# Supplementary material for: A methylation- and immune-related lncRNA signature to predict ovarian cancer outcome and uncover mechanisms of chemoresistance
Source: J Ovarian Res. 2023 Sep 6;16:186. doi: 10.1186/s13048-023-01260-9 (PMC10483746; doi:10.1186/s13048-023-01260-9)
Supplement: Supplementary file 1 — Additional file 1: Supplementary Table 1. The 363 TCGA-OV samples list. [file 13048_2023_1260_MOESM1_ESM.xlsx]

## Sheet: TCGA OV 临床信息
Supplementary Table 1. The 363 TCGA-OV samples list.
Whether to include in the analysis	Sample_title	bcr_patient_barcode	outcome	time	age_at_initial_pathologic_diagnosis	tumor_tissue_site	other_dx	_	group_clinical_stage	neoplasm_histologic_grade	gender	tumor_residual_disease	histological_type	history_of_neoadjuvant_treatment	clinical_stage	vital_status	days_to_death	days_to_last_followup	years_to_birth	clinical_m	clinical_n	clinical_t	pathologic_stage	pathology_T_stage	pathology_N_stage	pathology_M_stage	date_of_initial_pathologic_diagnosis	radiation_therapy	karnofsky_performance_score	tumor_grade	tumor_stage	days_to_tumor_recurrence	chemo_therapy	residual_tumor	ethnicity	additional_chemo_therapy	additional_drug_therapy	additional_hormone_therapy	additional_immuno_therapy	additional_studies	anatomic_neoplasm_subdivision	anatomic_organ_subdivision	b_symptoms	bcr	bcr_canonical_reason	bcr_examination_barcode	bcr_surgery_barcode	chemo_therapy	clinical_trail_drug_classification
No	#N/A	tcga-3p-a9wa	0	420	55	ovary	yes, history of synchronous/bilateral malignancy	_	stage ii	g3	female	NA	serous cystadenocarcinoma	no	stage iib	alive	NA	420	55	NA	NA	NA	NA	NA	NA	NA	2013	no	100	NA	NA	NA	NA	rx	not hispanic or latino	NA	NA	NA	NA	NA	left	NA	NA	nationwide children's hospital	NA	NA	NA	NA	NA
Yes	TCGA-04-1331-01	tcga-04-1331	1	1336	78	ovary	NA	_	stage iii	g3	female	1-10 mm	serous cystadenocarcinoma	no	stage iiic	dead	1336	NA	78	NA	NA	NA	NA	NA	NA	NA	2004	no	NA	NA	NA	NA	NA	NA	not hispanic or latino	NA	NA	NA	NA	NA	bilateral	NA	NA	nationwide children's hospital	NA	NA	NA	NA	NA
Yes	TCGA-04-1332-01	tcga-04-1332	1	1247	70	ovary	NA	_	stage iii	g3	female	1-10 mm	serous cystadenocarcinoma	no	stage iiic	dead	1247	NA	70	NA	NA	NA	NA	NA	NA	NA	2002	no	NA	NA	NA	NA	NA	NA	not hispanic or latino	NA	NA	NA	NA	NA	bilateral	NA	NA	nationwide children's hospital	NA	NA	NA	NA	NA
Yes	TCGA-04-1341-01	tcga-04-1341	0	33	85	ovary	NA	_	NA	g3	female	NA	serous cystadenocarcinoma	no	NA	alive	NA	33	85	NA	NA	NA	NA	NA	NA	NA	2006	no	NA	NA	NA	NA	NA	NA	not hispanic or latino	NA	NA	NA	NA	NA	NA	NA	NA	nationwide children's hospital	NA	NA	NA	NA	NA
Yes	TCGA-04-1343-01	tcga-04-1343	1	361	72	ovary	NA	_	stage iv	g3	female	>20 mm	serous cystadenocarcinoma	no	stage iv	dead	361	NA	72	NA	NA	NA	NA	NA	NA	NA	2002	no	NA	NA	NA	NA	NA	NA	not hispanic or latino	NA	NA	NA	NA	NA	bilateral	NA	NA	nationwide children's hospital	NA	NA	NA	NA	NA
Yes	TCGA-04-1347-01	tcga-04-1347	0	1919	81	ovary	NA	_	stage iv	g3	female	no macroscopic disease	serous cystadenocarcinoma	no	stage iv	alive	NA	1919	81	NA	NA	NA	NA	NA	NA	NA	2004	no	100	NA	NA	NA	NA	NA	not hispanic or latino	NA	NA	NA	NA	NA	bilateral	NA	NA	nationwide children's hospital	NA	NA	NA	NA	NA
Yes	TCGA-04-1350-01	tcga-04-1350	1	1946	46	ovary	NA	_	stage iii	g3	female	>20 mm	serous cystadenocarcinoma	no	stage iiic	dead	1946	NA	46	NA	NA	NA	NA	NA	NA	NA	2003	no	NA	NA	NA	NA	NA	NA	NA	NA	NA	NA	NA	NA	bilateral	NA	NA	nationwide children's hospital	NA	NA	NA	NA	NA
Yes	TCGA-04-1356-01	tcga-04-1356	1	1499	62	ovary	NA	_	stage ii	g3	female	NA	serous cystadenocarcinoma	no	stage iic	dead	1499	NA	62	NA	NA	NA	NA	NA	NA	NA	2004	no	80	NA	NA	NA	NA	NA	hispanic or latino	NA	NA	NA	NA	NA	bilateral	NA	NA	nationwide children's hospital	NA	NA	NA	NA	NA
Yes	TCGA-04-1361-01	tcga-04-1361	0	989	57	ovary	NA	_	stage iii	g3	female	no macroscopic disease	serous cystadenocarcinoma	no	stage iiib	alive	NA	989	57	NA	NA	NA	NA	NA	NA	NA	2005	no	NA	NA	NA	NA	NA	NA	NA	NA	NA	NA	NA	NA	bilateral	NA	NA	nationwide children's hospital	NA	NA	NA	NA	NA
Yes	TCGA-04-1362-01	tcga-04-1362	1	1348	59	ovary	NA	_	stage ii	g3	female	1-10 mm	serous cystadenocarcinoma	no	stage iic	dead	1348	NA	59	NA	NA	NA	NA	NA	NA	NA	2002	no	NA	NA	NA	NA	NA	NA	NA	NA	NA	NA	NA	NA	bilateral	NA	NA	nationwide children's hospital	NA	NA	NA	NA	NA
Yes	TCGA-04-1364-01	tcga-04-1364	1	1024	61	ovary	NA	_	stage iii	g3	female	1-10 mm	serous cystadenocarcinoma	no	stage iiic	dead	1024	NA	61	NA	NA	NA	NA	NA	NA	NA	2003	no	NA	NA	NA	NA	NA	NA	not hispanic or latino	NA	NA	NA	NA	NA	bilateral	NA	NA	nationwide children's hospital	NA	NA	NA	NA	NA
Yes	TCGA-04-1365-01	tcga-04-1365	0	2329	87	ovary	NA	_	stage iii	g3	female	NA	serous cystadenocarcinoma	no	stage iiib	alive	NA	2329	87	NA	NA	NA	NA	NA	NA	NA	2003	no	NA	NA	NA	NA	NA	NA	not hispanic or latino	NA	NA	NA	NA	NA	left	NA	NA	nationwide children's hospital	NA	NA	NA	NA	NA
Yes	TCGA-04-1514-01	tcga-04-1514	1	1720	45	ovary	NA	_	stage iii	g2	female	no macroscopic disease	serous cystadenocarcinoma	no	stage iiia	dead	1720	NA	45	NA	NA	NA	NA	NA	NA	NA	2004	no	NA	NA	NA	NA	NA	NA	not hispanic or latino	NA	NA	NA	NA	NA	bilateral	NA	NA	nationwide children's hospital	NA	NA	NA	NA	NA
Yes	TCGA-04-1519-01	tcga-04-1519	0	24	48	ovary	NA	_	stage iii	g3	female	NA	serous cystadenocarcinoma	no	stage iiic	alive	NA	24	48	NA	NA	NA	NA	NA	NA	NA	2007	NA	NA	NA	NA	NA	NA	NA	NA	NA	NA	NA	NA	NA	NA	NA	NA	nationwide children's hospital	NA	NA	NA	NA	NA
Yes	TCGA-04-1530-01	tcga-04-1530	1	3622	68	ovary	NA	_	stage iii	g3	female	1-10 mm	serous cystadenocarcinoma	no	stage iiic	dead	3622	NA	68	NA	NA	NA	NA	NA	NA	NA	1995	no	NA	NA	NA	NA	NA	NA	not hispanic or latino	NA	NA	NA	NA	NA	bilateral	NA	NA	nationwide children's hospital	NA	NA	NA	NA	NA
Yes	TCGA-04-1536-01	tcga-04-1536	1	885	60	ovary	NA	_	stage iv	g3	female	1-10 mm	serous cystadenocarcinoma	no	stage iv	dead	885	NA	60	NA	NA	NA	NA	NA	NA	NA	2001	no	NA	NA	NA	NA	NA	NA	NA	NA	NA	NA	NA	NA	bilateral	NA	NA	nationwide children's hospital	NA	NA	NA	NA	NA
Yes	TCGA-04-1542-01	tcga-04-1542	1	2561	52	ovary	NA	_	stage iii	g2	female	1-10 mm	serous cystadenocarcinoma	no	stage iiib	dead	2561	NA	52	NA	NA	NA	NA	NA	NA	NA	2001	no	NA	NA	NA	NA	NA	NA	NA	NA	NA	NA	NA	NA	bilateral	NA	NA	nationwide children's hospital	NA	NA	NA	NA	NA
Yes	TCGA-04-1648-01	tcga-04-1648	1	871	57	ovary	NA	_	stage iii	g2	female	1-10 mm	serous cystadenocarcinoma	no	stage iiic	dead	871	NA	57	NA	NA	NA	NA	NA	NA	NA	2003	no	NA	NA	NA	NA	NA	NA	NA	NA	NA	NA	NA	NA	NA	NA	NA	nationwide children's hospital	NA	NA	NA	NA	NA
Yes	TCGA-04-1651-01	tcga-04-1651	1	1102	53	ovary	NA	_	stage iii	g3	female	1-10 mm	serous cystadenocarcinoma	no	stage iiic	dead	1102	NA	53	NA	NA	NA	NA	NA	NA	NA	2004	no	NA	NA	NA	NA	NA	NA	not hispanic or latino	NA	NA	NA	NA	NA	bilateral	NA	NA	nationwide children's hospital	NA	NA	NA	NA	NA
Yes	TCGA-04-1655-01	tcga-04-1655	1	1380	49	ovary	NA	_	stage iii	g2	female	no macroscopic disease	serous cystadenocarcinoma	no	stage iiib	dead	1380	NA	49	NA	NA	NA	NA	NA	NA	NA	1999	no	NA	NA	NA	NA	NA	NA	NA	NA	NA	NA	NA	NA	bilateral	NA	NA	nationwide children's hospital	NA	NA	NA	NA	NA
Yes	TCGA-09-0364-01	tcga-09-0364	1	887	80	ovary	NA	_	stage ii	g3	female	11-20 mm	serous cystadenocarcinoma	no	stage iic	dead	887	NA	80	NA	NA	NA	NA	NA	NA	NA	1998	no	NA	NA	NA	NA	NA	NA	not hispanic or latino	NA	NA	NA	NA	NA	right	NA	NA	nationwide children's hospital	NA	NA	NA	NA	NA
Yes	TCGA-09-0366-01	tcga-09-0366	1	1757	55	ovary	NA	_	stage iii	g3	female	1-10 mm	serous cystadenocarcinoma	no	stage iiic	dead	1757	NA	55	NA	NA	NA	NA	NA	NA	NA	1999	no	NA	NA	NA	NA	NA	NA	NA	NA	NA	NA	NA	NA	bilateral	NA	NA	nationwide children's hospital	NA	NA	NA	NA	NA
Yes	TCGA-09-0367-01	tcga-09-0367	1	547	67	ovary	NA	_	stage iii	g3	female	1-10 mm	serous cystadenocarcinoma	no	stage iiic	dead	547	NA	67	NA	NA	NA	NA	NA	NA	NA	2001	no	NA	NA	NA	NA	NA	NA	not hispanic or latino	NA	NA	NA	NA	NA	bilateral	NA	NA	nationwide children's hospital	NA	NA	NA	NA	NA
Yes	TCGA-09-1661-01	tcga-09-1661	1	1169	75	ovary	NA	_	stage iii	g3	female	1-10 mm	serous cystadenocarcinoma	no	stage iiic	dead	1169	NA	75	NA	NA	NA	NA	NA	NA	NA	2000	no	NA	NA	NA	NA	NA	NA	not hispanic or latino	NA	NA	NA	NA	NA	right	NA	NA	nationwide children's hospital	NA	NA	NA	NA	NA
Yes	TCGA-09-1662-01	tcga-09-1662	1	2717	58	ovary	NA	_	stage iv	g3	female	1-10 mm	serous cystadenocarcinoma	no	stage iv	dead	2717	NA	58	NA	NA	NA	NA	NA	NA	NA	2001	no	NA	NA	NA	NA	NA	NA	not hispanic or latino	NA	NA	NA	NA	NA	left	NA	NA	nationwide children's hospital	NA	NA	NA	NA	NA
Yes	TCGA-09-1665-01	tcga-09-1665	1	1266	73	ovary	NA	_	stage iii	g2	female	no macroscopic disease	serous cystadenocarcinoma	no	stage iiic	dead	1266	NA	73	NA	NA	NA	NA	NA	NA	NA	2002	no	NA	NA	NA	NA	NA	NA	not hispanic or latino	NA	NA	NA	NA	NA	left	NA	NA	nationwide children's hospital	NA	NA	NA	NA	NA
Yes	TCGA-09-1666-01	tcga-09-1666	0	1752	57	ovary	NA	_	stage iii	g3	female	no macroscopic disease	serous cystadenocarcinoma	no	stage iiic	alive	NA	1752	57	NA	NA	NA	NA	NA	NA	NA	2003	no	NA	NA	NA	NA	NA	NA	not hispanic or latino	NA	NA	NA	NA	NA	bilateral	NA	NA	nationwide children's hospital	NA	NA	NA	NA	NA
Yes	TCGA-09-1667-01	tcga-09-1667	0	1882	61	ovary	NA	_	stage ii	g2	female	no macroscopic disease	serous cystadenocarcinoma	no	stage iic	alive	NA	1882	61	NA	NA	NA	NA	NA	NA	NA	2004	no	NA	NA	NA	NA	NA	NA	not hispanic or latino	NA	NA	NA	NA	NA	bilateral	NA	NA	nationwide children's hospital	NA	NA	NA	NA	NA
Yes	TCGA-09-1668-01	tcga-09-1668	0	1684	57	ovary	NA	_	stage iii	g3	female	NA	serous cystadenocarcinoma	no	stage iiic	alive	NA	1684	57	NA	NA	NA	NA	NA	NA	NA	2004	no	NA	NA	NA	NA	NA	NA	not hispanic or latino	NA	NA	NA	NA	NA	right	NA	NA	nationwide children's hospital	NA	NA	NA	NA	NA
Yes	TCGA-09-1669-01	tcga-09-1669	0	928	54	ovary	NA	_	stage iii	g3	female	no macroscopic disease	serous cystadenocarcinoma	no	stage iiia	alive	NA	928	54	NA	NA	NA	NA	NA	NA	NA	2004	no	NA	NA	NA	NA	NA	NA	not hispanic or latino	NA	NA	NA	NA	NA	right	NA	NA	nationwide children's hospital	NA	NA	NA	NA	NA
Yes	TCGA-09-1670-01	tcga-09-1670	0	547	57	ovary	NA	_	stage iii	g3	female	no macroscopic disease	serous cystadenocarcinoma	no	stage iiia	alive	NA	547	57	NA	NA	NA	NA	NA	NA	NA	2005	no	NA	NA	NA	NA	NA	NA	NA	NA	NA	NA	NA	NA	bilateral	NA	NA	nationwide children's hospital	NA	NA	NA	NA	NA
Yes	TCGA-09-1673-01	tcga-09-1673	0	92	50	ovary	NA	_	stage iv	g3	female	>20 mm	serous cystadenocarcinoma	no	stage iv	alive	NA	92	50	NA	NA	NA	NA	NA	NA	NA	2008	no	NA	NA	NA	NA	NA	NA	not hispanic or latino	NA	NA	NA	NA	NA	bilateral	NA	NA	nationwide children's hospital	NA	NA	NA	NA	NA
Yes	TCGA-09-2044-01	tcga-09-2044	0	186	77	ovary	NA	_	stage ii	g3	female	no macroscopic disease	serous cystadenocarcinoma	no	stage iib	alive	NA	186	77	NA	NA	NA	NA	NA	NA	NA	2009	no	NA	NA	NA	NA	NA	NA	not hispanic or latino	NA	NA	NA	NA	NA	right	NA	NA	nationwide children's hospital	NA	NA	NA	NA	NA
Yes	TCGA-09-2045-01	tcga-09-2045	1	1069	50	ovary	NA	_	stage iv	g2	female	1-10 mm	serous cystadenocarcinoma	no	stage iv	dead	1069	NA	50	NA	NA	NA	NA	NA	NA	NA	1996	no	NA	NA	NA	NA	NA	NA	not hispanic or latino	NA	NA	NA	NA	NA	bilateral	NA	NA	nationwide children's hospital	NA	NA	NA	NA	NA
Yes	TCGA-09-2048-01	tcga-09-2048	1	138	63	ovary	NA	_	stage iii	g3	female	1-10 mm	serous cystadenocarcinoma	no	stage iiic	dead	138	NA	63	NA	NA	NA	NA	NA	NA	NA	1999	no	NA	NA	NA	NA	NA	NA	not hispanic or latino	NA	NA	NA	NA	NA	bilateral	NA	NA	nationwide children's hospital	NA	NA	NA	NA	NA
Yes	TCGA-09-2051-01	tcga-09-2051	0	1919	42	ovary	NA	_	stage iii	g3	female	no macroscopic disease	serous cystadenocarcinoma	no	stage iiic	alive	NA	1919	42	NA	NA	NA	NA	NA	NA	NA	2004	no	NA	NA	NA	NA	NA	NA	not hispanic or latino	NA	NA	NA	NA	NA	bilateral	NA	NA	nationwide children's hospital	NA	NA	NA	NA	NA
Yes	TCGA-09-2053-01	tcga-09-2053	0	1209	72	ovary	NA	_	stage iii	g3	female	no macroscopic disease	serous cystadenocarcinoma	no	stage iiic	alive	NA	1209	72	NA	NA	NA	NA	NA	NA	NA	2005	no	NA	NA	NA	NA	NA	NA	not hispanic or latino	NA	NA	NA	NA	NA	left	NA	NA	nationwide children's hospital	NA	NA	NA	NA	NA
Yes	TCGA-09-2054-01	tcga-09-2054	1	637	58	ovary	NA	_	stage iii	g3	female	1-10 mm	serous cystadenocarcinoma	no	stage iiic	dead	637	NA	58	NA	NA	NA	NA	NA	NA	NA	2005	no	NA	NA	NA	NA	NA	NA	not hispanic or latino	NA	NA	NA	NA	NA	bilateral	NA	NA	nationwide children's hospital	NA	NA	NA	NA	NA
Yes	TCGA-09-2056-01	tcga-09-2056	0	379	62	ovary	NA	_	stage iii	g3	female	no macroscopic disease	serous cystadenocarcinoma	no	stage iiic	alive	NA	379	62	NA	NA	NA	NA	NA	NA	NA	2008	no	NA	NA	NA	NA	NA	NA	hispanic or latino	NA	NA	NA	NA	NA	bilateral	NA	NA	nationwide children's hospital	NA	NA	NA	NA	NA
Yes	TCGA-10-0927-01	tcga-10-0927	1	2490	65	ovary	NA	_	stage iii	g2	female	1-10 mm	serous cystadenocarcinoma	no	stage iiic	dead	2490	NA	65	NA	NA	NA	NA	NA	NA	NA	2000	no	NA	NA	NA	NA	NA	NA	hispanic or latino	NA	NA	NA	NA	NA	bilateral	NA	NA	nationwide children's hospital	NA	NA	NA	NA	NA
Yes	TCGA-10-0928-01	tcga-10-0928	1	563	71	ovary	NA	_	stage iii	g3	female	1-10 mm	serous cystadenocarcinoma	no	stage iiic	dead	563	NA	71	NA	NA	NA	NA	NA	NA	NA	2000	no	NA	NA	NA	NA	NA	NA	NA	NA	NA	NA	NA	NA	bilateral	NA	NA	nationwide children's hospital	NA	NA	NA	NA	NA
Yes	TCGA-10-0931-01	tcga-10-0931	1	1000	44	ovary	NA	_	stage iii	g3	female	1-10 mm	serous cystadenocarcinoma	no	stage iiic	dead	1000	NA	44	NA	NA	NA	NA	NA	NA	NA	2002	no	NA	NA	NA	NA	NA	NA	NA	NA	NA	NA	NA	NA	bilateral	NA	NA	nationwide children's hospital	NA	NA	NA	NA	NA
Yes	TCGA-10-0933-01	tcga-10-0933	1	446	77	ovary	NA	_	stage iii	g3	female	no macroscopic disease	serous cystadenocarcinoma	no	stage iiic	dead	446	NA	77	NA	NA	NA	NA	NA	NA	NA	2003	no	NA	NA	NA	NA	NA	NA	not hispanic or latino	NA	NA	NA	NA	NA	bilateral	NA	NA	nationwide children's hospital	NA	NA	NA	NA	NA
Yes	TCGA-10-0936-01	tcga-10-0936	1	1123	69	ovary	NA	_	stage iii	g3	female	>20 mm	serous cystadenocarcinoma	no	stage iiic	dead	1123	NA	69	NA	NA	NA	NA	NA	NA	NA	2005	no	NA	NA	NA	NA	NA	NA	not hispanic or latino	NA	NA	NA	NA	NA	bilateral	NA	NA	nationwide children's hospital	NA	NA	NA	NA	NA
Yes	TCGA-10-0937-01	tcga-10-0937	1	608	44	ovary	NA	_	stage iii	g3	female	1-10 mm	serous cystadenocarcinoma	no	stage iiic	dead	608	NA	44	NA	NA	NA	NA	NA	NA	NA	2005	no	NA	NA	NA	NA	NA	NA	NA	NA	NA	NA	NA	NA	bilateral	NA	NA	nationwide children's hospital	NA	NA	NA	NA	NA
Yes	TCGA-10-0938-01	tcga-10-0938	1	636	80	ovary	NA	_	stage iii	g3	female	>20 mm	serous cystadenocarcinoma	no	stage iiic	dead	636	NA	80	NA	NA	NA	NA	NA	NA	NA	2002	no	NA	NA	NA	NA	NA	NA	NA	NA	NA	NA	NA	NA	bilateral	NA	NA	nationwide children's hospital	NA	NA	NA	NA	NA
Yes	TCGA-13-0714-01	tcga-13-0714	1	189	55	ovary	NA	_	stage iv	g3	female	1-10 mm	serous cystadenocarcinoma	no	stage iv	dead	189	NA	55	NA	NA	NA	NA	NA	NA	NA	2000	no	80	NA	NA	NA	NA	NA	not hispanic or latino	NA	NA	NA	NA	NA	bilateral	NA	NA	nationwide children's hospital	NA	NA	NA	NA	NA
Yes	TCGA-13-0720-01	tcga-13-0720	1	1355	48	ovary	NA	_	stage iii	g3	female	1-10 mm	serous cystadenocarcinoma	no	stage iiic	dead	1355	NA	48	NA	NA	NA	NA	NA	NA	NA	2001	no	80	NA	NA	NA	NA	NA	not hispanic or latino	NA	NA	NA	NA	NA	bilateral	NA	NA	nationwide children's hospital	NA	NA	NA	NA	NA
Yes	TCGA-13-0724-01	tcga-13-0724	1	83	72	ovary	NA	_	stage iv	g3	female	1-10 mm	serous cystadenocarcinoma	no	stage iv	dead	83	NA	72	NA	NA	NA	NA	NA	NA	NA	2002	no	80	NA	NA	NA	NA	NA	hispanic or latino	NA	NA	NA	NA	NA	right	NA	NA	nationwide children's hospital	NA	NA	NA	NA	NA
Yes	TCGA-13-0725-01	tcga-13-0725	1	377	44	ovary	NA	_	stage iii	g3	female	1-10 mm	serous cystadenocarcinoma	no	stage iiic	dead	377	NA	44	NA	NA	NA	NA	NA	NA	NA	2002	no	NA	NA	NA	NA	NA	NA	hispanic or latino	NA	NA	NA	NA	NA	bilateral	NA	NA	nationwide children's hospital	NA	NA	NA	NA	NA
Yes	TCGA-13-0726-01	tcga-13-0726	1	949	55	ovary	NA	_	stage iii	gx	female	1-10 mm	serous cystadenocarcinoma	no	stage iiic	dead	949	NA	55	NA	NA	NA	NA	NA	NA	NA	2002	no	NA	NA	NA	NA	NA	NA	not hispanic or latino	NA	NA	NA	NA	NA	bilateral	NA	NA	nationwide children's hospital	NA	NA	NA	NA	NA
Yes	TCGA-13-0727-01	tcga-13-0727	1	462	71	ovary	NA	_	stage iii	g3	female	1-10 mm	serous cystadenocarcinoma	no	stage iiic	dead	462	NA	71	NA	NA	NA	NA	NA	NA	NA	2003	no	NA	NA	NA	NA	NA	NA	not hispanic or latino	NA	NA	NA	NA	NA	bilateral	NA	NA	nationwide children's hospital	NA	NA	NA	NA	NA
Yes	TCGA-13-0730-01	tcga-13-0730	1	542	71	ovary	NA	_	stage iii	g3	female	>20 mm	serous cystadenocarcinoma	no	stage iiic	dead	542	NA	71	NA	NA	NA	NA	NA	NA	NA	2003	NA	NA	NA	NA	NA	NA	NA	not hispanic or latino	NA	NA	NA	NA	NA	bilateral	NA	NA	nationwide children's hospital	NA	NA	NA	NA	NA
Yes	TCGA-13-0762-01	tcga-13-0762	0	3400	65	ovary	NA	_	stage iii	g3	female	no macroscopic disease	serous cystadenocarcinoma	no	stage iiic	alive	NA	3400	65	NA	NA	NA	NA	NA	NA	NA	2006	no	80	NA	NA	NA	NA	NA	not hispanic or latino	NA	NA	NA	NA	NA	bilateral	NA	NA	nationwide children's hospital	NA	NA	NA	NA	NA
Yes	TCGA-13-0765-01	tcga-13-0765	1	1389	50	ovary	NA	_	stage iii	g3	female	1-10 mm	serous cystadenocarcinoma	no	stage iiic	dead	1389	NA	50	NA	NA	NA	NA	NA	NA	NA	2006	no	NA	NA	NA	NA	NA	NA	not hispanic or latino	NA	NA	NA	NA	NA	bilateral	NA	NA	nationwide children's hospital	NA	NA	NA	NA	NA
Yes	TCGA-13-0766-01	tcga-13-0766	1	1725	42	ovary	NA	_	stage iii	g3	female	1-10 mm	serous cystadenocarcinoma	no	stage iiic	dead	1725	NA	42	NA	NA	NA	NA	NA	NA	NA	2006	no	NA	NA	NA	NA	NA	NA	not hispanic or latino	NA	NA	NA	NA	NA	bilateral	NA	NA	nationwide children's hospital	NA	NA	NA	NA	NA
Yes	TCGA-13-0768-01	tcga-13-0768	1	1784	73	ovary	NA	_	stage iii	g3	female	1-10 mm	serous cystadenocarcinoma	no	stage iiic	dead	1784	NA	73	NA	NA	NA	NA	NA	NA	NA	2008	no	60	NA	NA	NA	NA	NA	not hispanic or latino	NA	NA	NA	NA	NA	bilateral	NA	NA	nationwide children's hospital	NA	NA	NA	NA	NA
Yes	TCGA-13-0795-01	tcga-13-0795	1	619	66	ovary	NA	_	stage iii	g3	female	>20 mm	serous cystadenocarcinoma	no	stage iiic	dead	619	NA	66	NA	NA	NA	NA	NA	NA	NA	2007	no	80	NA	NA	NA	NA	NA	not hispanic or latino	NA	NA	NA	NA	NA	bilateral	NA	NA	nationwide children's hospital	NA	NA	NA	NA	NA
Yes	TCGA-13-0797-01	tcga-13-0797	0	2121	49	ovary	NA	_	stage iii	g3	female	1-10 mm	serous cystadenocarcinoma	no	stage iiic	alive	NA	2121	49	NA	NA	NA	NA	NA	NA	NA	2008	no	80	NA	NA	NA	NA	NA	not hispanic or latino	NA	NA	NA	NA	NA	bilateral	NA	NA	nationwide children's hospital	NA	NA	NA	NA	NA
Yes	TCGA-13-0800-01	tcga-13-0800	0	2661	52	ovary	NA	_	stage iii	g3	female	no macroscopic disease	serous cystadenocarcinoma	no	stage iiic	alive	NA	2661	52	NA	NA	NA	NA	NA	NA	NA	2008	no	NA	NA	NA	NA	NA	NA	not hispanic or latino	NA	NA	NA	NA	NA	bilateral	NA	NA	nationwide children's hospital	NA	NA	NA	NA	NA
Yes	TCGA-13-0804-01	tcga-13-0804	1	1073	73	ovary	NA	_	stage iii	g3	female	1-10 mm	serous cystadenocarcinoma	no	stage iiic	dead	1073	NA	73	NA	NA	NA	NA	NA	NA	NA	2003	no	NA	NA	NA	NA	NA	NA	not hispanic or latino	NA	NA	NA	NA	NA	bilateral	NA	NA	nationwide children's hospital	NA	NA	NA	NA	NA
Yes	TCGA-13-0883-01	tcga-13-0883	1	2097	61	ovary	NA	_	stage iii	g3	female	1-10 mm	serous cystadenocarcinoma	no	stage iiic	dead	2097	NA	61	NA	NA	NA	NA	NA	NA	NA	2002	no	NA	NA	NA	NA	NA	NA	not hispanic or latino	NA	NA	NA	NA	NA	bilateral	NA	NA	nationwide children's hospital	NA	NA	NA	NA	NA
Yes	TCGA-13-0884-01	tcga-13-0884	1	3260	39	ovary	NA	_	stage iii	g3	female	1-10 mm	serous cystadenocarcinoma	no	stage iiic	dead	3260	NA	39	NA	NA	NA	NA	NA	NA	NA	1999	no	NA	NA	NA	NA	NA	NA	not hispanic or latino	NA	NA	NA	NA	NA	bilateral	NA	NA	nationwide children's hospital	NA	NA	NA	NA	NA
Yes	TCGA-13-0885-01	tcga-13-0885	0	3388	70	ovary	NA	_	stage iii	g3	female	11-20 mm	serous cystadenocarcinoma	no	stage iiic	alive	NA	3388	70	NA	NA	NA	NA	NA	NA	NA	2000	no	80	NA	NA	NA	NA	NA	not hispanic or latino	NA	NA	NA	NA	NA	left	NA	NA	nationwide children's hospital	NA	NA	NA	NA	NA
Yes	TCGA-13-0886-01	tcga-13-0886	0	4665	67	ovary	NA	_	stage iii	g3	female	1-10 mm	serous cystadenocarcinoma	no	stage iiic	alive	NA	4665	67	NA	NA	NA	NA	NA	NA	NA	2002	no	NA	NA	NA	NA	NA	NA	not hispanic or latino	NA	NA	NA	NA	NA	bilateral	NA	NA	nationwide children's hospital	NA	NA	NA	NA	NA
Yes	TCGA-13-0887-01	tcga-13-0887	1	2028	42	ovary	NA	_	stage iii	g3	female	1-10 mm	serous cystadenocarcinoma	no	stage iiic	dead	2028	NA	42	NA	NA	NA	NA	NA	NA	NA	2002	no	80	NA	NA	NA	NA	NA	not hispanic or latino	NA	NA	NA	NA	NA	bilateral	NA	NA	nationwide children's hospital	NA	NA	NA	NA	NA
Yes	TCGA-13-0888-01	tcga-13-0888	1	2811	78	ovary	NA	_	stage iii	g3	female	no macroscopic disease	serous cystadenocarcinoma	no	stage iiic	dead	2811	NA	78	NA	NA	NA	NA	NA	NA	NA	2003	no	80	NA	NA	NA	NA	NA	not hispanic or latino	NA	NA	NA	NA	NA	right	NA	NA	nationwide children's hospital	NA	NA	NA	NA	NA
Yes	TCGA-13-0891-01	tcga-13-0891	1	3128	73	ovary	NA	_	stage iv	g3	female	no macroscopic disease	serous cystadenocarcinoma	no	stage iv	dead	3128	NA	73	NA	NA	NA	NA	NA	NA	NA	2003	no	80	NA	NA	NA	NA	NA	not hispanic or latino	NA	NA	NA	NA	NA	bilateral	NA	NA	nationwide children's hospital	NA	NA	NA	NA	NA
Yes	TCGA-13-0893-01	tcga-13-0893	1	1319	48	ovary	NA	_	stage iii	g3	female	11-20 mm	serous cystadenocarcinoma	no	stage iiic	dead	1319	NA	48	NA	NA	NA	NA	NA	NA	NA	2003	no	NA	NA	NA	NA	NA	NA	not hispanic or latino	NA	NA	NA	NA	NA	bilateral	NA	NA	nationwide children's hospital	NA	NA	NA	NA	NA
Yes	TCGA-13-0897-01	tcga-13-0897	1	2182	54	ovary	NA	_	stage iii	g3	female	1-10 mm	serous cystadenocarcinoma	no	stage iiic	dead	2182	NA	54	NA	NA	NA	NA	NA	NA	NA	2004	no	80	NA	NA	NA	NA	NA	not hispanic or latino	NA	NA	NA	NA	NA	right	NA	NA	nationwide children's hospital	NA	NA	NA	NA	NA
Yes	TCGA-13-0900-01	tcga-13-0900	0	4077	59	ovary	NA	_	stage iii	g3	female	NA	serous cystadenocarcinoma	no	stage iiic	alive	NA	4077	59	NA	NA	NA	NA	NA	NA	NA	2004	no	60	NA	NA	NA	NA	NA	not hispanic or latino	NA	NA	NA	NA	NA	bilateral	NA	NA	nationwide children's hospital	NA	NA	NA	NA	NA
Yes	TCGA-13-0901-01	tcga-13-0901	0	589	41	ovary	NA	_	stage iii	g3	female	>20 mm	serous cystadenocarcinoma	no	stage iiic	alive	NA	589	41	NA	NA	NA	NA	NA	NA	NA	2004	no	80	NA	NA	NA	NA	NA	not hispanic or latino	NA	NA	NA	NA	NA	bilateral	NA	NA	nationwide children's hospital	NA	NA	NA	NA	NA
Yes	TCGA-13-0905-01	tcga-13-0905	0	3746	51	ovary	NA	_	stage iii	g3	female	NA	serous cystadenocarcinoma	no	stage iiic	alive	NA	3746	51	NA	NA	NA	NA	NA	NA	NA	2005	no	80	NA	NA	NA	NA	NA	not hispanic or latino	NA	NA	NA	NA	NA	left	NA	NA	nationwide children's hospital	NA	NA	NA	NA	NA
Yes	TCGA-13-0906-01	tcga-13-0906	0	3619	50	ovary	NA	_	stage iii	g3	female	1-10 mm	serous cystadenocarcinoma	no	stage iiic	alive	NA	3619	50	NA	NA	NA	NA	NA	NA	NA	2005	no	60	NA	NA	NA	NA	NA	not hispanic or latino	NA	NA	NA	NA	NA	bilateral	NA	NA	nationwide children's hospital	NA	NA	NA	NA	NA
Yes	TCGA-13-0908-01	tcga-13-0908	1	1843	58	ovary	NA	_	stage iv	g3	female	1-10 mm	serous cystadenocarcinoma	no	stage iv	dead	1843	NA	58	NA	NA	NA	NA	NA	NA	NA	2005	no	NA	NA	NA	NA	NA	NA	not hispanic or latino	NA	NA	NA	NA	NA	bilateral	NA	NA	nationwide children's hospital	NA	NA	NA	NA	NA
Yes	TCGA-13-0911-01	tcga-13-0911	1	1355	55	ovary	NA	_	stage iv	g3	female	1-10 mm	serous cystadenocarcinoma	no	stage iv	dead	1355	NA	55	NA	NA	NA	NA	NA	NA	NA	2005	no	80	NA	NA	NA	NA	r1	not hispanic or latino	NA	NA	NA	NA	NA	bilateral	NA	NA	nationwide children's hospital	NA	NA	NA	NA	NA
Yes	TCGA-13-0916-01	tcga-13-0916	0	1785	49	ovary	NA	_	stage iii	g3	female	no macroscopic disease	serous cystadenocarcinoma	no	stage iiic	alive	NA	1785	49	NA	NA	NA	NA	NA	NA	NA	2006	no	NA	NA	NA	NA	NA	NA	not hispanic or latino	NA	NA	NA	NA	NA	bilateral	NA	NA	nationwide children's hospital	NA	NA	NA	NA	NA
Yes	TCGA-13-0920-01	tcga-13-0920	1	1484	65	ovary	NA	_	stage iii	g3	female	1-10 mm	serous cystadenocarcinoma	no	stage iiic	dead	1484	NA	65	NA	NA	NA	NA	NA	NA	NA	2007	no	NA	NA	NA	NA	NA	NA	not hispanic or latino	NA	NA	NA	NA	NA	bilateral	NA	NA	nationwide children's hospital	NA	NA	NA	NA	NA
Yes	TCGA-13-0923-01	tcga-13-0923	0	2547	74	ovary	NA	_	stage iii	g3	female	no macroscopic disease	serous cystadenocarcinoma	no	stage iiic	alive	NA	2547	74	NA	NA	NA	NA	NA	NA	NA	2008	no	NA	NA	NA	NA	NA	NA	not hispanic or latino	NA	NA	NA	NA	NA	right	NA	NA	nationwide children's hospital	NA	NA	NA	NA	NA
Yes	TCGA-13-0924-01	tcga-13-0924	0	2614	45	ovary	NA	_	stage iv	g3	female	1-10 mm	serous cystadenocarcinoma	no	stage iv	alive	NA	2614	45	NA	NA	NA	NA	NA	NA	NA	2008	no	NA	NA	NA	NA	NA	NA	not hispanic or latino	NA	NA	NA	NA	NA	bilateral	NA	NA	nationwide children's hospital	NA	NA	NA	NA	NA
Yes	TCGA-13-1403-01	tcga-13-1403	1	2345	48	ovary	NA	_	stage iii	g3	female	NA	serous cystadenocarcinoma	no	stage iiic	dead	2345	NA	48	NA	NA	NA	NA	NA	NA	NA	2008	no	NA	NA	NA	NA	NA	NA	not hispanic or latino	NA	NA	NA	NA	NA	left	NA	NA	nationwide children's hospital	NA	NA	NA	NA	NA
Yes	TCGA-13-1404-01	tcga-13-1404	0	2469	48	ovary	NA	_	stage iii	g3	female	1-10 mm	serous cystadenocarcinoma	no	stage iiic	alive	NA	2469	48	NA	NA	NA	NA	NA	NA	NA	2008	no	60	NA	NA	NA	NA	NA	not hispanic or latino	NA	NA	NA	NA	NA	bilateral	NA	NA	nationwide children's hospital	NA	NA	NA	NA	NA
Yes	TCGA-13-1405-01	tcga-13-1405	1	868	49	ovary	NA	_	stage iv	g3	female	1-10 mm	serous cystadenocarcinoma	no	stage iv	dead	868	NA	49	NA	NA	NA	NA	NA	NA	NA	2008	no	80	NA	NA	NA	NA	NA	not hispanic or latino	NA	NA	NA	NA	NA	bilateral	NA	NA	nationwide children's hospital	NA	NA	NA	NA	NA
Yes	TCGA-13-1407-01	tcga-13-1407	0	2534	51	ovary	NA	_	stage iii	g3	female	NA	serous cystadenocarcinoma	no	stage iiic	alive	NA	2534	51	NA	NA	NA	NA	NA	NA	NA	2008	no	NA	NA	NA	NA	NA	NA	not hispanic or latino	NA	NA	NA	NA	NA	bilateral	NA	NA	nationwide children's hospital	NA	NA	NA	NA	NA
Yes	TCGA-13-1408-01	tcga-13-1408	1	1680	59	ovary	NA	_	stage iii	g3	female	>20 mm	serous cystadenocarcinoma	no	stage iiic	dead	1680	NA	59	NA	NA	NA	NA	NA	NA	NA	2008	no	NA	NA	NA	NA	NA	NA	not hispanic or latino	NA	NA	NA	NA	NA	NA	NA	NA	nationwide children's hospital	NA	NA	NA	NA	NA
Yes	TCGA-13-1409-01	tcga-13-1409	1	1742	73	ovary	NA	_	stage iii	g3	female	1-10 mm	serous cystadenocarcinoma	no	stage iiic	dead	1742	NA	73	NA	NA	NA	NA	NA	NA	NA	2008	no	60	NA	NA	NA	NA	NA	not hispanic or latino	NA	NA	NA	NA	NA	NA	NA	NA	nationwide children's hospital	NA	NA	NA	NA	NA
Yes	TCGA-13-1410-01	tcga-13-1410	0	2464	57	ovary	NA	_	stage iv	gx	female	NA	serous cystadenocarcinoma	no	stage iv	alive	NA	2464	57	NA	NA	NA	NA	NA	NA	NA	2008	no	60	NA	NA	NA	NA	NA	not hispanic or latino	NA	NA	NA	NA	NA	bilateral	NA	NA	nationwide children's hospital	NA	NA	NA	NA	NA
Yes	TCGA-13-1411-01	tcga-13-1411	1	531	81	ovary	NA	_	stage iii	g3	female	>20 mm	serous cystadenocarcinoma	no	stage iiic	dead	531	NA	81	NA	NA	NA	NA	NA	NA	NA	2008	no	NA	NA	NA	NA	NA	NA	not hispanic or latino	NA	NA	NA	NA	NA	NA	NA	NA	nationwide children's hospital	NA	NA	NA	NA	NA
Yes	TCGA-13-1477-01	tcga-13-1477	1	1662	49	ovary	NA	_	stage iv	g2	female	1-10 mm	serous cystadenocarcinoma	no	stage iv	dead	1662	NA	49	NA	NA	NA	NA	NA	NA	NA	2000	no	NA	NA	NA	NA	NA	NA	not hispanic or latino	NA	NA	NA	NA	NA	bilateral	NA	NA	nationwide children's hospital	NA	NA	NA	NA	NA
Yes	TCGA-13-1483-01	tcga-13-1483	1	895	61	ovary	NA	_	stage iii	g3	female	>20 mm	serous cystadenocarcinoma	no	stage iiic	dead	895	NA	61	NA	NA	NA	NA	NA	NA	NA	2000	no	60	NA	NA	NA	NA	NA	not hispanic or latino	NA	NA	NA	NA	NA	NA	NA	NA	nationwide children's hospital	NA	NA	NA	NA	NA
Yes	TCGA-13-1485-01	tcga-13-1485	1	629	48	ovary	NA	_	stage iv	g2	female	1-10 mm	serous cystadenocarcinoma	no	stage iv	dead	629	NA	48	NA	NA	NA	NA	NA	NA	NA	2001	no	80	NA	NA	NA	NA	NA	not hispanic or latino	NA	NA	NA	NA	NA	bilateral	NA	NA	nationwide children's hospital	NA	NA	NA	NA	NA
Yes	TCGA-13-1487-01	tcga-13-1487	1	681	74	ovary	NA	_	stage iv	gx	female	NA	serous cystadenocarcinoma	no	stage iv	dead	681	NA	74	NA	NA	NA	NA	NA	NA	NA	2002	no	NA	NA	NA	NA	NA	NA	not hispanic or latino	NA	NA	NA	NA	NA	NA	NA	NA	nationwide children's hospital	NA	NA	NA	NA	NA
Yes	TCGA-13-1488-01	tcga-13-1488	1	2154	59	ovary	NA	_	stage iv	g3	female	11-20 mm	serous cystadenocarcinoma	no	stage iv	dead	2154	NA	59	NA	NA	NA	NA	NA	NA	NA	2002	no	80	NA	NA	NA	NA	NA	not hispanic or latino	NA	NA	NA	NA	NA	bilateral	NA	NA	nationwide children's hospital	NA	NA	NA	NA	NA
Yes	TCGA-13-1489-01	tcga-13-1489	1	2553	70	ovary	NA	_	stage iii	g2	female	NA	serous cystadenocarcinoma	no	stage iiic	dead	2553	NA	70	NA	NA	NA	NA	NA	NA	NA	2002	no	80	NA	NA	NA	NA	NA	not hispanic or latino	NA	NA	NA	NA	NA	bilateral	NA	NA	nationwide children's hospital	primary tumor and recurrent tumor(s)	NA	NA	NA	NA
Yes	TCGA-13-1492-01	tcga-13-1492	1	3819	66	ovary	NA	_	stage iii	g3	female	NA	serous cystadenocarcinoma	no	stage iiic	dead	3819	NA	66	NA	NA	NA	NA	NA	NA	NA	2002	no	80	NA	NA	NA	NA	NA	not hispanic or latino	NA	NA	NA	NA	NA	NA	NA	NA	nationwide children's hospital	NA	NA	NA	NA	NA
Yes	TCGA-13-1495-01	tcga-13-1495	1	2749	60	ovary	NA	_	stage iii	g2	female	1-10 mm	serous cystadenocarcinoma	no	stage iiic	dead	2749	NA	60	NA	NA	NA	NA	NA	NA	NA	2004	no	80	NA	NA	NA	NA	NA	not hispanic or latino	NA	NA	NA	NA	NA	bilateral	NA	NA	nationwide children's hospital	NA	NA	NA	NA	NA
Yes	TCGA-13-1496-01	tcga-13-1496	1	129	65	ovary	NA	_	stage iii	g3	female	>20 mm	serous cystadenocarcinoma	no	stage iiic	dead	129	NA	65	NA	NA	NA	NA	NA	NA	NA	2004	no	NA	NA	NA	NA	NA	NA	not hispanic or latino	NA	NA	NA	NA	NA	bilateral	NA	NA	nationwide children's hospital	NA	NA	NA	NA	NA
Yes	TCGA-13-1497-01	tcga-13-1497	0	3871	47	ovary	NA	_	stage iii	g3	female	NA	serous cystadenocarcinoma	no	stage iiic	alive	NA	3871	47	NA	NA	NA	NA	NA	NA	NA	2004	no	80	NA	NA	NA	NA	NA	not hispanic or latino	NA	NA	NA	NA	NA	NA	NA	NA	nationwide children's hospital	NA	NA	NA	NA	NA
Yes	TCGA-13-1498-01	tcga-13-1498	1	2012	73	ovary	NA	_	stage iii	g3	female	>20 mm	serous cystadenocarcinoma	no	stage iiic	dead	2012	NA	73	NA	NA	NA	NA	NA	NA	NA	2006	no	60	NA	NA	NA	NA	NA	not hispanic or latino	NA	NA	NA	NA	NA	NA	NA	NA	nationwide children's hospital	NA	NA	NA	NA	NA
Yes	TCGA-13-1499-01	tcga-13-1499	0	3500	56	ovary	NA	_	stage iii	g3	female	NA	serous cystadenocarcinoma	no	stage iiic	alive	NA	3500	56	NA	NA	NA	NA	NA	NA	NA	2005	no	80	NA	NA	NA	NA	NA	not hispanic or latino	NA	NA	NA	NA	NA	NA	NA	NA	nationwide children's hospital	NA	NA	NA	NA	NA
Yes	TCGA-13-1501-01	tcga-13-1501	1	1314	50	ovary	NA	_	stage iv	g3	female	>20 mm	serous cystadenocarcinoma	no	stage iv	dead	1314	NA	50	NA	NA	NA	NA	NA	NA	NA	2006	no	80	NA	NA	NA	NA	NA	not hispanic or latino	NA	NA	NA	NA	NA	bilateral	NA	NA	nationwide children's hospital	NA	NA	NA	NA	NA
Yes	TCGA-13-1505-01	tcga-13-1505	0	1998	63	ovary	NA	_	stage iii	g3	female	1-10 mm	serous cystadenocarcinoma	no	stage iiic	alive	NA	1998	63	NA	NA	NA	NA	NA	NA	NA	2008	no	NA	NA	NA	NA	NA	NA	not hispanic or latino	NA	NA	NA	NA	NA	bilateral	NA	NA	nationwide children's hospital	NA	NA	NA	NA	NA
Yes	TCGA-13-1506-01	tcga-13-1506	1	1039	45	ovary	NA	_	stage iii	g3	female	NA	serous cystadenocarcinoma	no	stage iiic	dead	1039	NA	45	NA	NA	NA	NA	NA	NA	NA	2008	no	80	NA	NA	NA	NA	NA	not hispanic or latino	NA	NA	NA	NA	NA	bilateral	NA	NA	nationwide children's hospital	NA	NA	NA	NA	NA
Yes	TCGA-13-1507-01	tcga-13-1507	1	1993	77	ovary	NA	_	stage iii	g3	female	1-10 mm	serous cystadenocarcinoma	no	stage iiic	dead	1993	NA	77	NA	NA	NA	NA	NA	NA	NA	2008	no	60	NA	NA	NA	NA	NA	not hispanic or latino	NA	NA	NA	NA	NA	bilateral	NA	NA	nationwide children's hospital	NA	NA	NA	NA	NA
Yes	TCGA-13-1509-01	tcga-13-1509	0	2438	64	ovary	NA	_	stage iv	g3	female	1-10 mm	serous cystadenocarcinoma	no	stage iv	alive	NA	2438	64	NA	NA	NA	NA	NA	NA	NA	2008	no	40	NA	NA	NA	NA	NA	not hispanic or latino	NA	NA	NA	NA	NA	bilateral	NA	NA	nationwide children's hospital	NA	NA	NA	NA	NA
Yes	TCGA-13-1510-01	tcga-13-1510	1	1359	62	ovary	NA	_	stage iii	g3	female	no macroscopic disease	serous cystadenocarcinoma	no	stage iiic	dead	1359	NA	62	NA	NA	NA	NA	NA	NA	NA	2008	no	NA	NA	NA	NA	NA	NA	not hispanic or latino	NA	NA	NA	NA	NA	left	NA	NA	nationwide children's hospital	NA	NA	NA	NA	NA
Yes	TCGA-13-1511-01	tcga-13-1511	1	1650	52	ovary	NA	_	stage iv	g3	female	>20 mm	serous cystadenocarcinoma	no	stage iv	dead	1650	NA	52	NA	NA	NA	NA	NA	NA	NA	2008	no	60	NA	NA	NA	NA	NA	not hispanic or latino	NA	NA	NA	NA	NA	bilateral	NA	NA	nationwide children's hospital	NA	NA	NA	NA	NA
Yes	TCGA-13-1512-01	tcga-13-1512	0	442	49	ovary	NA	_	stage iii	g3	female	no macroscopic disease	serous cystadenocarcinoma	no	stage iiic	alive	NA	442	49	NA	NA	NA	NA	NA	NA	NA	2008	no	60	NA	NA	NA	NA	NA	not hispanic or latino	NA	NA	NA	NA	NA	bilateral	NA	NA	nationwide children's hospital	NA	NA	NA	NA	NA
Yes	TCGA-13-2060-01	tcga-13-2060	0	2369	51	ovary	NA	_	stage iv	g3	female	1-10 mm	serous cystadenocarcinoma	no	stage iv	alive	NA	2369	51	NA	NA	NA	NA	NA	NA	NA	2009	no	80	NA	NA	NA	NA	NA	NA	NA	NA	NA	NA	NA	bilateral	NA	NA	nationwide children's hospital	NA	NA	NA	NA	NA
Yes	TCGA-13-A5FT-01	tcga-13-a5ft	0	2143	67	ovary	no	_	stage iii	g3	female	no macroscopic disease	serous cystadenocarcinoma	no	stage iiic	alive	NA	2143	67	NA	NA	NA	NA	NA	NA	NA	2009	no	70	NA	NA	NA	NA	rx	NA	NA	NA	NA	NA	NA	bilateral	NA	NA	nationwide children's hospital	NA	NA	NA	NA	NA
Yes	TCGA-20-0987-01	tcga-20-0987	1	701	61	ovary	NA	_	stage iii	g3	female	1-10 mm	serous cystadenocarcinoma	no	stage iiic	dead	701	NA	61	NA	NA	NA	NA	NA	NA	NA	2004	no	NA	NA	NA	NA	NA	NA	not hispanic or latino	NA	NA	NA	NA	NA	bilateral	NA	NA	nationwide children's hospital	NA	NA	NA	NA	NA
Yes	TCGA-20-0991-01	tcga-20-0991	0	797	78	ovary	NA	_	stage ii	g3	female	no macroscopic disease	serous cystadenocarcinoma	no	stage iib	alive	NA	797	78	NA	NA	NA	NA	NA	NA	NA	2006	no	NA	NA	NA	NA	NA	NA	not hispanic or latino	NA	NA	NA	NA	NA	right	NA	NA	nationwide children's hospital	NA	NA	NA	NA	NA
Yes	TCGA-20-1682-01	tcga-20-1682	0	837	56	ovary	NA	_	stage iii	gx	female	11-20 mm	serous cystadenocarcinoma	no	stage iiic	alive	NA	837	56	NA	NA	NA	NA	NA	NA	NA	2007	no	NA	NA	NA	NA	NA	NA	not hispanic or latino	NA	NA	NA	NA	NA	bilateral	NA	NA	nationwide children's hospital	NA	NA	NA	NA	NA
Yes	TCGA-20-1683-01	tcga-20-1683	0	772	65	ovary	NA	_	stage iii	g3	female	no macroscopic disease	serous cystadenocarcinoma	no	stage iiic	alive	NA	772	65	NA	NA	NA	NA	NA	NA	NA	2007	no	NA	NA	NA	NA	NA	NA	not hispanic or latino	NA	NA	NA	NA	NA	right	NA	NA	nationwide children's hospital	NA	NA	NA	NA	NA
Yes	TCGA-20-1686-01	tcga-20-1686	0	89	75	ovary	NA	_	stage iii	g3	female	no macroscopic disease	serous cystadenocarcinoma	no	stage iiic	alive	NA	89	75	NA	NA	NA	NA	NA	NA	NA	2008	no	NA	NA	NA	NA	NA	NA	not hispanic or latino	NA	NA	NA	NA	NA	bilateral	NA	NA	nationwide children's hospital	NA	NA	NA	NA	NA
Yes	TCGA-20-1687-01	tcga-20-1687	0	81	46	ovary	NA	_	stage iv	g3	female	no macroscopic disease	serous cystadenocarcinoma	no	stage iv	alive	NA	81	46	NA	NA	NA	NA	NA	NA	NA	2008	no	NA	NA	NA	NA	NA	NA	not hispanic or latino	NA	NA	NA	NA	NA	bilateral	NA	NA	nationwide children's hospital	NA	NA	NA	NA	NA
Yes	TCGA-23-1021-01	tcga-23-1021	1	1446	45	ovary	NA	_	stage iv	g3	female	>20 mm	serous cystadenocarcinoma	no	stage iv	dead	1446	NA	45	NA	NA	NA	NA	NA	NA	NA	2004	no	NA	NA	NA	NA	NA	NA	not hispanic or latino	NA	NA	NA	NA	NA	right	NA	NA	nationwide children's hospital	NA	NA	NA	NA	NA
Yes	TCGA-23-1022-01	tcga-23-1022	1	1511	67	ovary	NA	_	stage iii	g3	female	1-10 mm	serous cystadenocarcinoma	no	stage iiic	dead	1511	NA	67	NA	NA	NA	NA	NA	NA	NA	2003	no	NA	NA	NA	NA	NA	NA	not hispanic or latino	NA	NA	NA	NA	NA	left	NA	NA	nationwide children's hospital	NA	NA	NA	NA	NA
Yes	TCGA-23-1023-01	tcga-23-1023	0	1233	65	ovary	NA	_	stage iii	g3	female	1-10 mm	serous cystadenocarcinoma	no	stage iiic	alive	NA	1233	65	NA	NA	NA	NA	NA	NA	NA	2005	no	NA	NA	NA	NA	NA	NA	not hispanic or latino	NA	NA	NA	NA	NA	right	NA	NA	nationwide children's hospital	primary tumor and recurrent tumor(s)	NA	NA	NA	NA
Yes	TCGA-23-1024-01	tcga-23-1024	0	468	52	ovary	NA	_	stage iv	g3	female	1-10 mm	serous cystadenocarcinoma	no	stage iv	alive	NA	468	52	NA	NA	NA	NA	NA	NA	NA	2007	no	NA	NA	NA	NA	NA	NA	not hispanic or latino	NA	NA	NA	NA	NA	right	NA	NA	nationwide children's hospital	NA	NA	NA	NA	NA
Yes	TCGA-23-1026-01	tcga-23-1026	0	816	45	ovary	NA	_	stage iii	g3	female	1-10 mm	serous cystadenocarcinoma	no	stage iiic	alive	NA	816	45	NA	NA	NA	NA	NA	NA	NA	2004	no	NA	NA	NA	NA	NA	NA	not hispanic or latino	NA	NA	NA	NA	NA	left	NA	NA	nationwide children's hospital	NA	NA	NA	NA	NA
Yes	TCGA-23-1027-01	tcga-23-1027	1	976	48	ovary	NA	_	stage iii	g3	female	1-10 mm	serous cystadenocarcinoma	no	stage iiic	dead	976	NA	48	NA	NA	NA	NA	NA	NA	NA	2005	no	NA	NA	NA	NA	NA	NA	not hispanic or latino	NA	NA	NA	NA	NA	right	NA	NA	nationwide children's hospital	NA	NA	NA	NA	NA
Yes	TCGA-23-1028-01	tcga-23-1028	0	1503	43	ovary	NA	_	stage iii	g3	female	1-10 mm	serous cystadenocarcinoma	no	stage iiic	alive	NA	1503	43	NA	NA	NA	NA	NA	NA	NA	2004	no	NA	NA	NA	NA	NA	NA	hispanic or latino	NA	NA	NA	NA	NA	left	NA	NA	nationwide children's hospital	NA	NA	NA	NA	NA
Yes	TCGA-23-1029-01	tcga-23-1029	0	268	46	ovary	NA	_	stage iii	g3	female	1-10 mm	serous cystadenocarcinoma	no	stage iiic	alive	NA	268	46	NA	NA	NA	NA	NA	NA	NA	2007	no	NA	NA	NA	NA	NA	NA	not hispanic or latino	NA	NA	NA	NA	NA	right	NA	NA	nationwide children's hospital	NA	NA	NA	NA	NA
Yes	TCGA-23-1030-01	tcga-23-1030	0	886	64	ovary	NA	_	stage iii	g3	female	1-10 mm	serous cystadenocarcinoma	no	stage iiic	alive	NA	886	64	NA	NA	NA	NA	NA	NA	NA	2006	no	NA	NA	NA	NA	NA	NA	not hispanic or latino	NA	NA	NA	NA	NA	left	NA	NA	nationwide children's hospital	NA	NA	NA	NA	NA
Yes	TCGA-23-1107-01	tcga-23-1107	1	9	59	ovary	NA	_	stage iv	g3	female	>20 mm	serous cystadenocarcinoma	no	stage iv	dead	9	NA	59	NA	NA	NA	NA	NA	NA	NA	1999	no	NA	NA	NA	NA	NA	NA	not hispanic or latino	NA	NA	NA	NA	NA	left	NA	NA	nationwide children's hospital	NA	NA	NA	NA	NA
Yes	TCGA-23-1109-01	tcga-23-1109	1	1562	62	ovary	NA	_	stage iii	g3	female	1-10 mm	serous cystadenocarcinoma	no	stage iiic	dead	1562	NA	62	NA	NA	NA	NA	NA	NA	NA	1999	no	NA	NA	NA	NA	NA	NA	not hispanic or latino	NA	NA	NA	NA	NA	right	NA	NA	nationwide children's hospital	NA	NA	NA	NA	NA
Yes	TCGA-23-1110-01	tcga-23-1110	0	1658	42	ovary	NA	_	stage iii	g3	female	no macroscopic disease	serous cystadenocarcinoma	no	stage iiic	alive	NA	1658	42	NA	NA	NA	NA	NA	NA	NA	2003	no	NA	NA	NA	NA	NA	NA	hispanic or latino	NA	NA	NA	NA	NA	right	NA	NA	nationwide children's hospital	NA	NA	NA	NA	NA
Yes	TCGA-23-1111-01	tcga-23-1111	0	98	63	ovary	NA	_	stage iii	g3	female	>20 mm	serous cystadenocarcinoma	no	stage iiic	alive	NA	98	63	NA	NA	NA	NA	NA	NA	NA	2008	no	NA	NA	NA	NA	NA	NA	NA	NA	NA	NA	NA	NA	right	NA	NA	nationwide children's hospital	NA	NA	NA	NA	NA
Yes	TCGA-23-1113-01	tcga-23-1113	1	949	48	ovary	NA	_	stage iv	g3	female	1-10 mm	serous cystadenocarcinoma	no	stage iv	dead	949	NA	48	NA	NA	NA	NA	NA	NA	NA	2002	no	NA	NA	NA	NA	NA	NA	not hispanic or latino	NA	NA	NA	NA	NA	left	NA	NA	nationwide children's hospital	NA	NA	NA	NA	NA
Yes	TCGA-23-1114-01	tcga-23-1114	1	2089	55	ovary	NA	_	stage iii	g3	female	no macroscopic disease	serous cystadenocarcinoma	no	stage iiic	dead	2089	NA	55	NA	NA	NA	NA	NA	NA	NA	2000	no	NA	NA	NA	NA	NA	NA	not hispanic or latino	NA	NA	NA	NA	NA	left	NA	NA	nationwide children's hospital	NA	NA	NA	NA	NA
Yes	TCGA-23-1116-01	tcga-23-1116	1	592	83	ovary	NA	_	stage iii	g3	female	>20 mm	serous cystadenocarcinoma	no	stage iiic	dead	592	NA	83	NA	NA	NA	NA	NA	NA	NA	2008	no	NA	NA	NA	NA	NA	NA	not hispanic or latino	NA	NA	NA	NA	NA	left	NA	NA	nationwide children's hospital	NA	NA	NA	NA	NA
Yes	TCGA-23-1118-01	tcga-23-1118	0	2616	45	ovary	NA	_	stage iii	g3	female	>20 mm	serous cystadenocarcinoma	no	stage iiic	alive	NA	2616	45	NA	NA	NA	NA	NA	NA	NA	2001	no	NA	NA	NA	NA	NA	NA	not hispanic or latino	NA	NA	NA	NA	NA	left	NA	NA	nationwide children's hospital	NA	NA	NA	NA	NA
Yes	TCGA-23-1119-01	tcga-23-1119	0	3953	64	ovary	NA	_	stage iii	g3	female	1-10 mm	serous cystadenocarcinoma	no	stage iiic	alive	NA	3953	64	NA	NA	NA	NA	NA	NA	NA	1997	no	NA	NA	NA	NA	NA	NA	not hispanic or latino	NA	NA	NA	NA	NA	left	NA	NA	nationwide children's hospital	NA	NA	NA	NA	NA
Yes	TCGA-23-1120-01	tcga-23-1120	0	130	60	ovary	NA	_	stage iii	g3	female	1-10 mm	serous cystadenocarcinoma	no	stage iiic	alive	NA	130	60	NA	NA	NA	NA	NA	NA	NA	2008	no	NA	NA	NA	NA	NA	NA	not hispanic or latino	NA	NA	NA	NA	NA	right	NA	NA	nationwide children's hospital	NA	NA	NA	NA	NA
Yes	TCGA-23-1122-01	tcga-23-1122	1	1189	53	ovary	NA	_	stage iii	g3	female	1-10 mm	serous cystadenocarcinoma	no	stage iiic	dead	1189	NA	53	NA	NA	NA	NA	NA	NA	NA	1998	no	NA	NA	NA	NA	NA	NA	NA	NA	NA	NA	NA	NA	left	NA	NA	nationwide children's hospital	NA	NA	NA	NA	NA
Yes	TCGA-23-1123-01	tcga-23-1123	1	1018	59	ovary	NA	_	stage iii	g3	female	11-20 mm	serous cystadenocarcinoma	no	stage iiic	dead	1018	NA	59	NA	NA	NA	NA	NA	NA	NA	1998	no	NA	NA	NA	NA	NA	NA	not hispanic or latino	NA	NA	NA	NA	NA	left	NA	NA	nationwide children's hospital	NA	NA	NA	NA	NA
Yes	TCGA-23-1809-01	tcga-23-1809	0	16	63	ovary	NA	_	stage ii	g3	female	1-10 mm	serous cystadenocarcinoma	no	stage iic	alive	NA	16	63	NA	NA	NA	NA	NA	NA	NA	2009	no	NA	NA	NA	NA	NA	NA	not hispanic or latino	NA	NA	NA	NA	NA	right	NA	NA	nationwide children's hospital	NA	NA	NA	NA	NA
Yes	TCGA-23-2077-01	tcga-23-2077	0	3525	45	ovary	NA	_	stage iii	g3	female	no macroscopic disease	serous cystadenocarcinoma	no	stage iiic	alive	NA	3525	45	NA	NA	NA	NA	NA	NA	NA	1999	no	NA	NA	NA	NA	NA	NA	not hispanic or latino	NA	NA	NA	NA	NA	left	NA	NA	nationwide children's hospital	NA	NA	NA	NA	NA
Yes	TCGA-23-2078-01	tcga-23-2078	0	2661	66	ovary	NA	_	stage iii	g3	female	no macroscopic disease	serous cystadenocarcinoma	no	stage iiic	alive	NA	2661	66	NA	NA	NA	NA	NA	NA	NA	2001	no	NA	NA	NA	NA	NA	NA	not hispanic or latino	NA	NA	NA	NA	NA	bilateral	NA	NA	nationwide children's hospital	NA	NA	NA	NA	NA
Yes	TCGA-23-2084-01	tcga-23-2084	1	1516	45	ovary	NA	_	stage iv	g3	female	no macroscopic disease	serous cystadenocarcinoma	no	stage iv	dead	1516	NA	45	NA	NA	NA	NA	NA	NA	NA	2000	no	NA	NA	NA	NA	NA	NA	not hispanic or latino	NA	NA	NA	NA	NA	right	NA	NA	nationwide children's hospital	NA	NA	NA	NA	NA
Yes	TCGA-24-0966-01	tcga-24-0966	0	232	78	ovary	NA	_	stage iii	g3	female	>20 mm	serous cystadenocarcinoma	no	stage iiic	alive	NA	232	78	NA	NA	NA	NA	NA	NA	NA	2008	no	NA	NA	NA	NA	NA	NA	not hispanic or latino	NA	NA	NA	NA	NA	bilateral	NA	NA	nationwide children's hospital	NA	NA	NA	NA	NA
Yes	TCGA-24-0970-01	tcga-24-0970	1	354	63	ovary	NA	_	stage iii	g3	female	>20 mm	serous cystadenocarcinoma	no	stage iiic	dead	354	NA	63	NA	NA	NA	NA	NA	NA	NA	2005	no	NA	NA	NA	NA	NA	NA	NA	NA	NA	NA	NA	NA	bilateral	NA	NA	nationwide children's hospital	NA	NA	NA	NA	NA
Yes	TCGA-24-0979-01	tcga-24-0979	1	1264	53	ovary	NA	_	stage iv	g3	female	>20 mm	serous cystadenocarcinoma	no	stage iv	dead	1264	NA	53	NA	NA	NA	NA	NA	NA	NA	2003	no	NA	NA	NA	NA	NA	NA	NA	NA	NA	NA	NA	NA	bilateral	NA	NA	nationwide children's hospital	NA	NA	NA	NA	NA
Yes	TCGA-24-0982-01	tcga-24-0982	1	679	77	ovary	NA	_	stage iii	g3	female	1-10 mm	serous cystadenocarcinoma	no	stage iiic	dead	679	NA	77	NA	NA	NA	NA	NA	NA	NA	2003	no	NA	NA	NA	NA	NA	NA	NA	NA	NA	NA	NA	NA	bilateral	NA	NA	nationwide children's hospital	NA	NA	NA	NA	NA
Yes	TCGA-24-1103-01	tcga-24-1103	1	1646	50	ovary	NA	_	stage iii	g3	female	1-10 mm	serous cystadenocarcinoma	no	stage iiic	dead	1646	NA	50	NA	NA	NA	NA	NA	NA	NA	2001	no	NA	NA	NA	NA	NA	NA	NA	NA	NA	NA	NA	NA	bilateral	NA	NA	nationwide children's hospital	NA	NA	NA	NA	NA
Yes	TCGA-24-1104-01	tcga-24-1104	1	1933	56	ovary	NA	_	stage iv	g3	female	>20 mm	serous cystadenocarcinoma	no	stage iv	dead	1933	NA	56	NA	NA	NA	NA	NA	NA	NA	2001	no	NA	NA	NA	NA	NA	NA	NA	NA	NA	NA	NA	NA	left	NA	NA	nationwide children's hospital	NA	NA	NA	NA	NA
Yes	TCGA-24-1105-01	tcga-24-1105	1	1442	36	ovary	NA	_	stage iii	g3	female	1-10 mm	serous cystadenocarcinoma	no	stage iiic	dead	1442	NA	36	NA	NA	NA	NA	NA	NA	NA	2001	no	NA	NA	NA	NA	NA	NA	NA	NA	NA	NA	NA	NA	bilateral	NA	NA	nationwide children's hospital	NA	NA	NA	NA	NA
Yes	TCGA-24-1413-01	tcga-24-1413	0	192	51	ovary	NA	_	stage iii	g3	female	1-10 mm	serous cystadenocarcinoma	no	stage iiic	alive	NA	192	51	NA	NA	NA	NA	NA	NA	NA	2008	no	NA	NA	NA	NA	NA	NA	NA	NA	NA	NA	NA	NA	bilateral	NA	NA	nationwide children's hospital	NA	NA	NA	NA	NA
Yes	TCGA-24-1416-01	tcga-24-1416	0	194	34	ovary	NA	_	stage iv	g3	female	1-10 mm	serous cystadenocarcinoma	no	stage iv	alive	NA	194	34	NA	NA	NA	NA	NA	NA	NA	2008	no	NA	NA	NA	NA	NA	NA	NA	NA	NA	NA	NA	NA	bilateral	NA	NA	nationwide children's hospital	NA	NA	NA	NA	NA
Yes	TCGA-24-1417-01	tcga-24-1417	0	238	54	ovary	NA	_	stage iv	g3	female	1-10 mm	serous cystadenocarcinoma	no	stage iv	alive	NA	238	54	NA	NA	NA	NA	NA	NA	NA	2008	no	NA	NA	NA	NA	NA	NA	NA	NA	NA	NA	NA	NA	left	NA	NA	nationwide children's hospital	NA	NA	NA	NA	NA
Yes	TCGA-24-1418-01	tcga-24-1418	0	243	68	ovary	NA	_	stage iii	g3	female	>20 mm	serous cystadenocarcinoma	no	stage iiic	alive	NA	243	68	NA	NA	NA	NA	NA	NA	NA	2008	no	NA	NA	NA	NA	NA	NA	NA	NA	NA	NA	NA	NA	bilateral	NA	NA	nationwide children's hospital	NA	NA	NA	NA	NA
Yes	TCGA-24-1419-01	tcga-24-1419	0	239	62	ovary	NA	_	stage iii	g3	female	11-20 mm	serous cystadenocarcinoma	no	stage iiic	alive	NA	239	62	NA	NA	NA	NA	NA	NA	NA	2008	no	NA	NA	NA	NA	NA	NA	NA	NA	NA	NA	NA	NA	bilateral	NA	NA	nationwide children's hospital	NA	NA	NA	NA	NA
Yes	TCGA-24-1422-01	tcga-24-1422	1	23	82	ovary	NA	_	stage iii	g3	female	1-10 mm	serous cystadenocarcinoma	no	stage iiic	dead	23	NA	82	NA	NA	NA	NA	NA	NA	NA	2008	no	NA	NA	NA	NA	NA	NA	NA	NA	NA	NA	NA	NA	bilateral	NA	NA	nationwide children's hospital	NA	NA	NA	NA	NA
Yes	TCGA-24-1423-01	tcga-24-1423	0	190	61	ovary	NA	_	stage iii	g3	female	1-10 mm	serous cystadenocarcinoma	no	stage iiic	alive	NA	190	61	NA	NA	NA	NA	NA	NA	NA	2008	no	NA	NA	NA	NA	NA	NA	NA	NA	NA	NA	NA	NA	bilateral	NA	NA	nationwide children's hospital	NA	NA	NA	NA	NA
Yes	TCGA-24-1424-01	tcga-24-1424	0	183	67	ovary	NA	_	stage iii	g3	female	1-10 mm	serous cystadenocarcinoma	no	stage iiic	alive	NA	183	67	NA	NA	NA	NA	NA	NA	NA	2008	no	NA	NA	NA	NA	NA	NA	NA	NA	NA	NA	NA	NA	bilateral	NA	NA	nationwide children's hospital	NA	NA	NA	NA	NA
Yes	TCGA-24-1425-01	tcga-24-1425	0	181	45	ovary	NA	_	stage iii	g3	female	1-10 mm	serous cystadenocarcinoma	no	stage iiic	alive	NA	181	45	NA	NA	NA	NA	NA	NA	NA	2008	no	NA	NA	NA	NA	NA	NA	NA	NA	NA	NA	NA	NA	bilateral	NA	NA	nationwide children's hospital	NA	NA	NA	NA	NA
Yes	TCGA-24-1426-01	tcga-24-1426	0	163	43	ovary	NA	_	stage iii	g3	female	1-10 mm	serous cystadenocarcinoma	no	stage iiic	alive	NA	163	43	NA	NA	NA	NA	NA	NA	NA	2008	no	NA	NA	NA	NA	NA	NA	NA	NA	NA	NA	NA	NA	bilateral	NA	NA	nationwide children's hospital	NA	NA	NA	NA	NA
Yes	TCGA-24-1427-01	tcga-24-1427	0	147	58	ovary	NA	_	stage iii	g3	female	>20 mm	serous cystadenocarcinoma	no	stage iiic	alive	NA	147	58	NA	NA	NA	NA	NA	NA	NA	2008	no	NA	NA	NA	NA	NA	NA	NA	NA	NA	NA	NA	NA	bilateral	NA	NA	nationwide children's hospital	NA	NA	NA	NA	NA
Yes	TCGA-24-1428-01	tcga-24-1428	0	529	50	ovary	NA	_	stage iii	g3	female	1-10 mm	serous cystadenocarcinoma	no	stage iiic	alive	NA	529	50	NA	NA	NA	NA	NA	NA	NA	2008	no	NA	NA	NA	NA	NA	NA	NA	NA	NA	NA	NA	NA	left	NA	NA	nationwide children's hospital	NA	NA	NA	NA	NA
Yes	TCGA-24-1430-01	tcga-24-1430	1	863	68	ovary	NA	_	stage iii	g3	female	>20 mm	serous cystadenocarcinoma	no	stage iiic	dead	863	NA	68	NA	NA	NA	NA	NA	NA	NA	2000	no	NA	NA	NA	NA	NA	NA	NA	NA	NA	NA	NA	NA	bilateral	NA	NA	nationwide children's hospital	NA	NA	NA	NA	NA
Yes	TCGA-24-1431-01	tcga-24-1431	1	567	67	ovary	NA	_	stage iii	g3	female	1-10 mm	serous cystadenocarcinoma	no	stage iiic	dead	567	NA	67	NA	NA	NA	NA	NA	NA	NA	1999	no	NA	NA	NA	NA	NA	NA	NA	NA	NA	NA	NA	NA	bilateral	NA	NA	nationwide children's hospital	NA	NA	NA	NA	NA
Yes	TCGA-24-1434-01	tcga-24-1434	1	568	59	ovary	NA	_	stage iii	g3	female	1-10 mm	serous cystadenocarcinoma	no	stage iiic	dead	568	NA	59	NA	NA	NA	NA	NA	NA	NA	1999	no	NA	NA	NA	NA	NA	NA	NA	NA	NA	NA	NA	NA	bilateral	NA	NA	nationwide children's hospital	NA	NA	NA	NA	NA
Yes	TCGA-24-1435-01	tcga-24-1435	1	1324	57	ovary	NA	_	stage iii	g3	female	1-10 mm	serous cystadenocarcinoma	no	stage iiic	dead	1324	NA	57	NA	NA	NA	NA	NA	NA	NA	1999	no	NA	NA	NA	NA	NA	NA	NA	NA	NA	NA	NA	NA	bilateral	NA	NA	nationwide children's hospital	NA	NA	NA	NA	NA
Yes	TCGA-24-1464-01	tcga-24-1464	1	379	70	ovary	NA	_	stage iii	g3	female	>20 mm	serous cystadenocarcinoma	no	stage iiic	dead	379	NA	70	NA	NA	NA	NA	NA	NA	NA	1998	no	NA	NA	NA	NA	NA	NA	NA	NA	NA	NA	NA	NA	left	NA	NA	nationwide children's hospital	NA	NA	NA	NA	NA
Yes	TCGA-24-1467-01	tcga-24-1467	1	3224	51	ovary	NA	_	stage iii	g3	female	1-10 mm	serous cystadenocarcinoma	no	stage iiic	dead	3224	NA	51	NA	NA	NA	NA	NA	NA	NA	1998	no	NA	NA	NA	NA	NA	NA	NA	NA	NA	NA	NA	NA	right	NA	NA	nationwide children's hospital	NA	NA	NA	NA	NA
Yes	TCGA-24-1469-01	tcga-24-1469	0	277	71	ovary	NA	_	stage iii	g3	female	1-10 mm	serous cystadenocarcinoma	no	stage iiic	alive	NA	277	71	NA	NA	NA	NA	NA	NA	NA	2008	no	NA	NA	NA	NA	NA	NA	NA	NA	NA	NA	NA	NA	right	NA	NA	nationwide children's hospital	NA	NA	NA	NA	NA
Yes	TCGA-24-1470-01	tcga-24-1470	0	105	54	ovary	NA	_	stage iii	g3	female	1-10 mm	serous cystadenocarcinoma	no	stage iiib	alive	NA	105	54	NA	NA	NA	NA	NA	NA	NA	2009	no	NA	NA	NA	NA	NA	NA	NA	NA	NA	NA	NA	NA	bilateral	NA	NA	nationwide children's hospital	NA	NA	NA	NA	NA
Yes	TCGA-24-1471-01	tcga-24-1471	0	36	60	ovary	NA	_	stage iii	g3	female	>20 mm	serous cystadenocarcinoma	no	stage iiic	alive	NA	36	60	NA	NA	NA	NA	NA	NA	NA	2009	no	NA	NA	NA	NA	NA	NA	NA	NA	NA	NA	NA	NA	left	NA	NA	nationwide children's hospital	NA	NA	NA	NA	NA
Yes	TCGA-24-1474-01	tcga-24-1474	1	676	57	ovary	NA	_	stage iii	g3	female	1-10 mm	serous cystadenocarcinoma	no	stage iiic	dead	676	NA	57	NA	NA	NA	NA	NA	NA	NA	2000	no	NA	NA	NA	NA	NA	NA	NA	NA	NA	NA	NA	NA	left	NA	NA	nationwide children's hospital	NA	NA	NA	NA	NA
Yes	TCGA-24-1544-01	tcga-24-1544	1	820	71	ovary	NA	_	stage iii	g3	female	1-10 mm	serous cystadenocarcinoma	no	stage iiic	dead	820	NA	71	NA	NA	NA	NA	NA	NA	NA	2000	no	NA	NA	NA	NA	NA	NA	NA	NA	NA	NA	NA	NA	bilateral	NA	NA	nationwide children's hospital	NA	NA	NA	NA	NA
Yes	TCGA-24-1546-01	tcga-24-1546	1	1955	46	ovary	NA	_	stage iii	g3	female	1-10 mm	serous cystadenocarcinoma	no	stage iiic	dead	1955	NA	46	NA	NA	NA	NA	NA	NA	NA	1997	NA	NA	NA	NA	NA	NA	NA	NA	NA	NA	NA	NA	NA	bilateral	NA	NA	nationwide children's hospital	NA	NA	NA	NA	NA
Yes	TCGA-24-1549-01	tcga-24-1549	1	1721	58	ovary	NA	_	stage iii	g3	female	NA	serous cystadenocarcinoma	no	stage iiib	dead	1721	NA	58	NA	NA	NA	NA	NA	NA	NA	1997	no	NA	NA	NA	NA	NA	NA	NA	NA	NA	NA	NA	NA	bilateral	NA	NA	nationwide children's hospital	NA	NA	NA	NA	NA
Yes	TCGA-24-1550-01	tcga-24-1550	1	1249	49	ovary	NA	_	stage iii	g3	female	1-10 mm	serous cystadenocarcinoma	no	stage iiic	dead	1249	NA	49	NA	NA	NA	NA	NA	NA	NA	1997	no	NA	NA	NA	NA	NA	NA	NA	NA	NA	NA	NA	NA	left	NA	NA	nationwide children's hospital	NA	NA	NA	NA	NA
Yes	TCGA-24-1551-01	tcga-24-1551	1	1579	53	ovary	NA	_	stage iii	g3	female	1-10 mm	serous cystadenocarcinoma	no	stage iiic	dead	1579	NA	53	NA	NA	NA	NA	NA	NA	NA	1997	no	NA	NA	NA	NA	NA	NA	NA	NA	NA	NA	NA	NA	bilateral	NA	NA	nationwide children's hospital	NA	NA	NA	NA	NA
Yes	TCGA-24-1552-01	tcga-24-1552	1	1259	77	ovary	NA	_	stage iii	g3	female	1-10 mm	serous cystadenocarcinoma	no	stage iiic	dead	1259	NA	77	NA	NA	NA	NA	NA	NA	NA	1997	no	NA	NA	NA	NA	NA	NA	NA	NA	NA	NA	NA	NA	left	NA	NA	nationwide children's hospital	NA	NA	NA	NA	NA
Yes	TCGA-24-1553-01	tcga-24-1553	1	1767	53	ovary	NA	_	stage iii	g3	female	1-10 mm	serous cystadenocarcinoma	no	stage iiib	dead	1767	NA	53	NA	NA	NA	NA	NA	NA	NA	1997	no	NA	NA	NA	NA	NA	NA	NA	NA	NA	NA	NA	NA	bilateral	NA	NA	nationwide children's hospital	NA	NA	NA	NA	NA
Yes	TCGA-24-1557-01	tcga-24-1557	1	1213	49	ovary	NA	_	stage iii	g3	female	>20 mm	serous cystadenocarcinoma	no	stage iiic	dead	1213	NA	49	NA	NA	NA	NA	NA	NA	NA	2000	no	NA	NA	NA	NA	NA	NA	NA	NA	NA	NA	NA	NA	bilateral	NA	NA	nationwide children's hospital	NA	NA	NA	NA	NA
Yes	TCGA-24-1558-01	tcga-24-1558	1	594	73	ovary	NA	_	stage iii	g3	female	1-10 mm	serous cystadenocarcinoma	no	stage iiic	dead	594	NA	73	NA	NA	NA	NA	NA	NA	NA	2000	no	NA	NA	NA	NA	NA	NA	NA	NA	NA	NA	NA	NA	bilateral	NA	NA	nationwide children's hospital	NA	NA	NA	NA	NA
Yes	TCGA-24-1560-01	tcga-24-1560	1	1341	51	ovary	NA	_	stage iii	g4	female	1-10 mm	serous cystadenocarcinoma	no	stage iiic	dead	1341	NA	51	NA	NA	NA	NA	NA	NA	NA	1999	no	NA	NA	NA	NA	NA	NA	NA	NA	NA	NA	NA	NA	left	NA	NA	nationwide children's hospital	NA	NA	NA	NA	NA
Yes	TCGA-24-1562-01	tcga-24-1562	1	1384	67	ovary	NA	_	stage iii	g3	female	1-10 mm	serous cystadenocarcinoma	no	stage iiic	dead	1384	NA	67	NA	NA	NA	NA	NA	NA	NA	1999	no	NA	NA	NA	NA	NA	NA	NA	NA	NA	NA	NA	NA	bilateral	NA	NA	nationwide children's hospital	NA	NA	NA	NA	NA
Yes	TCGA-24-1563-01	tcga-24-1563	1	1451	66	ovary	NA	_	stage iii	g3	female	1-10 mm	serous cystadenocarcinoma	no	stage iiic	dead	1451	NA	66	NA	NA	NA	NA	NA	NA	NA	1999	no	NA	NA	NA	NA	NA	NA	NA	NA	NA	NA	NA	NA	left	NA	NA	nationwide children's hospital	NA	NA	NA	NA	NA
Yes	TCGA-24-1565-01	tcga-24-1565	1	312	74	ovary	NA	_	stage iii	g3	female	1-10 mm	serous cystadenocarcinoma	no	stage iiic	dead	312	NA	74	NA	NA	NA	NA	NA	NA	NA	1997	no	NA	NA	NA	NA	NA	NA	NA	NA	NA	NA	NA	NA	bilateral	NA	NA	nationwide children's hospital	NA	NA	NA	NA	NA
Yes	TCGA-24-1567-01	tcga-24-1567	1	524	54	ovary	NA	_	stage iii	g3	female	1-10 mm	serous cystadenocarcinoma	no	stage iiib	dead	524	NA	54	NA	NA	NA	NA	NA	NA	NA	1999	no	NA	NA	NA	NA	NA	NA	NA	NA	NA	NA	NA	NA	bilateral	NA	NA	nationwide children's hospital	NA	NA	NA	NA	NA
Yes	TCGA-24-1603-01	tcga-24-1603	1	2742	53	ovary	NA	_	stage iii	g3	female	NA	serous cystadenocarcinoma	no	stage iiib	dead	2742	NA	53	NA	NA	NA	NA	NA	NA	NA	1996	no	NA	NA	NA	NA	NA	NA	NA	NA	NA	NA	NA	NA	bilateral	NA	NA	nationwide children's hospital	NA	NA	NA	NA	NA
Yes	TCGA-24-1604-01	tcga-24-1604	1	2688	66	ovary	NA	_	stage iii	g3	female	NA	serous cystadenocarcinoma	no	stage iiic	dead	2688	NA	66	NA	NA	NA	NA	NA	NA	NA	1996	no	NA	NA	NA	NA	NA	NA	NA	NA	NA	NA	NA	NA	bilateral	NA	NA	nationwide children's hospital	NA	NA	NA	NA	NA
Yes	TCGA-24-1616-01	tcga-24-1616	1	1163	56	ovary	NA	_	stage iii	g3	female	1-10 mm	serous cystadenocarcinoma	no	stage iiic	dead	1163	NA	56	NA	NA	NA	NA	NA	NA	NA	2001	no	NA	NA	NA	NA	NA	NA	NA	NA	NA	NA	NA	NA	bilateral	NA	NA	nationwide children's hospital	NA	NA	NA	NA	NA
Yes	TCGA-24-1842-01	tcga-24-1842	0	253	49	ovary	NA	_	stage iii	g3	female	1-10 mm	serous cystadenocarcinoma	no	stage iiic	alive	NA	253	49	NA	NA	NA	NA	NA	NA	NA	2009	no	NA	NA	NA	NA	NA	NA	NA	NA	NA	NA	NA	NA	bilateral	NA	NA	nationwide children's hospital	NA	NA	NA	NA	NA
Yes	TCGA-24-1843-01	tcga-24-1843	0	106	66	ovary	NA	_	stage iii	g3	female	1-10 mm	serous cystadenocarcinoma	no	stage iiic	alive	NA	106	66	NA	NA	NA	NA	NA	NA	NA	2009	no	NA	NA	NA	NA	NA	NA	NA	NA	NA	NA	NA	NA	right	NA	NA	nationwide children's hospital	NA	NA	NA	NA	NA
Yes	TCGA-24-1844-01	tcga-24-1844	0	113	64	ovary	NA	_	stage iii	g3	female	1-10 mm	serous cystadenocarcinoma	no	stage iiic	alive	NA	113	64	NA	NA	NA	NA	NA	NA	NA	2009	no	NA	NA	NA	NA	NA	NA	NA	NA	NA	NA	NA	NA	bilateral	NA	NA	nationwide children's hospital	NA	NA	NA	NA	NA
Yes	TCGA-24-1845-01	tcga-24-1845	0	116	42	ovary	NA	_	stage iii	g3	female	1-10 mm	serous cystadenocarcinoma	no	stage iiic	alive	NA	116	42	NA	NA	NA	NA	NA	NA	NA	2009	no	NA	NA	NA	NA	NA	NA	NA	NA	NA	NA	NA	NA	bilateral	NA	NA	nationwide children's hospital	NA	NA	NA	NA	NA
Yes	TCGA-24-1846-01	tcga-24-1846	0	133	45	ovary	NA	_	stage iii	g3	female	1-10 mm	serous cystadenocarcinoma	no	stage iiic	alive	NA	133	45	NA	NA	NA	NA	NA	NA	NA	2009	no	NA	NA	NA	NA	NA	NA	NA	NA	NA	NA	NA	NA	bilateral	NA	NA	nationwide children's hospital	NA	NA	NA	NA	NA
Yes	TCGA-24-1847-01	tcga-24-1847	0	343	45	ovary	NA	_	stage iv	g3	female	1-10 mm	serous cystadenocarcinoma	no	stage iv	alive	NA	343	45	NA	NA	NA	NA	NA	NA	NA	2009	no	NA	NA	NA	NA	NA	NA	NA	NA	NA	NA	NA	NA	bilateral	NA	NA	nationwide children's hospital	NA	NA	NA	NA	NA
Yes	TCGA-24-1850-01	tcga-24-1850	0	168	72	ovary	NA	_	stage iii	g3	female	1-10 mm	serous cystadenocarcinoma	no	stage iiic	alive	NA	168	72	NA	NA	NA	NA	NA	NA	NA	2009	no	NA	NA	NA	NA	NA	NA	NA	NA	NA	NA	NA	NA	bilateral	NA	NA	nationwide children's hospital	NA	NA	NA	NA	NA
Yes	TCGA-24-1923-01	tcga-24-1923	1	690	51	ovary	NA	_	stage iii	g3	female	1-10 mm	serous cystadenocarcinoma	no	stage iiic	dead	690	NA	51	NA	NA	NA	NA	NA	NA	NA	2001	no	NA	NA	NA	NA	NA	NA	NA	NA	NA	NA	NA	NA	bilateral	NA	NA	nationwide children's hospital	NA	NA	NA	NA	NA
Yes	TCGA-24-1924-01	tcga-24-1924	1	919	65	ovary	NA	_	stage iii	g3	female	1-10 mm	serous cystadenocarcinoma	no	stage iiic	dead	919	NA	65	NA	NA	NA	NA	NA	NA	NA	2001	no	NA	NA	NA	NA	NA	NA	NA	NA	NA	NA	NA	NA	bilateral	NA	NA	nationwide children's hospital	NA	NA	NA	NA	NA
Yes	TCGA-24-1928-01	tcga-24-1928	1	336	77	ovary	NA	_	stage iii	g3	female	11-20 mm	serous cystadenocarcinoma	no	stage iiic	dead	336	NA	77	NA	NA	NA	NA	NA	NA	NA	1998	no	NA	NA	NA	NA	NA	NA	NA	NA	NA	NA	NA	NA	bilateral	NA	NA	nationwide children's hospital	NA	NA	NA	NA	NA
Yes	TCGA-24-1930-01	tcga-24-1930	1	2467	53	ovary	NA	_	stage iii	g3	female	1-10 mm	serous cystadenocarcinoma	no	stage iiic	dead	2467	NA	53	NA	NA	NA	NA	NA	NA	NA	1998	no	100	NA	NA	NA	NA	NA	NA	NA	NA	NA	NA	NA	bilateral	NA	NA	nationwide children's hospital	NA	NA	NA	NA	NA
Yes	TCGA-24-2020-01	tcga-24-2020	1	4624	67	ovary	NA	_	stage iii	g3	female	1-10 mm	serous cystadenocarcinoma	no	stage iiic	dead	4624	NA	67	NA	NA	NA	NA	NA	NA	NA	1994	no	NA	NA	NA	NA	NA	NA	NA	NA	NA	NA	NA	NA	bilateral	NA	NA	nationwide children's hospital	NA	NA	NA	NA	NA
Yes	TCGA-24-2023-01	tcga-24-2023	1	1364	54	ovary	NA	_	stage iii	g3	female	1-10 mm	serous cystadenocarcinoma	no	stage iiia	dead	1364	NA	54	NA	NA	NA	NA	NA	NA	NA	1994	no	NA	NA	NA	NA	NA	NA	NA	NA	NA	NA	NA	NA	bilateral	NA	NA	nationwide children's hospital	NA	NA	NA	NA	NA
Yes	TCGA-24-2024-01	tcga-24-2024	1	1769	72	ovary	NA	_	stage iii	g3	female	1-10 mm	serous cystadenocarcinoma	no	stage iiic	dead	1769	NA	72	NA	NA	NA	NA	NA	NA	NA	1994	no	NA	NA	NA	NA	NA	NA	NA	NA	NA	NA	NA	NA	bilateral	NA	NA	nationwide children's hospital	NA	NA	NA	NA	NA
Yes	TCGA-24-2026-01	tcga-24-2026	1	1059	79	ovary	NA	_	stage iii	g3	female	>20 mm	serous cystadenocarcinoma	no	stage iiic	dead	1059	NA	79	NA	NA	NA	NA	NA	NA	NA	1995	no	NA	NA	NA	NA	NA	NA	NA	NA	NA	NA	NA	NA	bilateral	NA	NA	nationwide children's hospital	NA	NA	NA	NA	NA
Yes	TCGA-24-2027-01	tcga-24-2027	1	3337	51	ovary	NA	_	stage iv	g3	female	>20 mm	serous cystadenocarcinoma	no	stage iv	dead	3337	NA	51	NA	NA	NA	NA	NA	NA	NA	1995	no	NA	NA	NA	NA	NA	NA	NA	NA	NA	NA	NA	NA	bilateral	NA	NA	nationwide children's hospital	NA	NA	NA	NA	NA
Yes	TCGA-24-2033-01	tcga-24-2033	1	562	87	ovary	NA	_	stage iii	g3	female	>20 mm	serous cystadenocarcinoma	no	stage iiic	dead	562	NA	87	NA	NA	NA	NA	NA	NA	NA	1995	no	NA	NA	NA	NA	NA	r1	NA	NA	NA	NA	NA	NA	bilateral	NA	NA	nationwide children's hospital	NA	NA	NA	NA	NA
Yes	TCGA-24-2035-01	tcga-24-2035	1	857	65	ovary	NA	_	stage iii	g3	female	1-10 mm	serous cystadenocarcinoma	no	stage iiic	dead	857	NA	65	NA	NA	NA	NA	NA	NA	NA	1996	no	NA	NA	NA	NA	NA	NA	NA	NA	NA	NA	NA	NA	left	NA	NA	nationwide children's hospital	NA	NA	NA	NA	NA
Yes	TCGA-24-2036-01	tcga-24-2036	1	1947	50	ovary	NA	_	stage iii	g3	female	1-10 mm	serous cystadenocarcinoma	no	stage iiia	dead	1947	NA	50	NA	NA	NA	NA	NA	NA	NA	1996	no	NA	NA	NA	NA	NA	NA	NA	NA	NA	NA	NA	NA	NA	NA	NA	nationwide children's hospital	NA	NA	NA	NA	NA
Yes	TCGA-24-2038-01	tcga-24-2038	1	1354	68	ovary	NA	_	stage iii	gb	female	1-10 mm	serous cystadenocarcinoma	no	stage iiia	dead	1354	NA	68	NA	NA	NA	NA	NA	NA	NA	2000	no	NA	NA	NA	NA	NA	NA	NA	NA	NA	NA	NA	NA	right	NA	NA	nationwide children's hospital	NA	NA	NA	NA	NA
Yes	TCGA-24-2254-01	tcga-24-2254	1	1736	66	ovary	NA	_	stage iii	g3	female	1-10 mm	serous cystadenocarcinoma	no	stage iiic	dead	1736	NA	66	NA	NA	NA	NA	NA	NA	NA	2003	no	NA	NA	NA	NA	NA	NA	NA	NA	NA	NA	NA	NA	bilateral	NA	NA	nationwide children's hospital	NA	NA	NA	NA	NA
Yes	TCGA-24-2261-01	tcga-24-2261	1	24	76	ovary	NA	_	stage iii	g3	female	11-20 mm	serous cystadenocarcinoma	no	stage iiic	dead	24	NA	76	NA	NA	NA	NA	NA	NA	NA	1992	no	NA	NA	NA	NA	NA	NA	NA	NA	NA	NA	NA	NA	left	NA	NA	nationwide children's hospital	NA	NA	NA	NA	NA
Yes	TCGA-24-2262-01	tcga-24-2262	1	11	57	ovary	NA	_	stage iii	g3	female	1-10 mm	serous cystadenocarcinoma	no	stage iiic	dead	11	NA	57	NA	NA	NA	NA	NA	NA	NA	1992	no	NA	NA	NA	NA	NA	NA	NA	NA	NA	NA	NA	NA	right	NA	NA	nationwide children's hospital	NA	NA	NA	NA	NA
Yes	TCGA-24-2267-01	tcga-24-2267	1	1446	58	ovary	NA	_	stage ii	g3	female	no macroscopic disease	serous cystadenocarcinoma	no	stage iib	dead	1446	NA	58	NA	NA	NA	NA	NA	NA	NA	1993	no	NA	NA	NA	NA	NA	NA	NA	NA	NA	NA	NA	NA	bilateral	NA	NA	nationwide children's hospital	NA	NA	NA	NA	NA
Yes	TCGA-24-2271-01	tcga-24-2271	1	962	55	ovary	NA	_	stage iii	g3	female	>20 mm	serous cystadenocarcinoma	no	stage iiic	dead	962	NA	55	NA	NA	NA	NA	NA	NA	NA	1999	no	NA	NA	NA	NA	NA	NA	NA	NA	NA	NA	NA	NA	bilateral	NA	NA	nationwide children's hospital	NA	NA	NA	NA	NA
Yes	TCGA-24-2280-01	tcga-24-2280	0	2143	74	ovary	NA	_	stage iii	g3	female	1-10 mm	serous cystadenocarcinoma	no	stage iiic	alive	NA	2143	74	NA	NA	NA	NA	NA	NA	NA	2004	no	NA	NA	NA	NA	NA	NA	NA	NA	NA	NA	NA	NA	bilateral	NA	NA	nationwide children's hospital	NA	NA	NA	NA	NA
Yes	TCGA-24-2281-01	tcga-24-2281	0	1357	68	ovary	NA	_	stage ii	g3	female	1-10 mm	serous cystadenocarcinoma	no	stage iia	alive	NA	1357	68	NA	NA	NA	NA	NA	NA	NA	2006	no	NA	NA	NA	NA	NA	NA	NA	NA	NA	NA	NA	NA	bilateral	NA	NA	nationwide children's hospital	NA	NA	NA	NA	NA
Yes	TCGA-24-2288-01	tcga-24-2288	1	25	70	ovary	NA	_	stage iii	g3	female	>20 mm	serous cystadenocarcinoma	no	stage iiic	dead	25	NA	70	NA	NA	NA	NA	NA	NA	NA	1999	no	NA	NA	NA	NA	NA	NA	NA	NA	NA	NA	NA	NA	bilateral	NA	NA	nationwide children's hospital	NA	NA	NA	NA	NA
Yes	TCGA-24-2289-01	tcga-24-2289	1	2049	68	ovary	NA	_	stage iv	g3	female	>20 mm	serous cystadenocarcinoma	no	stage iv	dead	2049	NA	68	NA	NA	NA	NA	NA	NA	NA	1997	no	NA	NA	NA	NA	NA	NA	NA	NA	NA	NA	NA	NA	bilateral	NA	NA	nationwide children's hospital	NA	NA	NA	NA	NA
Yes	TCGA-24-2297-01	tcga-24-2297	1	1699	56	ovary	NA	_	stage iii	g3	female	>20 mm	serous cystadenocarcinoma	no	stage iiic	dead	1699	NA	56	NA	NA	NA	NA	NA	NA	NA	1993	no	NA	NA	NA	NA	NA	NA	NA	NA	NA	NA	NA	NA	bilateral	NA	NA	nationwide children's hospital	NA	NA	NA	NA	NA
Yes	TCGA-24-2298-01	tcga-24-2298	1	1620	55	ovary	NA	_	stage iii	g3	female	>20 mm	serous cystadenocarcinoma	no	stage iiic	dead	1620	NA	55	NA	NA	NA	NA	NA	NA	NA	1993	no	NA	NA	NA	NA	NA	NA	NA	NA	NA	NA	NA	NA	bilateral	NA	NA	nationwide children's hospital	NA	NA	NA	NA	NA
Yes	TCGA-25-1312-01	tcga-25-1312	1	31	69	ovary	NA	_	stage iv	g3	female	1-10 mm	serous cystadenocarcinoma	no	stage iv	dead	31	NA	69	NA	NA	NA	NA	NA	NA	NA	2001	no	NA	NA	NA	NA	NA	NA	not hispanic or latino	NA	NA	NA	NA	NA	left	NA	NA	nationwide children's hospital	NA	NA	NA	NA	NA
Yes	TCGA-25-1313-01	tcga-25-1313	1	820	62	ovary	NA	_	stage iv	g3	female	1-10 mm	serous cystadenocarcinoma	no	stage iv	dead	820	NA	62	NA	NA	NA	NA	NA	NA	NA	2000	NA	NA	NA	NA	NA	NA	NA	not hispanic or latino	NA	NA	NA	NA	NA	bilateral	NA	NA	nationwide children's hospital	NA	NA	NA	NA	NA
Yes	TCGA-25-1315-01	tcga-25-1315	1	1583	50	ovary	NA	_	stage iii	g3	female	1-10 mm	serous cystadenocarcinoma	no	stage iiic	dead	1583	NA	50	NA	NA	NA	NA	NA	NA	NA	2000	no	NA	NA	NA	NA	NA	NA	not hispanic or latino	NA	NA	NA	NA	NA	bilateral	NA	NA	nationwide children's hospital	NA	NA	NA	NA	NA
Yes	TCGA-25-1316-01	tcga-25-1316	1	1279	55	ovary	NA	_	stage iii	g3	female	1-10 mm	serous cystadenocarcinoma	no	stage iiic	dead	1279	NA	55	NA	NA	NA	NA	NA	NA	NA	2000	no	NA	NA	NA	NA	NA	NA	not hispanic or latino	NA	NA	NA	NA	NA	right	NA	NA	nationwide children's hospital	NA	NA	NA	NA	NA
Yes	TCGA-25-1317-01	tcga-25-1317	1	61	66	ovary	NA	_	stage iii	g3	female	NA	serous cystadenocarcinoma	no	stage iiic	dead	61	NA	66	NA	NA	NA	NA	NA	NA	NA	2000	no	NA	NA	NA	NA	NA	NA	not hispanic or latino	NA	NA	NA	NA	NA	bilateral	NA	NA	nationwide children's hospital	NA	NA	NA	NA	NA
Yes	TCGA-25-1318-01	tcga-25-1318	1	1064	54	ovary	NA	_	stage iii	g3	female	1-10 mm	serous cystadenocarcinoma	no	stage iiic	dead	1064	NA	54	NA	NA	NA	NA	NA	NA	NA	2000	no	NA	NA	NA	NA	NA	NA	not hispanic or latino	NA	NA	NA	NA	NA	bilateral	NA	NA	nationwide children's hospital	NA	NA	NA	NA	NA
Yes	TCGA-25-1319-01	tcga-25-1319	1	1977	73	ovary	NA	_	stage iii	g3	female	11-20 mm	serous cystadenocarcinoma	no	stage iiic	dead	1977	NA	73	NA	NA	NA	NA	NA	NA	NA	2000	no	NA	NA	NA	NA	NA	NA	not hispanic or latino	NA	NA	NA	NA	NA	bilateral	NA	NA	nationwide children's hospital	NA	NA	NA	NA	NA
Yes	TCGA-25-1320-01	tcga-25-1320	1	1155	65	ovary	NA	_	stage iii	g3	female	1-10 mm	serous cystadenocarcinoma	no	stage iiic	dead	1155	NA	65	NA	NA	NA	NA	NA	NA	NA	2001	no	NA	NA	NA	NA	NA	NA	not hispanic or latino	NA	NA	NA	NA	NA	bilateral	NA	NA	nationwide children's hospital	NA	NA	NA	NA	NA
Yes	TCGA-25-1321-01	tcga-25-1321	1	1033	65	ovary	NA	_	stage iii	g3	female	no macroscopic disease	serous cystadenocarcinoma	no	stage iiic	dead	1033	NA	65	NA	NA	NA	NA	NA	NA	NA	2001	no	NA	NA	NA	NA	NA	NA	not hispanic or latino	NA	NA	NA	NA	NA	bilateral	NA	NA	nationwide children's hospital	NA	NA	NA	NA	NA
Yes	TCGA-25-1322-01	tcga-25-1322	1	91	62	ovary	NA	_	stage iv	g3	female	>20 mm	serous cystadenocarcinoma	no	stage iv	dead	91	NA	62	NA	NA	NA	NA	NA	NA	NA	2001	no	NA	NA	NA	NA	NA	NA	not hispanic or latino	NA	NA	NA	NA	NA	bilateral	NA	NA	nationwide children's hospital	NA	NA	NA	NA	NA
Yes	TCGA-25-1323-01	tcga-25-1323	1	395	72	ovary	NA	_	stage iii	g3	female	1-10 mm	serous cystadenocarcinoma	no	stage iiic	dead	395	NA	72	NA	NA	NA	NA	NA	NA	NA	2001	no	NA	NA	NA	NA	NA	NA	not hispanic or latino	NA	NA	NA	NA	NA	bilateral	NA	NA	nationwide children's hospital	NA	NA	NA	NA	NA
Yes	TCGA-25-1326-01	tcga-25-1326	1	1249	61	ovary	NA	_	stage iii	g3	female	1-10 mm	serous cystadenocarcinoma	no	stage iiic	dead	1249	NA	61	NA	NA	NA	NA	NA	NA	NA	2002	no	NA	NA	NA	NA	NA	NA	not hispanic or latino	NA	NA	NA	NA	NA	bilateral	NA	NA	nationwide children's hospital	NA	NA	NA	NA	NA
Yes	TCGA-25-1328-01	tcga-25-1328	1	2009	38	ovary	NA	_	stage iii	g3	female	1-10 mm	serous cystadenocarcinoma	no	stage iiic	dead	2009	NA	38	NA	NA	NA	NA	NA	NA	NA	2001	no	NA	NA	NA	NA	NA	NA	not hispanic or latino	NA	NA	NA	NA	NA	bilateral	NA	NA	nationwide children's hospital	NA	NA	NA	NA	NA
Yes	TCGA-25-1329-01	tcga-25-1329	1	457	76	ovary	NA	_	stage iii	g3	female	11-20 mm	serous cystadenocarcinoma	no	stage iiic	dead	457	NA	76	NA	NA	NA	NA	NA	NA	NA	2002	NA	NA	NA	NA	NA	NA	NA	not hispanic or latino	NA	NA	NA	NA	NA	bilateral	NA	NA	nationwide children's hospital	NA	NA	NA	NA	NA
Yes	TCGA-25-1623-01	tcga-25-1623	1	565	71	ovary	NA	_	stage iv	g3	female	no macroscopic disease	serous cystadenocarcinoma	no	stage iv	dead	565	NA	71	NA	NA	NA	NA	NA	NA	NA	2006	no	NA	NA	NA	NA	NA	NA	not hispanic or latino	NA	NA	NA	NA	NA	bilateral	NA	NA	nationwide children's hospital	NA	NA	NA	NA	NA
Yes	TCGA-25-1626-01	tcga-25-1626	1	518	65	ovary	NA	_	stage iii	g3	female	>20 mm	serous cystadenocarcinoma	no	stage iiic	dead	518	NA	65	NA	NA	NA	NA	NA	NA	NA	2006	no	NA	NA	NA	NA	NA	NA	not hispanic or latino	NA	NA	NA	NA	NA	right	NA	NA	nationwide children's hospital	NA	NA	NA	NA	NA
Yes	TCGA-25-1627-01	tcga-25-1627	1	394	73	ovary	NA	_	stage iii	g3	female	1-10 mm	serous cystadenocarcinoma	no	stage iiic	dead	394	NA	73	NA	NA	NA	NA	NA	NA	NA	2003	no	NA	NA	NA	NA	NA	NA	not hispanic or latino	NA	NA	NA	NA	NA	bilateral	NA	NA	nationwide children's hospital	NA	NA	NA	NA	NA
Yes	TCGA-25-1628-01	tcga-25-1628	1	627	67	ovary	NA	_	stage iii	g3	female	1-10 mm	serous cystadenocarcinoma	no	stage iiic	dead	627	NA	67	NA	NA	NA	NA	NA	NA	NA	2002	no	NA	NA	NA	NA	NA	NA	not hispanic or latino	NA	NA	NA	NA	NA	NA	NA	NA	nationwide children's hospital	NA	NA	NA	NA	NA
Yes	TCGA-25-1630-01	tcga-25-1630	1	1162	73	ovary	NA	_	stage iii	g3	female	1-10 mm	serous cystadenocarcinoma	no	stage iiic	dead	1162	NA	73	NA	NA	NA	NA	NA	NA	NA	2002	no	NA	NA	NA	NA	NA	NA	not hispanic or latino	NA	NA	NA	NA	NA	bilateral	NA	NA	nationwide children's hospital	NA	NA	NA	NA	NA
Yes	TCGA-25-1631-01	tcga-25-1631	1	9	73	ovary	NA	_	stage iii	g3	female	1-10 mm	serous cystadenocarcinoma	no	stage iiic	dead	9	NA	73	NA	NA	NA	NA	NA	NA	NA	2002	no	NA	NA	NA	NA	NA	NA	not hispanic or latino	NA	NA	NA	NA	NA	bilateral	NA	NA	nationwide children's hospital	NA	NA	NA	NA	NA
Yes	TCGA-25-1632-01	tcga-25-1632	1	1799	68	ovary	NA	_	stage iv	g3	female	1-10 mm	serous cystadenocarcinoma	no	stage iv	dead	1799	NA	68	NA	NA	NA	NA	NA	NA	NA	2002	no	NA	NA	NA	NA	NA	NA	not hispanic or latino	NA	NA	NA	NA	NA	bilateral	NA	NA	nationwide children's hospital	NA	NA	NA	NA	NA
Yes	TCGA-25-1633-01	tcga-25-1633	1	1891	64	ovary	NA	_	stage iii	g3	female	1-10 mm	serous cystadenocarcinoma	no	stage iiic	dead	1891	NA	64	NA	NA	NA	NA	NA	NA	NA	2002	no	NA	NA	NA	NA	NA	NA	not hispanic or latino	NA	NA	NA	NA	NA	bilateral	NA	NA	nationwide children's hospital	NA	NA	NA	NA	NA
Yes	TCGA-25-1634-01	tcga-25-1634	1	1091	75	ovary	NA	_	stage iii	g3	female	no macroscopic disease	serous cystadenocarcinoma	no	stage iiic	dead	1091	NA	75	NA	NA	NA	NA	NA	NA	NA	2002	no	NA	NA	NA	NA	NA	NA	not hispanic or latino	NA	NA	NA	NA	NA	bilateral	NA	NA	nationwide children's hospital	NA	NA	NA	NA	NA
Yes	TCGA-25-1635-01	tcga-25-1635	1	1583	71	ovary	NA	_	stage iii	g3	female	1-10 mm	serous cystadenocarcinoma	no	stage iiic	dead	1583	NA	71	NA	NA	NA	NA	NA	NA	NA	2002	no	NA	NA	NA	NA	NA	NA	not hispanic or latino	NA	NA	NA	NA	NA	bilateral	NA	NA	nationwide children's hospital	NA	NA	NA	NA	NA
Yes	TCGA-25-1870-01	tcga-25-1870	1	455	59	ovary	NA	_	stage iii	g3	female	11-20 mm	serous cystadenocarcinoma	no	stage iiic	dead	455	NA	59	NA	NA	NA	NA	NA	NA	NA	1994	no	NA	NA	NA	NA	NA	NA	not hispanic or latino	NA	NA	NA	NA	NA	bilateral	NA	NA	nationwide children's hospital	NA	NA	NA	NA	NA
Yes	TCGA-25-1877-01	tcga-25-1877	1	730	81	ovary	NA	_	stage iii	g3	female	1-10 mm	serous cystadenocarcinoma	no	stage iiic	dead	730	NA	81	NA	NA	NA	NA	NA	NA	NA	1993	no	NA	NA	NA	NA	NA	NA	not hispanic or latino	NA	NA	NA	NA	NA	left	NA	NA	nationwide children's hospital	NA	NA	NA	NA	NA
Yes	TCGA-25-2042-01	tcga-25-2042	1	396	60	ovary	NA	_	stage iii	g3	female	>20 mm	serous cystadenocarcinoma	no	stage iiic	dead	396	NA	60	NA	NA	NA	NA	NA	NA	NA	2006	no	NA	NA	NA	NA	NA	NA	not hispanic or latino	NA	NA	NA	NA	NA	bilateral	NA	NA	nationwide children's hospital	NA	NA	NA	NA	NA
Yes	TCGA-25-2391-01	tcga-25-2391	1	1492	57	ovary	NA	_	stage iii	g3	female	>20 mm	serous cystadenocarcinoma	no	stage iiic	dead	1492	NA	57	NA	NA	NA	NA	NA	NA	NA	2003	no	NA	NA	NA	NA	NA	NA	not hispanic or latino	NA	NA	NA	NA	NA	bilateral	NA	NA	nationwide children's hospital	NA	NA	NA	NA	NA
Yes	TCGA-25-2392-01	tcga-25-2392	1	31	75	ovary	NA	_	stage iv	g3	female	11-20 mm	serous cystadenocarcinoma	no	stage iv	dead	31	NA	75	NA	NA	NA	NA	NA	NA	NA	2003	no	NA	NA	NA	NA	NA	NA	not hispanic or latino	NA	NA	NA	NA	NA	bilateral	NA	NA	nationwide children's hospital	NA	NA	NA	NA	NA
Yes	TCGA-25-2393-01	tcga-25-2393	1	1157	81	ovary	NA	_	stage iii	g3	female	11-20 mm	serous cystadenocarcinoma	no	stage iiic	dead	1157	NA	81	NA	NA	NA	NA	NA	NA	NA	2003	no	NA	NA	NA	NA	NA	NA	not hispanic or latino	NA	NA	NA	NA	NA	left	NA	NA	nationwide children's hospital	NA	NA	NA	NA	NA
Yes	TCGA-25-2396-01	tcga-25-2396	1	92	71	ovary	NA	_	stage iii	g3	female	no macroscopic disease	serous cystadenocarcinoma	no	stage iiic	dead	92	NA	71	NA	NA	NA	NA	NA	NA	NA	2004	no	NA	NA	NA	NA	NA	NA	not hispanic or latino	NA	NA	NA	NA	NA	bilateral	NA	NA	nationwide children's hospital	NA	NA	NA	NA	NA
Yes	TCGA-25-2398-01	tcga-25-2398	1	1369	71	ovary	NA	_	stage iii	g3	female	1-10 mm	serous cystadenocarcinoma	no	stage iiic	dead	1369	NA	71	NA	NA	NA	NA	NA	NA	NA	2004	no	NA	NA	NA	NA	NA	NA	not hispanic or latino	NA	NA	NA	NA	NA	bilateral	NA	NA	nationwide children's hospital	NA	NA	NA	NA	NA
Yes	TCGA-25-2399-01	tcga-25-2399	1	608	80	ovary	NA	_	stage iii	g3	female	>20 mm	serous cystadenocarcinoma	no	stage iiic	dead	608	NA	80	NA	NA	NA	NA	NA	NA	NA	2004	no	NA	NA	NA	NA	NA	NA	not hispanic or latino	NA	NA	NA	NA	NA	bilateral	NA	NA	nationwide children's hospital	NA	NA	NA	NA	NA
Yes	TCGA-25-2400-01	tcga-25-2400	1	1278	76	ovary	NA	_	stage iii	g3	female	no macroscopic disease	serous cystadenocarcinoma	no	stage iiic	dead	1278	NA	76	NA	NA	NA	NA	NA	NA	NA	2004	no	NA	NA	NA	NA	NA	NA	not hispanic or latino	NA	NA	NA	NA	NA	bilateral	NA	NA	nationwide children's hospital	NA	NA	NA	NA	NA
Yes	TCGA-25-2401-01	tcga-25-2401	1	90	64	ovary	NA	_	stage iii	g3	female	1-10 mm	serous cystadenocarcinoma	no	stage iiic	dead	90	NA	64	NA	NA	NA	NA	NA	NA	NA	2004	no	NA	NA	NA	NA	NA	NA	not hispanic or latino	NA	NA	NA	NA	NA	bilateral	NA	NA	nationwide children's hospital	NA	NA	NA	NA	NA
Yes	TCGA-25-2404-01	tcga-25-2404	1	883	38	ovary	NA	_	stage iii	g3	female	no macroscopic disease	serous cystadenocarcinoma	no	stage iiic	dead	883	NA	38	NA	NA	NA	NA	NA	NA	NA	2005	no	NA	NA	NA	NA	NA	NA	not hispanic or latino	NA	NA	NA	NA	NA	bilateral	NA	NA	nationwide children's hospital	NA	NA	NA	NA	NA
Yes	TCGA-25-2409-01	tcga-25-2409	1	821	71	ovary	NA	_	stage iv	g3	female	1-10 mm	serous cystadenocarcinoma	no	stage iv	dead	821	NA	71	NA	NA	NA	NA	NA	NA	NA	2005	no	NA	NA	NA	NA	NA	NA	not hispanic or latino	NA	NA	NA	NA	NA	bilateral	NA	NA	nationwide children's hospital	NA	NA	NA	NA	NA
Yes	TCGA-29-1688-01	tcga-29-1688	1	2400	39	ovary	NA	_	stage iii	g2	female	NA	serous cystadenocarcinoma	no	stage iiic	dead	2400	NA	39	NA	NA	NA	NA	NA	NA	NA	1992	no	NA	NA	NA	NA	NA	NA	NA	NA	NA	NA	NA	NA	bilateral	NA	NA	nationwide children's hospital	NA	NA	NA	NA	NA
Yes	TCGA-29-1690-01	tcga-29-1690	1	1448	66	ovary	NA	_	stage iii	g2	female	11-20 mm	serous cystadenocarcinoma	no	stage iiic	dead	1448	NA	66	NA	NA	NA	NA	NA	NA	NA	1993	no	NA	NA	NA	NA	NA	NA	NA	NA	NA	NA	NA	NA	bilateral	NA	NA	nationwide children's hospital	NA	NA	NA	NA	NA
Yes	TCGA-29-1691-01	tcga-29-1691	1	1470	51	ovary	NA	_	stage iii	g2	female	1-10 mm	serous cystadenocarcinoma	no	stage iiic	dead	1470	NA	51	NA	NA	NA	NA	NA	NA	NA	1995	no	NA	NA	NA	NA	NA	NA	NA	NA	NA	NA	NA	NA	bilateral	NA	NA	nationwide children's hospital	NA	NA	NA	NA	NA
Yes	TCGA-29-1693-01	tcga-29-1693	0	3096	72	ovary	NA	_	stage iii	g3	female	>20 mm	serous cystadenocarcinoma	no	stage iiic	alive	NA	3096	72	NA	NA	NA	NA	NA	NA	NA	2001	no	NA	NA	NA	NA	NA	NA	NA	NA	NA	NA	NA	NA	left	NA	NA	nationwide children's hospital	NA	NA	NA	NA	NA
Yes	TCGA-29-1694-01	tcga-29-1694	1	1187	45	ovary	NA	_	stage iii	gx	female	11-20 mm	serous cystadenocarcinoma	no	stage iiic	dead	1187	NA	45	NA	NA	NA	NA	NA	NA	NA	2002	no	NA	NA	NA	NA	NA	NA	NA	NA	NA	NA	NA	NA	bilateral	NA	NA	nationwide children's hospital	NA	NA	NA	NA	NA
Yes	TCGA-29-1695-01	tcga-29-1695	1	1229	62	ovary	NA	_	stage iii	g2	female	>20 mm	serous cystadenocarcinoma	no	stage iiic	dead	1229	NA	62	NA	NA	NA	NA	NA	NA	NA	2003	no	NA	NA	NA	NA	NA	NA	NA	NA	NA	NA	NA	NA	left	NA	NA	nationwide children's hospital	NA	NA	NA	NA	NA
Yes	TCGA-29-1696-01	tcga-29-1696	1	1032	43	ovary	NA	_	stage iii	g2	female	1-10 mm	serous cystadenocarcinoma	no	stage iiic	dead	1032	NA	43	NA	NA	NA	NA	NA	NA	NA	2003	no	NA	NA	NA	NA	NA	NA	NA	NA	NA	NA	NA	NA	right	NA	NA	nationwide children's hospital	NA	NA	NA	NA	NA
Yes	TCGA-29-1697-01	tcga-29-1697	1	949	62	ovary	NA	_	stage iii	g3	female	>20 mm	serous cystadenocarcinoma	no	stage iiic	dead	949	NA	62	NA	NA	NA	NA	NA	NA	NA	2003	no	NA	NA	NA	NA	NA	NA	NA	NA	NA	NA	NA	NA	bilateral	NA	NA	nationwide children's hospital	NA	NA	NA	NA	NA
Yes	TCGA-29-1701-01	tcga-29-1701	1	515	56	ovary	NA	_	stage iii	g3	female	NA	serous cystadenocarcinoma	no	stage iiic	dead	515	NA	56	NA	NA	NA	NA	NA	NA	NA	2004	no	NA	NA	NA	NA	NA	NA	NA	NA	NA	NA	NA	NA	bilateral	NA	NA	nationwide children's hospital	NA	NA	NA	NA	NA
Yes	TCGA-29-1703-01	tcga-29-1703	1	1815	56	ovary	NA	_	stage iii	g2	female	1-10 mm	serous cystadenocarcinoma	no	stage iiic	dead	1815	NA	56	NA	NA	NA	NA	NA	NA	NA	2005	no	NA	NA	NA	NA	NA	NA	NA	NA	NA	NA	NA	NA	bilateral	NA	NA	nationwide children's hospital	NA	NA	NA	NA	NA
Yes	TCGA-29-1705-01	tcga-29-1705	1	555	47	ovary	NA	_	stage iii	g2	female	>20 mm	serous cystadenocarcinoma	no	stage iiic	dead	555	NA	47	NA	NA	NA	NA	NA	NA	NA	2005	no	NA	NA	NA	NA	NA	NA	NA	NA	NA	NA	NA	NA	bilateral	NA	NA	nationwide children's hospital	primary tumor and recurrent tumor(s)	NA	NA	NA	NA
Yes	TCGA-29-1710-01	tcga-29-1710	1	951	54	ovary	NA	_	stage iii	g2	female	1-10 mm	serous cystadenocarcinoma	no	stage iiic	dead	951	NA	54	NA	NA	NA	NA	NA	NA	NA	2006	no	NA	NA	NA	NA	NA	NA	NA	NA	NA	NA	NA	NA	bilateral	NA	NA	nationwide children's hospital	primary tumor and recurrent tumor(s)	NA	NA	NA	NA
Yes	TCGA-29-1711-01	tcga-29-1711	0	1053	45	ovary	NA	_	stage iii	g2	female	no macroscopic disease	serous cystadenocarcinoma	no	stage iiic	alive	NA	1053	45	NA	NA	NA	NA	NA	NA	NA	2006	no	NA	NA	NA	NA	NA	NA	NA	NA	NA	NA	NA	NA	bilateral	NA	NA	nationwide children's hospital	NA	NA	NA	NA	NA
Yes	TCGA-29-1761-01	tcga-29-1761	1	528	80	ovary	NA	_	stage iii	g3	female	>20 mm	serous cystadenocarcinoma	no	stage iiic	dead	528	NA	80	NA	NA	NA	NA	NA	NA	NA	1998	no	NA	NA	NA	NA	NA	NA	NA	NA	NA	NA	NA	NA	bilateral	NA	NA	nationwide children's hospital	NA	NA	NA	NA	NA
Yes	TCGA-29-1762-01	tcga-29-1762	1	2634	59	ovary	NA	_	stage iv	g2	female	>20 mm	serous cystadenocarcinoma	no	stage iv	dead	2634	NA	59	NA	NA	NA	NA	NA	NA	NA	1998	no	NA	NA	NA	NA	NA	NA	NA	NA	NA	NA	NA	NA	bilateral	NA	NA	nationwide children's hospital	NA	NA	NA	NA	NA
Yes	TCGA-29-1763-01	tcga-29-1763	0	2032	43	ovary	NA	_	stage ii	g2	female	1-10 mm	serous cystadenocarcinoma	no	stage iic	alive	NA	2032	43	NA	NA	NA	NA	NA	NA	NA	2004	no	NA	NA	NA	NA	NA	NA	NA	NA	NA	NA	NA	NA	bilateral	NA	NA	nationwide children's hospital	NA	NA	NA	NA	NA
Yes	TCGA-29-1768-01	tcga-29-1768	1	952	50	ovary	NA	_	stage iv	g3	female	>20 mm	serous cystadenocarcinoma	no	stage iv	dead	952	NA	50	NA	NA	NA	NA	NA	NA	NA	2006	no	NA	NA	NA	NA	NA	NA	NA	NA	NA	NA	NA	NA	bilateral	NA	NA	nationwide children's hospital	NA	NA	NA	NA	NA
Yes	TCGA-29-1769-01	tcga-29-1769	0	699	40	ovary	NA	_	stage iii	g3	female	1-10 mm	serous cystadenocarcinoma	no	stage iiic	alive	NA	699	40	NA	NA	NA	NA	NA	NA	NA	2007	no	NA	NA	NA	NA	NA	NA	NA	NA	NA	NA	NA	NA	bilateral	NA	NA	nationwide children's hospital	NA	NA	NA	NA	NA
Yes	TCGA-29-1770-01	tcga-29-1770	0	741	54	ovary	NA	_	stage iii	g2	female	1-10 mm	serous cystadenocarcinoma	no	stage iiic	alive	NA	741	54	NA	NA	NA	NA	NA	NA	NA	2007	no	NA	NA	NA	NA	NA	NA	NA	NA	NA	NA	NA	NA	bilateral	NA	NA	nationwide children's hospital	primary tumor and recurrent tumor(s)	NA	NA	NA	NA
Yes	TCGA-29-1774-01	tcga-29-1774	0	527	82	ovary	NA	_	stage iii	g3	female	>20 mm	serous cystadenocarcinoma	no	stage iiic	alive	NA	527	82	NA	NA	NA	NA	NA	NA	NA	2008	no	NA	NA	NA	NA	NA	NA	not hispanic or latino	NA	NA	NA	NA	NA	bilateral	NA	NA	nationwide children's hospital	NA	NA	NA	NA	NA
Yes	TCGA-29-1776-01	tcga-29-1776	0	360	63	ovary	NA	_	stage iii	g3	female	>20 mm	serous cystadenocarcinoma	no	stage iiic	alive	NA	360	63	NA	NA	NA	NA	NA	NA	NA	2008	no	NA	NA	NA	NA	NA	NA	NA	NA	NA	NA	NA	NA	bilateral	NA	NA	nationwide children's hospital	NA	NA	NA	NA	NA
Yes	TCGA-29-1777-01	tcga-29-1777	0	374	47	ovary	NA	_	stage iii	g2	female	>20 mm	serous cystadenocarcinoma	no	stage iiic	alive	NA	374	47	NA	NA	NA	NA	NA	NA	NA	2008	no	NA	NA	NA	NA	NA	NA	NA	NA	NA	NA	NA	NA	bilateral	NA	NA	nationwide children's hospital	NA	NA	NA	NA	NA
Yes	TCGA-29-1778-01	tcga-29-1778	0	454	77	ovary	NA	_	stage iii	g3	female	no macroscopic disease	serous cystadenocarcinoma	no	stage iiic	alive	NA	454	77	NA	NA	NA	NA	NA	NA	NA	2008	no	NA	NA	NA	NA	NA	NA	NA	NA	NA	NA	NA	NA	right	NA	NA	nationwide children's hospital	NA	NA	NA	NA	NA
Yes	TCGA-29-1781-01	tcga-29-1781	0	255	69	ovary	NA	_	stage iii	g3	female	no macroscopic disease	serous cystadenocarcinoma	no	stage iiic	alive	NA	255	69	NA	NA	NA	NA	NA	NA	NA	2009	no	NA	NA	NA	NA	NA	NA	NA	NA	NA	NA	NA	NA	bilateral	NA	NA	nationwide children's hospital	NA	NA	NA	NA	NA
Yes	TCGA-29-1783-01	tcga-29-1783	0	220	58	ovary	NA	_	stage iii	g3	female	1-10 mm	serous cystadenocarcinoma	no	stage iiic	alive	NA	220	58	NA	NA	NA	NA	NA	NA	NA	2009	no	NA	NA	NA	NA	NA	NA	NA	NA	NA	NA	NA	NA	right	NA	NA	nationwide children's hospital	NA	NA	NA	NA	NA
Yes	TCGA-29-1784-01	tcga-29-1784	0	163	55	ovary	NA	_	stage iii	g3	female	no macroscopic disease	serous cystadenocarcinoma	no	stage iiic	alive	NA	163	55	NA	NA	NA	NA	NA	NA	NA	2009	no	NA	NA	NA	NA	NA	NA	NA	NA	NA	NA	NA	NA	right	NA	NA	nationwide children's hospital	NA	NA	NA	NA	NA
Yes	TCGA-29-1785-01	tcga-29-1785	1	1104	55	ovary	NA	_	stage iii	g3	female	>20 mm	serous cystadenocarcinoma	no	stage iiic	dead	1104	NA	55	NA	NA	NA	NA	NA	NA	NA	2006	no	NA	NA	NA	NA	NA	NA	NA	NA	NA	NA	NA	NA	right	NA	NA	nationwide children's hospital	NA	NA	NA	NA	NA
Yes	TCGA-29-2414-01	tcga-29-2414	1	2621	75	ovary	NA	_	stage iii	g2	female	11-20 mm	serous cystadenocarcinoma	no	stage iiic	dead	2621	NA	75	NA	NA	NA	NA	NA	NA	NA	1998	no	NA	NA	NA	NA	NA	r1	NA	NA	NA	NA	NA	NA	left	NA	NA	nationwide children's hospital	primary tumor and recurrent tumor(s)	NA	NA	NA	NA
Yes	TCGA-29-2425-01	tcga-29-2425	0	1977	60	ovary	NA	_	stage iii	g2	female	>20 mm	serous cystadenocarcinoma	no	stage iiic	alive	NA	1977	60	NA	NA	NA	NA	NA	NA	NA	2004	no	NA	NA	NA	NA	NA	r1	NA	NA	NA	NA	NA	NA	NA	NA	NA	nationwide children's hospital	NA	NA	NA	NA	NA
Yes	TCGA-29-2427-01	tcga-29-2427	0	1900	60	ovary	NA	_	stage iii	g3	female	>20 mm	serous cystadenocarcinoma	no	stage iiic	alive	NA	1900	60	NA	NA	NA	NA	NA	NA	NA	2004	no	NA	NA	NA	NA	NA	r1	NA	NA	NA	NA	NA	NA	left	NA	NA	nationwide children's hospital	NA	NA	NA	NA	NA
Yes	TCGA-29-2428-01	tcga-29-2428	0	1372	58	ovary	NA	_	stage iii	g3	female	>20 mm	serous cystadenocarcinoma	no	stage iiic	alive	NA	1372	58	NA	NA	NA	NA	NA	NA	NA	2005	no	NA	NA	NA	NA	NA	r1	NA	NA	NA	NA	NA	NA	left	NA	NA	nationwide children's hospital	NA	NA	NA	NA	NA
Yes	TCGA-30-1714-01	tcga-30-1714	1	1158	68	ovary	NA	_	stage iv	g3	female	1-10 mm	serous cystadenocarcinoma	no	stage iv	dead	1158	NA	68	NA	NA	NA	NA	NA	NA	NA	2001	no	NA	NA	NA	NA	NA	NA	not hispanic or latino	NA	NA	NA	NA	NA	bilateral	NA	NA	nationwide children's hospital	NA	NA	NA	NA	NA
Yes	TCGA-30-1718-01	tcga-30-1718	1	1579	44	ovary	NA	_	stage iii	g3	female	1-10 mm	serous cystadenocarcinoma	no	stage iiic	dead	1579	NA	44	NA	NA	NA	NA	NA	NA	NA	2002	no	NA	NA	NA	NA	NA	NA	not hispanic or latino	NA	NA	NA	NA	NA	bilateral	NA	NA	nationwide children's hospital	NA	NA	NA	NA	NA
Yes	TCGA-30-1853-01	tcga-30-1853	1	1103	58	ovary	NA	_	stage iii	g3	female	1-10 mm	serous cystadenocarcinoma	no	stage iiic	dead	1103	NA	58	NA	NA	NA	NA	NA	NA	NA	2000	no	NA	NA	NA	NA	NA	NA	not hispanic or latino	NA	NA	NA	NA	NA	bilateral	NA	NA	nationwide children's hospital	NA	NA	NA	NA	NA
Yes	TCGA-30-1857-01	tcga-30-1857	1	8	64	ovary	NA	_	stage iv	g3	female	NA	serous cystadenocarcinoma	no	stage iv	dead	8	NA	64	NA	NA	NA	NA	NA	NA	NA	2001	no	NA	NA	NA	NA	NA	NA	not hispanic or latino	NA	NA	NA	NA	NA	right	NA	NA	nationwide children's hospital	NA	NA	NA	NA	NA
Yes	TCGA-30-1860-01	tcga-30-1860	1	1366	58	ovary	NA	_	stage iii	g3	female	>20 mm	serous cystadenocarcinoma	no	stage iiic	dead	1366	NA	58	NA	NA	NA	NA	NA	NA	NA	2002	no	NA	NA	NA	NA	NA	NA	hispanic or latino	NA	NA	NA	NA	NA	bilateral	NA	NA	nationwide children's hospital	NA	NA	NA	NA	NA
Yes	TCGA-30-1861-01	tcga-30-1861	1	1058	74	ovary	NA	_	stage iii	g3	female	1-10 mm	serous cystadenocarcinoma	no	stage iiic	dead	1058	NA	74	NA	NA	NA	NA	NA	NA	NA	2002	NA	NA	NA	NA	NA	NA	NA	not hispanic or latino	NA	NA	NA	NA	NA	bilateral	NA	NA	nationwide children's hospital	NA	NA	NA	NA	NA
Yes	TCGA-30-1862-01	tcga-30-1862	1	186	65	ovary	NA	_	stage iv	g2	female	>20 mm	serous cystadenocarcinoma	no	stage iv	dead	186	NA	65	NA	NA	NA	NA	NA	NA	NA	2003	no	NA	NA	NA	NA	NA	NA	not hispanic or latino	NA	NA	NA	NA	NA	NA	NA	NA	nationwide children's hospital	NA	NA	NA	NA	NA
Yes	TCGA-30-1866-01	tcga-30-1866	1	1114	61	ovary	NA	_	stage iv	g2	female	1-10 mm	serous cystadenocarcinoma	no	stage iv	dead	1114	NA	61	NA	NA	NA	NA	NA	NA	NA	2003	no	NA	NA	NA	NA	NA	NA	not hispanic or latino	NA	NA	NA	NA	NA	bilateral	NA	NA	nationwide children's hospital	NA	NA	NA	NA	NA
Yes	TCGA-30-1891-01	tcga-30-1891	1	914	61	ovary	NA	_	stage iii	g2	female	1-10 mm	serous cystadenocarcinoma	no	stage iiic	dead	914	NA	61	NA	NA	NA	NA	NA	NA	NA	2004	no	NA	NA	NA	NA	NA	NA	not hispanic or latino	NA	NA	NA	NA	NA	bilateral	NA	NA	nationwide children's hospital	NA	NA	NA	NA	NA
Yes	TCGA-30-1892-01	tcga-30-1892	1	1484	52	ovary	NA	_	stage iii	g3	female	1-10 mm	serous cystadenocarcinoma	no	stage iiic	dead	1484	NA	52	NA	NA	NA	NA	NA	NA	NA	2004	no	NA	NA	NA	NA	NA	NA	not hispanic or latino	NA	NA	NA	NA	NA	left	NA	NA	nationwide children's hospital	NA	NA	NA	NA	NA
Yes	TCGA-31-1944-01	tcga-31-1944	0	1386	47	ovary	NA	_	stage iii	g3	female	no macroscopic disease	serous cystadenocarcinoma	no	stage iiic	alive	NA	1386	47	NA	NA	NA	NA	NA	NA	NA	2005	no	NA	NA	NA	NA	NA	NA	not hispanic or latino	NA	NA	NA	NA	NA	bilateral	NA	NA	nationwide children's hospital	NA	NA	NA	NA	NA
Yes	TCGA-31-1946-01	tcga-31-1946	0	918	30	ovary	NA	_	stage iii	g3	female	no macroscopic disease	serous cystadenocarcinoma	no	stage iiic	alive	NA	918	30	NA	NA	NA	NA	NA	NA	NA	2006	no	NA	NA	NA	NA	NA	NA	NA	NA	NA	NA	NA	NA	bilateral	NA	NA	nationwide children's hospital	NA	NA	NA	NA	NA
Yes	TCGA-31-1950-01	tcga-31-1950	0	571	76	ovary	NA	_	stage iii	g2	female	1-10 mm	serous cystadenocarcinoma	no	stage iiic	alive	NA	571	76	NA	NA	NA	NA	NA	NA	NA	2007	no	NA	NA	NA	NA	NA	NA	not hispanic or latino	NA	NA	NA	NA	NA	bilateral	NA	NA	nationwide children's hospital	NA	NA	NA	NA	NA
Yes	TCGA-31-1951-01	tcga-31-1951	0	684	58	ovary	NA	_	stage iii	g3	female	no macroscopic disease	serous cystadenocarcinoma	no	stage iiic	alive	NA	684	58	NA	NA	NA	NA	NA	NA	NA	2007	no	NA	NA	NA	NA	NA	NA	not hispanic or latino	NA	NA	NA	NA	NA	left	NA	NA	nationwide children's hospital	NA	NA	NA	NA	NA
Yes	TCGA-31-1953-01	tcga-31-1953	0	204	52	ovary	NA	_	stage iii	g3	female	NA	serous cystadenocarcinoma	no	stage iiic	alive	NA	204	52	NA	NA	NA	NA	NA	NA	NA	2008	no	NA	NA	NA	NA	NA	NA	not hispanic or latino	NA	NA	NA	NA	NA	bilateral	NA	NA	nationwide children's hospital	NA	NA	NA	NA	NA
Yes	TCGA-31-1956-01	tcga-31-1956	0	1342	60	ovary	NA	_	stage iii	g3	female	NA	serous cystadenocarcinoma	no	stage iiib	alive	NA	1342	60	NA	NA	NA	NA	NA	NA	NA	2005	no	NA	NA	NA	NA	NA	NA	not hispanic or latino	NA	NA	NA	NA	NA	left	NA	NA	nationwide children's hospital	NA	NA	NA	NA	NA
Yes	TCGA-31-1959-01	tcga-31-1959	0	67	49	ovary	NA	_	stage iv	g2	female	NA	serous cystadenocarcinoma	no	stage iv	alive	NA	67	49	NA	NA	NA	NA	NA	NA	NA	2009	no	NA	NA	NA	NA	NA	NA	not hispanic or latino	NA	NA	NA	NA	NA	bilateral	NA	NA	nationwide children's hospital	NA	NA	NA	NA	NA
Yes	TCGA-36-1568-01	tcga-36-1568	0	875	52	ovary	NA	_	stage iii	g3	female	NA	serous cystadenocarcinoma	no	stage iiic	alive	NA	875	52	NA	NA	NA	NA	NA	NA	NA	2007	no	NA	NA	NA	NA	NA	NA	NA	NA	NA	NA	NA	NA	bilateral	NA	NA	nationwide children's hospital	NA	NA	NA	NA	NA
Yes	TCGA-36-1569-01	tcga-36-1569	0	885	52	ovary	NA	_	stage iii	g3	female	1-10 mm	serous cystadenocarcinoma	no	stage iiic	alive	NA	885	52	NA	NA	NA	NA	NA	NA	NA	2007	no	NA	NA	NA	NA	NA	NA	NA	NA	NA	NA	NA	NA	bilateral	NA	NA	nationwide children's hospital	NA	NA	NA	NA	NA
Yes	TCGA-36-1570-01	tcga-36-1570	0	655	49	ovary	NA	_	stage iii	g3	female	>20 mm	serous cystadenocarcinoma	no	stage iiic	alive	NA	655	49	NA	NA	NA	NA	NA	NA	NA	2007	no	NA	NA	NA	NA	NA	NA	NA	NA	NA	NA	NA	NA	bilateral	NA	NA	nationwide children's hospital	NA	NA	NA	NA	NA
Yes	TCGA-36-1571-01	tcga-36-1571	1	695	53	ovary	NA	_	stage iii	g3	female	no macroscopic disease	serous cystadenocarcinoma	no	stage iiib	dead	695	NA	53	NA	NA	NA	NA	NA	NA	NA	2007	no	NA	NA	NA	NA	NA	NA	NA	NA	NA	NA	NA	NA	bilateral	NA	NA	nationwide children's hospital	NA	NA	NA	NA	NA
Yes	TCGA-36-1574-01	tcga-36-1574	0	686	48	ovary	NA	_	stage iii	g3	female	>20 mm	serous cystadenocarcinoma	no	stage iiic	alive	NA	686	48	NA	NA	NA	NA	NA	NA	NA	2007	no	NA	NA	NA	NA	NA	NA	NA	NA	NA	NA	NA	NA	bilateral	NA	NA	nationwide children's hospital	NA	NA	NA	NA	NA
Yes	TCGA-36-1576-01	tcga-36-1576	0	915	76	ovary	NA	_	stage iii	g3	female	>20 mm	serous cystadenocarcinoma	no	stage iiic	alive	NA	915	76	NA	NA	NA	NA	NA	NA	NA	2006	no	NA	NA	NA	NA	NA	NA	NA	NA	NA	NA	NA	NA	NA	NA	NA	nationwide children's hospital	NA	NA	NA	NA	NA
Yes	TCGA-36-1577-01	tcga-36-1577	0	783	43	ovary	NA	_	stage ii	g2	female	no macroscopic disease	serous cystadenocarcinoma	no	stage iic	alive	NA	783	43	NA	NA	NA	NA	NA	NA	NA	2007	yes	NA	NA	NA	NA	NA	NA	NA	NA	NA	NA	NA	NA	bilateral	NA	NA	nationwide children's hospital	NA	NA	NA	NA	NA
Yes	TCGA-36-1580-01	tcga-36-1580	1	737	82	ovary	NA	_	stage iii	g3	female	>20 mm	serous cystadenocarcinoma	no	stage iiic	dead	737	NA	82	NA	NA	NA	NA	NA	NA	NA	2007	no	NA	NA	NA	NA	NA	NA	NA	NA	NA	NA	NA	NA	NA	NA	NA	nationwide children's hospital	NA	NA	NA	NA	NA
Yes	TCGA-36-1581-01	tcga-36-1581	0	751	63	ovary	NA	_	stage ii	g3	female	no macroscopic disease	serous cystadenocarcinoma	no	stage iic	alive	NA	751	63	NA	NA	NA	NA	NA	NA	NA	2007	no	NA	NA	NA	NA	NA	NA	NA	NA	NA	NA	NA	NA	left	NA	NA	nationwide children's hospital	NA	NA	NA	NA	NA
Yes	TCGA-57-1582-01	tcga-57-1582	1	731	50	ovary	NA	_	stage iii	g3	female	1-10 mm	serous cystadenocarcinoma	no	stage iiic	dead	731	NA	NA	NA	NA	NA	NA	NA	NA	NA	2006	no	NA	NA	NA	NA	NA	NA	NA	NA	NA	NA	NA	NA	left	NA	NA	nationwide children's hospital	NA	NA	NA	NA	NA
Yes	TCGA-57-1583-01	tcga-57-1583	1	346	57	ovary	NA	_	stage iii	g3	female	no macroscopic disease	serous cystadenocarcinoma	no	stage iiic	dead	346	NA	57	NA	NA	NA	NA	NA	NA	NA	2006	no	NA	NA	NA	NA	NA	NA	NA	NA	NA	NA	NA	NA	left	NA	NA	nationwide children's hospital	NA	NA	NA	NA	NA
Yes	TCGA-57-1584-01	tcga-57-1584	0	643	47	ovary	NA	_	stage iii	g3	female	1-10 mm	serous cystadenocarcinoma	no	stage iiic	alive	NA	643	47	NA	NA	NA	NA	NA	NA	NA	2007	no	NA	NA	NA	NA	NA	NA	not hispanic or latino	NA	NA	NA	NA	NA	bilateral	NA	NA	nationwide children's hospital	NA	NA	NA	NA	NA
Yes	TCGA-57-1585-01	tcga-57-1585	1	53	57	ovary	NA	_	stage iii	g3	female	11-20 mm	serous cystadenocarcinoma	no	stage iiic	dead	53	NA	57	NA	NA	NA	NA	NA	NA	NA	2007	no	NA	NA	NA	NA	NA	NA	not hispanic or latino	NA	NA	NA	NA	NA	bilateral	NA	NA	nationwide children's hospital	NA	NA	NA	NA	NA
Yes	TCGA-57-1586-01	tcga-57-1586	0	679	66	ovary	NA	_	stage iii	g3	female	11-20 mm	serous cystadenocarcinoma	no	stage iiic	alive	NA	679	66	NA	NA	NA	NA	NA	NA	NA	2007	no	NA	NA	NA	NA	NA	NA	not hispanic or latino	NA	NA	NA	NA	NA	bilateral	NA	NA	nationwide children's hospital	NA	NA	NA	NA	NA
Yes	TCGA-57-1993-01	tcga-57-1993	0	763	56	ovary	NA	_	stage iii	g3	female	no macroscopic disease	serous cystadenocarcinoma	no	stage iiic	alive	NA	763	56	NA	NA	NA	NA	NA	NA	NA	2007	no	NA	NA	NA	NA	NA	r0	not hispanic or latino	NA	NA	NA	NA	NA	bilateral	NA	NA	nationwide children's hospital	NA	NA	NA	NA	NA
Yes	TCGA-57-1994-01	tcga-57-1994	0	761	63	ovary	NA	_	NA	NA	female	NA	serous cystadenocarcinoma	no	NA	alive	NA	761	63	NA	NA	NA	NA	NA	NA	NA	2004	no	NA	NA	NA	NA	NA	NA	NA	NA	NA	NA	NA	NA	NA	NA	NA	nationwide children's hospital	NA	NA	NA	NA	NA
Yes	TCGA-59-2348-01	tcga-59-2348	0	5481	59	ovary	NA	_	stage iii	g3	female	NA	serous cystadenocarcinoma	no	stage iiic	alive	NA	5481	NA	NA	NA	NA	NA	NA	NA	NA	1994	NA	NA	NA	NA	NA	NA	NA	not hispanic or latino	NA	NA	NA	NA	NA	bilateral	NA	NA	nationwide children's hospital	NA	NA	NA	NA	NA
Yes	TCGA-59-2350-01	tcga-59-2350	1	679	44	ovary	NA	_	stage iv	g3	female	1-10 mm	serous cystadenocarcinoma	no	stage iv	dead	679	NA	NA	NA	NA	NA	NA	NA	NA	NA	1995	NA	NA	NA	NA	NA	NA	NA	NA	NA	NA	NA	NA	NA	bilateral	NA	NA	nationwide children's hospital	NA	NA	NA	NA	NA
Yes	TCGA-59-2351-01	tcga-59-2351	0	3532	51	ovary	NA	_	stage iii	g3	female	1-10 mm	serous cystadenocarcinoma	no	stage iiic	alive	NA	3532	NA	NA	NA	NA	NA	NA	NA	NA	1999	NA	NA	NA	NA	NA	NA	NA	not hispanic or latino	NA	NA	NA	NA	NA	bilateral	NA	NA	nationwide children's hospital	NA	NA	NA	NA	NA
Yes	TCGA-59-2352-01	tcga-59-2352	1	286	78	ovary	NA	_	stage iii	g3	female	NA	serous cystadenocarcinoma	no	stage iiic	dead	286	NA	NA	NA	NA	NA	NA	NA	NA	NA	2002	NA	NA	NA	NA	NA	NA	NA	not hispanic or latino	NA	NA	NA	NA	NA	right	NA	NA	nationwide children's hospital	NA	NA	NA	NA	NA
Yes	TCGA-59-2354-01	tcga-59-2354	1	1046	63	ovary	NA	_	stage iii	g3	female	1-10 mm	serous cystadenocarcinoma	no	stage iiic	dead	1046	NA	NA	NA	NA	NA	NA	NA	NA	NA	2005	NA	NA	NA	NA	NA	NA	NA	not hispanic or latino	NA	NA	NA	NA	NA	left	NA	NA	nationwide children's hospital	NA	NA	NA	NA	NA
Yes	TCGA-59-2355-01	tcga-59-2355	1	65	58	ovary	NA	_	stage iv	g3	female	>20 mm	serous cystadenocarcinoma	no	stage iv	dead	65	NA	NA	NA	NA	NA	NA	NA	NA	NA	2006	NA	NA	NA	NA	NA	NA	NA	not hispanic or latino	NA	NA	NA	NA	NA	right	NA	NA	nationwide children's hospital	NA	NA	NA	NA	NA
Yes	TCGA-59-2363-01	tcga-59-2363	0	165	40	ovary	NA	_	stage iii	g3	female	no macroscopic disease	serous cystadenocarcinoma	no	stage iiia	alive	NA	165	NA	NA	NA	NA	NA	NA	NA	NA	2007	no	NA	NA	NA	NA	NA	r0	not hispanic or latino	NA	NA	NA	NA	NA	bilateral	NA	NA	nationwide children's hospital	NA	NA	NA	NA	NA
Yes	TCGA-61-1721-01	tcga-61-1721	0	338	38	ovary	NA	_	stage iv	g1	female	NA	serous cystadenocarcinoma	yes	stage iv	alive	NA	338	38	NA	NA	NA	NA	NA	NA	NA	2008	no	NA	NA	NA	NA	NA	NA	not hispanic or latino	NA	NA	NA	NA	NA	bilateral	NA	NA	nationwide children's hospital	NA	NA	NA	NA	NA
Yes	TCGA-61-1724-01	tcga-61-1724	1	637	47	ovary	NA	_	stage iii	g3	female	no macroscopic disease	serous cystadenocarcinoma	no	stage iiic	dead	637	NA	47	NA	NA	NA	NA	NA	NA	NA	2007	no	NA	NA	NA	NA	NA	NA	not hispanic or latino	NA	NA	NA	NA	NA	bilateral	NA	NA	nationwide children's hospital	NA	NA	NA	NA	NA
Yes	TCGA-61-1725-01	tcga-61-1725	0	956	40	ovary	NA	_	stage iii	g3	female	11-20 mm	serous cystadenocarcinoma	no	stage iiic	alive	NA	956	40	NA	NA	NA	NA	NA	NA	NA	2007	no	NA	NA	NA	NA	NA	NA	not hispanic or latino	NA	NA	NA	NA	NA	bilateral	NA	NA	nationwide children's hospital	NA	NA	NA	NA	NA
Yes	TCGA-61-1728-01	tcga-61-1728	0	848	59	ovary	NA	_	stage iv	g3	female	1-10 mm	serous cystadenocarcinoma	no	stage iv	alive	NA	848	59	NA	NA	NA	NA	NA	NA	NA	2007	no	NA	NA	NA	NA	NA	NA	not hispanic or latino	NA	NA	NA	NA	NA	bilateral	NA	NA	nationwide children's hospital	NA	NA	NA	NA	NA
Yes	TCGA-61-1733-01	tcga-61-1733	0	967	71	ovary	NA	_	stage iii	g3	female	no macroscopic disease	serous cystadenocarcinoma	no	stage iiic	alive	NA	967	71	NA	NA	NA	NA	NA	NA	NA	2006	no	NA	NA	NA	NA	NA	NA	NA	NA	NA	NA	NA	NA	bilateral	NA	NA	nationwide children's hospital	NA	NA	NA	NA	NA
Yes	TCGA-61-1736-01	tcga-61-1736	1	1484	45	ovary	NA	_	stage iii	g3	female	NA	serous cystadenocarcinoma	no	stage iiic	dead	1484	NA	45	NA	NA	NA	NA	NA	NA	NA	2005	no	NA	NA	NA	NA	NA	NA	not hispanic or latino	NA	NA	NA	NA	NA	bilateral	NA	NA	nationwide children's hospital	NA	NA	NA	NA	NA
Yes	TCGA-61-1737-01	tcga-61-1737	0	1364	42	ovary	NA	_	stage iv	g3	female	1-10 mm	serous cystadenocarcinoma	no	stage iv	alive	NA	1364	42	NA	NA	NA	NA	NA	NA	NA	2005	no	NA	NA	NA	NA	NA	NA	not hispanic or latino	NA	NA	NA	NA	NA	bilateral	NA	NA	nationwide children's hospital	NA	NA	NA	NA	NA
Yes	TCGA-61-1738-01	tcga-61-1738	1	1089	60	ovary	NA	_	stage iii	g3	female	1-10 mm	serous cystadenocarcinoma	no	stage iiic	dead	1089	NA	60	NA	NA	NA	NA	NA	NA	NA	2005	no	NA	NA	NA	NA	NA	NA	NA	NA	NA	NA	NA	NA	right	NA	NA	nationwide children's hospital	NA	NA	NA	NA	NA
Yes	TCGA-61-1741-01	tcga-61-1741	1	1024	76	ovary	NA	_	stage iii	g3	female	>20 mm	serous cystadenocarcinoma	no	stage iiib	dead	1024	NA	76	NA	NA	NA	NA	NA	NA	NA	2004	no	NA	NA	NA	NA	NA	NA	not hispanic or latino	NA	NA	NA	NA	NA	bilateral	NA	NA	nationwide children's hospital	NA	NA	NA	NA	NA
Yes	TCGA-61-1900-01	tcga-61-1900	0	176	51	ovary	NA	_	stage iii	g3	female	no macroscopic disease	serous cystadenocarcinoma	no	stage iiib	alive	NA	176	51	NA	NA	NA	NA	NA	NA	NA	2008	no	NA	NA	NA	NA	NA	NA	not hispanic or latino	NA	NA	NA	NA	NA	bilateral	NA	NA	nationwide children's hospital	NA	NA	NA	NA	NA
Yes	TCGA-61-1907-01	tcga-61-1907	0	952	63	ovary	NA	_	stage iii	g3	female	11-20 mm	serous cystadenocarcinoma	no	stage iiic	alive	NA	952	63	NA	NA	NA	NA	NA	NA	NA	2006	no	NA	NA	NA	NA	NA	NA	not hispanic or latino	NA	NA	NA	NA	NA	bilateral	NA	NA	nationwide children's hospital	NA	NA	NA	NA	NA
Yes	TCGA-61-1910-01	tcga-61-1910	0	1127	56	ovary	NA	_	stage ii	g3	female	1-10 mm	serous cystadenocarcinoma	no	stage iic	alive	NA	1127	56	NA	NA	NA	NA	NA	NA	NA	2006	no	NA	NA	NA	NA	NA	NA	not hispanic or latino	NA	NA	NA	NA	NA	bilateral	NA	NA	nationwide children's hospital	NA	NA	NA	NA	NA
Yes	TCGA-61-1911-01	tcga-61-1911	0	1293	55	ovary	NA	_	stage ii	g3	female	NA	serous cystadenocarcinoma	no	stage iia	alive	NA	1293	55	NA	NA	NA	NA	NA	NA	NA	2005	no	NA	NA	NA	NA	NA	NA	not hispanic or latino	NA	NA	NA	NA	NA	left	NA	NA	nationwide children's hospital	NA	NA	NA	NA	NA
Yes	TCGA-61-1914-01	tcga-61-1914	0	1722	65	ovary	NA	_	stage iii	g3	female	>20 mm	serous cystadenocarcinoma	no	stage iiic	alive	NA	1722	65	NA	NA	NA	NA	NA	NA	NA	2003	no	NA	NA	NA	NA	NA	NA	NA	NA	NA	NA	NA	NA	bilateral	NA	NA	nationwide children's hospital	NA	NA	NA	NA	NA
Yes	TCGA-61-1918-01	tcga-61-1918	1	479	45	ovary	NA	_	stage iv	g3	female	no macroscopic disease	serous cystadenocarcinoma	no	stage iv	dead	479	NA	45	NA	NA	NA	NA	NA	NA	NA	2002	no	NA	NA	NA	NA	NA	NA	not hispanic or latino	NA	NA	NA	NA	NA	bilateral	NA	NA	nationwide children's hospital	NA	NA	NA	NA	NA
Yes	TCGA-61-1919-01	tcga-61-1919	1	1161	58	ovary	NA	_	stage iii	g2	female	NA	serous cystadenocarcinoma	no	stage iiic	dead	1161	NA	58	NA	NA	NA	NA	NA	NA	NA	2001	no	NA	NA	NA	NA	NA	NA	not hispanic or latino	NA	NA	NA	NA	NA	bilateral	NA	NA	nationwide children's hospital	NA	NA	NA	NA	NA
Yes	TCGA-61-1995-01	tcga-61-1995	0	61	43	ovary	NA	_	stage iii	g3	female	1-10 mm	serous cystadenocarcinoma	no	stage iiic	alive	NA	61	43	NA	NA	NA	NA	NA	NA	NA	2009	no	NA	NA	NA	NA	NA	NA	not hispanic or latino	NA	NA	NA	NA	NA	bilateral	NA	NA	nationwide children's hospital	NA	NA	NA	NA	NA
Yes	TCGA-61-1998-01	tcga-61-1998	0	168	48	ovary	NA	_	stage iii	g3	female	1-10 mm	serous cystadenocarcinoma	no	stage iiic	alive	NA	168	48	NA	NA	NA	NA	NA	NA	NA	2009	no	NA	NA	NA	NA	NA	NA	not hispanic or latino	NA	NA	NA	NA	NA	bilateral	NA	NA	nationwide children's hospital	NA	NA	NA	NA	NA
Yes	TCGA-61-2000-01	tcga-61-2000	0	441	67	ovary	NA	_	stage iii	g3	female	no macroscopic disease	serous cystadenocarcinoma	no	stage iiic	alive	NA	441	67	NA	NA	NA	NA	NA	NA	NA	2008	no	NA	NA	NA	NA	NA	NA	not hispanic or latino	NA	NA	NA	NA	NA	bilateral	NA	NA	nationwide children's hospital	NA	NA	NA	NA	NA
Yes	TCGA-61-2002-01	tcga-61-2002	0	547	46	ovary	NA	_	stage iii	g3	female	11-20 mm	serous cystadenocarcinoma	no	stage iiic	alive	NA	547	46	NA	NA	NA	NA	NA	NA	NA	2008	no	NA	NA	NA	NA	NA	NA	not hispanic or latino	NA	NA	NA	NA	NA	bilateral	NA	NA	nationwide children's hospital	NA	NA	NA	NA	NA
Yes	TCGA-61-2003-01	tcga-61-2003	0	122	53	ovary	NA	_	stage iii	g2	female	1-10 mm	serous cystadenocarcinoma	no	stage iiic	alive	NA	122	53	NA	NA	NA	NA	NA	NA	NA	2008	no	NA	NA	NA	NA	NA	NA	not hispanic or latino	NA	NA	NA	NA	NA	bilateral	NA	NA	nationwide children's hospital	NA	NA	NA	NA	NA
Yes	TCGA-61-2008-01	tcga-61-2008	0	932	40	ovary	NA	_	stage ii	g2	female	no macroscopic disease	serous cystadenocarcinoma	no	stage iic	alive	NA	932	40	NA	NA	NA	NA	NA	NA	NA	2007	no	NA	NA	NA	NA	NA	NA	not hispanic or latino	NA	NA	NA	NA	NA	bilateral	NA	NA	nationwide children's hospital	primary tumor and recurrent tumor(s)	NA	NA	NA	NA
Yes	TCGA-61-2009-01	tcga-61-2009	0	1212	65	ovary	NA	_	stage iii	g3	female	11-20 mm	serous cystadenocarcinoma	no	stage iiic	alive	NA	1212	65	NA	NA	NA	NA	NA	NA	NA	2006	no	NA	NA	NA	NA	NA	NA	not hispanic or latino	NA	NA	NA	NA	NA	bilateral	NA	NA	nationwide children's hospital	NA	NA	NA	NA	NA
Yes	TCGA-61-2012-01	tcga-61-2012	0	932	81	ovary	NA	_	stage ii	g2	female	NA	serous cystadenocarcinoma	no	stage iic	alive	NA	932	81	NA	NA	NA	NA	NA	NA	NA	2006	yes	NA	NA	NA	NA	NA	NA	not hispanic or latino	NA	NA	NA	NA	NA	left	NA	NA	nationwide children's hospital	NA	NA	NA	NA	NA
Yes	TCGA-61-2088-01	tcga-61-2088	0	145	51	ovary	NA	_	stage iii	g3	female	no macroscopic disease	serous cystadenocarcinoma	no	stage iiic	alive	NA	145	51	NA	NA	NA	NA	NA	NA	NA	2009	no	NA	NA	NA	NA	NA	NA	not hispanic or latino	NA	NA	NA	NA	NA	bilateral	NA	NA	nationwide children's hospital	NA	NA	NA	NA	NA
Yes	TCGA-61-2092-01	tcga-61-2092	0	1573	57	ovary	NA	_	stage iii	g3	female	no macroscopic disease	serous cystadenocarcinoma	no	stage iiic	alive	NA	1573	57	NA	NA	NA	NA	NA	NA	NA	2004	no	NA	NA	NA	NA	NA	NA	NA	NA	NA	NA	NA	NA	bilateral	NA	NA	nationwide children's hospital	NA	NA	NA	NA	NA
Yes	TCGA-61-2097-01	tcga-61-2097	0	1844	71	ovary	NA	_	stage ii	g2	female	1-10 mm	serous cystadenocarcinoma	no	stage iic	alive	NA	1844	71	NA	NA	NA	NA	NA	NA	NA	2003	no	NA	NA	NA	NA	NA	NA	NA	NA	NA	NA	NA	NA	bilateral	NA	NA	nationwide children's hospital	NA	NA	NA	NA	NA
Yes	TCGA-61-2098-01	tcga-61-2098	0	1993	62	ovary	NA	_	stage iii	g2	female	11-20 mm	serous cystadenocarcinoma	no	stage iiic	alive	NA	1993	62	NA	NA	NA	NA	NA	NA	NA	2003	no	NA	NA	NA	NA	NA	NA	NA	NA	NA	NA	NA	NA	bilateral	NA	NA	nationwide children's hospital	NA	NA	NA	NA	NA
Yes	TCGA-61-2101-01	tcga-61-2101	1	1688	55	ovary	NA	_	stage iii	g2	female	11-20 mm	serous cystadenocarcinoma	no	stage iiic	dead	1688	NA	55	NA	NA	NA	NA	NA	NA	NA	1999	no	100	NA	NA	NA	NA	NA	not hispanic or latino	NA	NA	NA	NA	NA	bilateral	NA	NA	nationwide children's hospital	NA	NA	NA	NA	NA
Yes	TCGA-61-2102-01	tcga-61-2102	1	197	74	ovary	NA	_	stage iii	g3	female	NA	serous cystadenocarcinoma	no	stage iiic	dead	197	NA	74	NA	NA	NA	NA	NA	NA	NA	1999	no	NA	NA	NA	NA	NA	NA	NA	NA	NA	NA	NA	NA	right	NA	NA	nationwide children's hospital	NA	NA	NA	NA	NA
Yes	TCGA-61-2104-01	tcga-61-2104	0	2338	53	ovary	NA	_	stage ii	g2	female	no macroscopic disease	serous cystadenocarcinoma	no	stage iic	alive	NA	2338	53	NA	NA	NA	NA	NA	NA	NA	2003	no	NA	NA	NA	NA	NA	NA	NA	NA	NA	NA	NA	NA	bilateral	NA	NA	nationwide children's hospital	NA	NA	NA	NA	NA
Yes	TCGA-61-2109-01	tcga-61-2109	1	629	40	ovary	NA	_	stage iii	g3	female	>20 mm	serous cystadenocarcinoma	no	stage iiic	dead	629	NA	40	NA	NA	NA	NA	NA	NA	NA	1999	no	NA	NA	NA	NA	NA	NA	not hispanic or latino	NA	NA	NA	NA	NA	bilateral	NA	NA	nationwide children's hospital	NA	NA	NA	NA	NA
Yes	TCGA-61-2110-01	tcga-61-2110	1	1354	56	ovary	NA	_	stage iii	NA	female	no macroscopic disease	serous cystadenocarcinoma	no	stage iiic	dead	1354	NA	56	NA	NA	NA	NA	NA	NA	NA	1998	no	NA	NA	NA	NA	NA	NA	not hispanic or latino	NA	NA	NA	NA	NA	bilateral	NA	NA	nationwide children's hospital	NA	NA	NA	NA	NA
Yes	TCGA-61-2111-01	tcga-61-2111	0	3825	61	ovary	NA	_	stage iv	g3	female	NA	serous cystadenocarcinoma	no	stage iv	alive	NA	3825	61	NA	NA	NA	NA	NA	NA	NA	1998	no	NA	NA	NA	NA	NA	NA	not hispanic or latino	NA	NA	NA	NA	NA	left	NA	NA	nationwide children's hospital	NA	NA	NA	NA	NA
Yes	TCGA-61-2113-01	tcga-61-2113	1	676	53	ovary	NA	_	stage ii	g3	female	NA	serous cystadenocarcinoma	no	stage iic	dead	676	NA	53	NA	NA	NA	NA	NA	NA	NA	1999	no	NA	NA	NA	NA	NA	NA	not hispanic or latino	NA	NA	NA	NA	NA	right	NA	NA	nationwide children's hospital	NA	NA	NA	NA	NA
Yes	TCGA-OY-A56Q-01	tcga-oy-a56q	0	576	78	ovary	no	_	stage ii	g3	female	no macroscopic disease	serous cystadenocarcinoma	no	stage iia	alive	NA	576	78	NA	NA	NA	NA	NA	NA	NA	2012	no	NA	NA	NA	NA	NA	rx	not hispanic or latino	NA	NA	NA	NA	NA	left	NA	NA	nationwide children's hospital	NA	NA	NA	NA	NA
Yes	TCGA-VG-A8LO-01	tcga-vg-a8lo	1	24	55	ovary	no	_	stage iv	gb	female	>20 mm	serous cystadenocarcinoma	no	stage iv	dead	24	NA	55	NA	NA	NA	NA	NA	NA	NA	2013	no	50	NA	NA	NA	NA	r2	not hispanic or latino	NA	NA	NA	NA	NA	right	NA	NA	nationwide children's hospital	NA	NA	NA	NA	NA
Yes	TCGA-WR-A838-01	tcga-wr-a838	1	304	72	ovary	no	_	stage iii	g3	female	NA	serous cystadenocarcinoma	no	stage iiic	dead	304	NA	72	NA	NA	NA	NA	NA	NA	NA	2013	no	NA	NA	NA	NA	NA	NA	not hispanic or latino	NA	NA	NA	NA	NA	right	NA	NA	nationwide children's hospital	NA	NA	NA	NA	NA
No	#N/A	tcga-59-a5pd	1	624	55	ovary	yes, history of synchronous/bilateral malignancy	_	stage i	g3	female	NA	serous cystadenocarcinoma	no	stage ic	dead	624	NA	55	NA	NA	NA	NA	NA	NA	NA	2011	no	100	NA	NA	NA	NA	NA	not hispanic or latino	NA	NA	NA	NA	NA	right	NA	NA	nationwide children's hospital	NA	NA	NA	NA	NA
No	#N/A	tcga-5x-aa5u	0	361	61	ovary	yes, history of synchronous/bilateral malignancy	_	stage ii	gx	female	NA	serous cystadenocarcinoma	no	stage iic	alive	NA	361	61	NA	NA	NA	NA	NA	NA	NA	2013	no	100	NA	NA	NA	NA	r0	NA	NA	NA	NA	NA	NA	right	NA	NA	nationwide children's hospital	NA	NA	NA	NA	NA
No	#N/A	tcga-04-1335	1	55	60	ovary	NA	_	stage i	g2	female	NA	serous cystadenocarcinoma	no	stage ib	dead	55	NA	60	NA	NA	NA	NA	NA	NA	NA	2005	no	NA	NA	NA	NA	NA	NA	not hispanic or latino	NA	NA	NA	NA	NA	bilateral	NA	NA	nationwide children's hospital	NA	NA	NA	NA	NA
No	#N/A	tcga-04-1336	0	1495	55	ovary	NA	_	stage iii	g3	female	no macroscopic disease	serous cystadenocarcinoma	no	stage iiib	alive	NA	1495	55	NA	NA	NA	NA	NA	NA	NA	2005	no	NA	NA	NA	NA	NA	NA	NA	NA	NA	NA	NA	NA	bilateral	NA	NA	nationwide children's hospital	NA	NA	NA	NA	NA
No	#N/A	tcga-04-1337	1	61	78	ovary	NA	_	stage iii	g2	female	no macroscopic disease	serous cystadenocarcinoma	no	stage iiic	dead	61	NA	78	NA	NA	NA	NA	NA	NA	NA	2005	no	NA	NA	NA	NA	NA	NA	not hispanic or latino	NA	NA	NA	NA	NA	bilateral	NA	NA	nationwide children's hospital	NA	NA	NA	NA	NA
No	#N/A	tcga-04-1338	0	1418	78	ovary	NA	_	stage iii	g3	female	1-10 mm	serous cystadenocarcinoma	no	stage iiic	alive	NA	1418	78	NA	NA	NA	NA	NA	NA	NA	2005	no	NA	NA	NA	NA	NA	NA	not hispanic or latino	NA	NA	NA	NA	NA	bilateral	NA	NA	nationwide children's hospital	NA	NA	NA	NA	NA
No	#N/A	tcga-04-1342	1	563	80	ovary	NA	_	stage iv	g2	female	>20 mm	serous cystadenocarcinoma	no	stage iv	dead	563	NA	80	NA	NA	NA	NA	NA	NA	NA	2006	no	NA	NA	NA	NA	NA	NA	NA	NA	NA	NA	NA	NA	bilateral	NA	NA	nationwide children's hospital	NA	NA	NA	NA	NA
No	#N/A	tcga-04-1346	0	1993	73	ovary	NA	_	stage iii	g2	female	NA	serous cystadenocarcinoma	no	stage iiic	alive	NA	1993	73	NA	NA	NA	NA	NA	NA	NA	2003	no	100	NA	NA	NA	NA	NA	not hispanic or latino	NA	NA	NA	NA	NA	bilateral	NA	NA	nationwide children's hospital	NA	NA	NA	NA	NA
No	#N/A	tcga-04-1348	1	1483	44	ovary	NA	_	stage iii	g3	female	1-10 mm	serous cystadenocarcinoma	no	stage iiib	dead	1483	NA	44	NA	NA	NA	NA	NA	NA	NA	2004	no	NA	NA	NA	NA	NA	NA	hispanic or latino	NA	NA	NA	NA	NA	bilateral	NA	NA	nationwide children's hospital	NA	NA	NA	NA	NA
No	#N/A	tcga-04-1349	1	656	69	ovary	NA	_	stage iv	g3	female	NA	serous cystadenocarcinoma	no	stage iv	dead	656	NA	69	NA	NA	NA	NA	NA	NA	NA	2004	no	NA	NA	NA	NA	NA	NA	not hispanic or latino	NA	NA	NA	NA	NA	bilateral	NA	NA	nationwide children's hospital	NA	NA	NA	NA	NA
No	#N/A	tcga-04-1351	0	1991	76	ovary	NA	_	stage iii	g2	female	NA	serous cystadenocarcinoma	no	stage iiic	alive	NA	1991	76	NA	NA	NA	NA	NA	NA	NA	2004	no	100	NA	NA	NA	NA	NA	not hispanic or latino	NA	NA	NA	NA	NA	NA	NA	NA	nationwide children's hospital	NA	NA	NA	NA	NA
No	#N/A	tcga-04-1353	0	16	64	ovary	no	_	stage iii	NA	female	NA	serous cystadenocarcinoma	no	stage iiic	alive	NA	16	64	NA	NA	NA	NA	NA	NA	NA	2003	NA	NA	NA	NA	NA	NA	NA	not hispanic or latino	NA	NA	NA	NA	NA	NA	NA	NA	nationwide children's hospital	case matched methylation control	NA	NA	NA	NA
No	#N/A	tcga-04-1357	0		52	ovary	NA	_	stage iii	g3	female	NA	serous cystadenocarcinoma	no	stage iiib	alive	NA	NA	52	NA	NA	NA	NA	NA	NA	NA	2005	no	NA	NA	NA	NA	NA	NA	NA	NA	NA	NA	NA	NA	NA	NA	NA	nationwide children's hospital	NA	NA	NA	NA	NA
No	#N/A	tcga-04-1360	0		65	ovary	NA	_	stage i	g3	female	NA	serous cystadenocarcinoma	no	stage ia	alive	NA	NA	65	NA	NA	NA	NA	NA	NA	NA	2005	no	NA	NA	NA	NA	NA	NA	NA	NA	NA	NA	NA	NA	NA	NA	NA	nationwide children's hospital	NA	NA	NA	NA	NA
No	#N/A	tcga-04-1367	0	3145	50	ovary	NA	_	stage iii	g3	female	no macroscopic disease	serous cystadenocarcinoma	no	stage iiic	alive	NA	3145	50	NA	NA	NA	NA	NA	NA	NA	2003	no	100	NA	NA	NA	NA	NA	not hispanic or latino	NA	NA	NA	NA	NA	bilateral	NA	NA	nationwide children's hospital	NA	NA	NA	NA	NA
No	#N/A	tcga-04-1369	1	642	53	ovary	NA	_	stage iii	g2	female	1-10 mm	serous cystadenocarcinoma	no	stage iiic	dead	642	NA	53	NA	NA	NA	NA	NA	NA	NA	2004	no	NA	NA	NA	NA	NA	r1	not hispanic or latino	NA	NA	NA	NA	NA	bilateral	NA	NA	nationwide children's hospital	case matched methylation control	NA	NA	NA	NA
No	#N/A	tcga-04-1370	0	1824	52	ovary	NA	_	stage iii	g3	female	1-10 mm	serous cystadenocarcinoma	no	stage iiic	alive	NA	1824	52	NA	NA	NA	NA	NA	NA	NA	2004	no	NA	NA	NA	NA	NA	r1	NA	NA	NA	NA	NA	NA	bilateral	NA	NA	nationwide children's hospital	NA	NA	NA	NA	NA
No	#N/A	tcga-04-1371	0	2506	58	ovary	NA	_	stage iii	g3	female	1-10 mm	serous cystadenocarcinoma	no	stage iiic	alive	NA	2506	58	NA	NA	NA	NA	NA	NA	NA	2001	no	NA	NA	NA	NA	NA	NA	NA	NA	NA	NA	NA	NA	bilateral	NA	NA	nationwide children's hospital	NA	NA	NA	NA	NA
No	#N/A	tcga-04-1516	0	1265	48	ovary	NA	_	stage i	g3	female	no macroscopic disease	serous cystadenocarcinoma	no	stage ia	alive	NA	1265	48	NA	NA	NA	NA	NA	NA	NA	2006	no	NA	NA	NA	NA	NA	r0	NA	NA	NA	NA	NA	NA	left	NA	NA	nationwide children's hospital	case matched methylation control	NA	NA	NA	NA
No	#N/A	tcga-04-1517	1	608	79	ovary	NA	_	stage iii	g3	female	>20 mm	serous cystadenocarcinoma	no	stage iiic	dead	608	NA	79	NA	NA	NA	NA	NA	NA	NA	2006	no	NA	NA	NA	NA	NA	NA	NA	NA	NA	NA	NA	NA	bilateral	NA	NA	nationwide children's hospital	NA	NA	NA	NA	NA
No	#N/A	tcga-04-1525	1	1167	47	ovary	NA	_	stage iii	g3	female	1-10 mm	serous cystadenocarcinoma	no	stage iiic	dead	1167	NA	47	NA	NA	NA	NA	NA	NA	NA	2005	no	NA	NA	NA	NA	NA	NA	not hispanic or latino	NA	NA	NA	NA	NA	bilateral	NA	NA	nationwide children's hospital	NA	NA	NA	NA	NA
No	#N/A	tcga-04-1638	1	1686	57	ovary	NA	_	stage iv	g3	female	no macroscopic disease	serous cystadenocarcinoma	no	stage iv	dead	1686	NA	57	NA	NA	NA	NA	NA	NA	NA	2002	no	NA	NA	NA	NA	NA	NA	NA	NA	NA	NA	NA	NA	NA	NA	NA	nationwide children's hospital	NA	NA	NA	NA	NA
No	#N/A	tcga-04-1644	1	1487	48	ovary	NA	_	stage iii	g3	female	>20 mm	serous cystadenocarcinoma	no	stage iiic	dead	1487	NA	48	NA	NA	NA	NA	NA	NA	NA	2002	no	NA	NA	NA	NA	NA	r1	not hispanic or latino	NA	NA	NA	NA	NA	bilateral	NA	NA	nationwide children's hospital	case matched methylation control	NA	NA	NA	NA
No	#N/A	tcga-04-1646	1	848	60	ovary	NA	_	stage iii	g3	female	1-10 mm	serous cystadenocarcinoma	no	stage iiic	dead	848	NA	60	NA	NA	NA	NA	NA	NA	NA	2003	no	NA	NA	NA	NA	NA	NA	NA	NA	NA	NA	NA	NA	bilateral	NA	NA	nationwide children's hospital	NA	NA	NA	NA	NA
No	#N/A	tcga-04-1649	0	1966	74	ovary	NA	_	stage iii	g3	female	1-10 mm	serous cystadenocarcinoma	no	stage iiic	alive	NA	1966	74	NA	NA	NA	NA	NA	NA	NA	2003	no	NA	NA	NA	NA	NA	NA	NA	NA	NA	NA	NA	NA	bilateral	NA	NA	nationwide children's hospital	NA	NA	NA	NA	NA
No	#N/A	tcga-04-1652	1	969	76	ovary	NA	_	stage iii	g2	female	NA	serous cystadenocarcinoma	no	stage iiic	dead	969	NA	76	NA	NA	NA	NA	NA	NA	NA	2004	no	NA	NA	NA	NA	NA	NA	NA	NA	NA	NA	NA	NA	right	NA	NA	nationwide children's hospital	NA	NA	NA	NA	NA
No	#N/A	tcga-04-1654	1	1451	69	ovary	NA	_	stage iii	g2	female	1-10 mm	serous cystadenocarcinoma	no	stage iiic	dead	1451	NA	69	NA	NA	NA	NA	NA	NA	NA	1999	no	NA	NA	NA	NA	NA	NA	NA	NA	NA	NA	NA	NA	bilateral	NA	NA	nationwide children's hospital	NA	NA	NA	NA	NA
No	#N/A	tcga-09-1659	1	304	51	ovary	NA	_	stage iii	g3	female	>20 mm	serous cystadenocarcinoma	no	stage iiic	dead	304	NA	51	NA	NA	NA	NA	NA	NA	NA	1997	no	NA	NA	NA	NA	NA	NA	not hispanic or latino	NA	NA	NA	NA	NA	bilateral	NA	NA	nationwide children's hospital	NA	NA	NA	NA	NA
No	#N/A	tcga-09-1664	1	2279	37	ovary	NA	_	stage iii	g1	female	1-10 mm	serous cystadenocarcinoma	no	stage iiic	dead	2279	NA	37	NA	NA	NA	NA	NA	NA	NA	2002	no	NA	NA	NA	NA	NA	NA	not hispanic or latino	NA	NA	NA	NA	NA	bilateral	NA	NA	nationwide children's hospital	NA	NA	NA	NA	NA
No	#N/A	tcga-09-1672	0	178	78	ovary	NA	_	stage iii	g1	female	NA	serous cystadenocarcinoma	no	stage iiic	alive	NA	178	78	NA	NA	NA	NA	NA	NA	NA	2008	no	NA	NA	NA	NA	NA	NA	not hispanic or latino	NA	NA	NA	NA	NA	right	NA	NA	nationwide children's hospital	NA	NA	NA	NA	NA
No	#N/A	tcga-09-1674	0	260	79	ovary	NA	_	stage iii	g3	female	1-10 mm	serous cystadenocarcinoma	no	stage iiic	alive	NA	260	79	NA	NA	NA	NA	NA	NA	NA	2008	no	NA	NA	NA	NA	NA	NA	not hispanic or latino	NA	NA	NA	NA	NA	bilateral	NA	NA	nationwide children's hospital	NA	NA	NA	NA	NA
No	#N/A	tcga-09-1675	0	2967	50	ovary	NA	_	stage i	g2	female	no macroscopic disease	serous cystadenocarcinoma	no	stage ic	alive	NA	2967	50	NA	NA	NA	NA	NA	NA	NA	2001	no	NA	NA	NA	NA	NA	NA	not hispanic or latino	NA	NA	NA	NA	NA	left	NA	NA	nationwide children's hospital	NA	NA	NA	NA	NA
No	#N/A	tcga-09-2043	0	188	69	ovary	NA	_	stage i	g3	female	no macroscopic disease	serous cystadenocarcinoma	no	stage ic	alive	NA	188	69	NA	NA	NA	NA	NA	NA	NA	2009	no	NA	NA	NA	NA	NA	NA	not hispanic or latino	NA	NA	NA	NA	NA	left	NA	NA	nationwide children's hospital	NA	NA	NA	NA	NA
No	#N/A	tcga-09-2049	0	3419	64	ovary	NA	_	stage iii	g3	female	>20 mm	serous cystadenocarcinoma	no	stage iiic	alive	NA	3419	64	NA	NA	NA	NA	NA	NA	NA	1999	no	NA	NA	NA	NA	NA	NA	not hispanic or latino	NA	NA	NA	NA	NA	left	NA	NA	nationwide children's hospital	NA	NA	NA	NA	NA
No	#N/A	tcga-09-2050	0	2163	65	ovary	NA	_	stage ii	g2	female	no macroscopic disease	serous cystadenocarcinoma	no	stage iia	alive	NA	2163	65	NA	NA	NA	NA	NA	NA	NA	2003	no	NA	NA	NA	NA	NA	NA	not hispanic or latino	NA	NA	NA	NA	NA	bilateral	NA	NA	nationwide children's hospital	NA	NA	NA	NA	NA
No	#N/A	tcga-09-2055	0	819	48	ovary	NA	_	stage i	g3	female	no macroscopic disease	serous cystadenocarcinoma	no	stage ic	alive	NA	819	48	NA	NA	NA	NA	NA	NA	NA	2007	no	NA	NA	NA	NA	NA	NA	not hispanic or latino	NA	NA	NA	NA	NA	left	NA	NA	nationwide children's hospital	NA	NA	NA	NA	NA
No	#N/A	tcga-13-1412	1	984	41	ovary	NA	_	stage iv	g3	female	1-10 mm	serous cystadenocarcinoma	no	stage iv	dead	984	NA	41	NA	NA	NA	NA	NA	NA	NA	2008	no	80	NA	NA	NA	NA	NA	not hispanic or latino	NA	NA	NA	NA	NA	bilateral	NA	NA	nationwide children's hospital	NA	NA	NA	NA	NA
No	#N/A	tcga-13-1481	1	2648	76	ovary	NA	_	stage iii	g2	female	1-10 mm	serous cystadenocarcinoma	no	stage iiic	dead	2648	NA	76	NA	NA	NA	NA	NA	NA	NA	2000	no	NA	NA	NA	NA	NA	NA	not hispanic or latino	NA	NA	NA	NA	NA	right	NA	NA	nationwide children's hospital	NA	NA	NA	NA	NA
No	#N/A	tcga-13-1482	1	1877	52	ovary	NA	_	stage iv	g2	female	>20 mm	serous cystadenocarcinoma	no	stage iv	dead	1877	NA	52	NA	NA	NA	NA	NA	NA	NA	2000	no	80	NA	NA	NA	NA	NA	not hispanic or latino	NA	NA	NA	NA	NA	NA	NA	NA	nationwide children's hospital	NA	NA	NA	NA	NA
No	#N/A	tcga-13-1484	1	3785	62	ovary	NA	_	stage iii	g3	female	NA	serous cystadenocarcinoma	no	stage iiic	dead	3785	NA	62	NA	NA	NA	NA	NA	NA	NA	2000	no	80	NA	NA	NA	NA	NA	not hispanic or latino	NA	NA	NA	NA	NA	NA	NA	NA	nationwide children's hospital	NA	NA	NA	NA	NA
No	#N/A	tcga-13-1491	1	1595	55	ovary	NA	_	stage iii	g3	female	NA	serous cystadenocarcinoma	no	stage iiic	dead	1595	NA	55	NA	NA	NA	NA	NA	NA	NA	2002	no	60	NA	NA	NA	NA	NA	not hispanic or latino	NA	NA	NA	NA	NA	bilateral	NA	NA	nationwide children's hospital	NA	NA	NA	NA	NA
No	#N/A	tcga-13-1494	1	2856	43	ovary	NA	_	stage iv	g3	female	NA	serous cystadenocarcinoma	no	stage iv	dead	2856	NA	43	NA	NA	NA	NA	NA	NA	NA	2004	no	NA	NA	NA	NA	NA	NA	not hispanic or latino	NA	NA	NA	NA	NA	bilateral	NA	NA	nationwide children's hospital	NA	NA	NA	NA	NA
No	#N/A	tcga-13-1500	1	425	71	ovary	NA	_	stage iii	g3	female	11-20 mm	serous cystadenocarcinoma	no	stage iiic	dead	425	NA	71	NA	NA	NA	NA	NA	NA	NA	2006	no	80	NA	NA	NA	NA	NA	not hispanic or latino	NA	NA	NA	NA	NA	bilateral	NA	NA	nationwide children's hospital	NA	NA	NA	NA	NA
No	#N/A	tcga-13-1504	1	1059	68	ovary	NA	_	stage iii	g3	female	NA	serous cystadenocarcinoma	no	stage iiic	dead	1059	NA	68	NA	NA	NA	NA	NA	NA	NA	2007	no	60	NA	NA	NA	NA	NA	not hispanic or latino	NA	NA	NA	NA	NA	bilateral	NA	NA	nationwide children's hospital	NA	NA	NA	NA	NA
No	#N/A	tcga-13-2057	0	2434	59	ovary	NA	_	stage iii	g3	female	no macroscopic disease	serous cystadenocarcinoma	no	stage iiic	alive	NA	2434	59	NA	NA	NA	NA	NA	NA	NA	2008	no	60	NA	NA	NA	NA	NA	NA	NA	NA	NA	NA	NA	bilateral	NA	NA	nationwide children's hospital	NA	NA	NA	NA	NA
No	#N/A	tcga-13-2059	0	2387	50	ovary	NA	_	stage iii	g3	female	1-10 mm	serous cystadenocarcinoma	no	stage iiic	alive	NA	2387	50	NA	NA	NA	NA	NA	NA	NA	2009	no	80	NA	NA	NA	NA	NA	not hispanic or latino	NA	NA	NA	NA	NA	bilateral	NA	NA	nationwide children's hospital	NA	NA	NA	NA	NA
No	#N/A	tcga-13-2061	0	2339	58	ovary	NA	_	stage iii	g3	female	no macroscopic disease	serous cystadenocarcinoma	no	stage iiic	alive	NA	2339	58	NA	NA	NA	NA	NA	NA	NA	2009	no	80	NA	NA	NA	NA	NA	not hispanic or latino	NA	NA	NA	NA	NA	bilateral	NA	NA	nationwide children's hospital	NA	NA	NA	NA	NA
No	#N/A	tcga-13-2065	0	1993	71	ovary	NA	_	stage iii	g3	female	1-10 mm	serous cystadenocarcinoma	no	stage iiic	alive	NA	1993	71	NA	NA	NA	NA	NA	NA	NA	2009	no	NA	NA	NA	NA	NA	NA	NA	NA	NA	NA	NA	NA	bilateral	NA	NA	nationwide children's hospital	NA	NA	NA	NA	NA
No	#N/A	tcga-13-2066	1	2133	49	ovary	NA	_	stage iv	g3	female	1-10 mm	serous cystadenocarcinoma	no	stage iv	dead	2133	NA	49	NA	NA	NA	NA	NA	NA	NA	2009	no	80	NA	NA	NA	NA	NA	hispanic or latino	NA	NA	NA	NA	NA	bilateral	NA	NA	nationwide children's hospital	NA	NA	NA	NA	NA
No	#N/A	tcga-13-a5fu	1	256	60	ovary	no	_	stage iv	g3	female	1-10 mm	serous cystadenocarcinoma	no	stage iv	dead	256	NA	60	NA	NA	NA	NA	NA	NA	NA	2009	no	50	NA	NA	NA	NA	r2	NA	NA	NA	NA	NA	NA	bilateral	NA	NA	nationwide children's hospital	NA	NA	NA	NA	NA
No	#N/A	tcga-20-0990	0	789	74	ovary	NA	_	stage iii	g3	female	NA	serous cystadenocarcinoma	no	stage iiic	alive	NA	789	74	NA	NA	NA	NA	NA	NA	NA	2005	no	NA	NA	NA	NA	NA	NA	not hispanic or latino	NA	NA	NA	NA	NA	bilateral	NA	NA	nationwide children's hospital	NA	NA	NA	NA	NA
No	#N/A	tcga-20-0996	0	2196	59	ovary	NA	_	stage iii	g2	female	1-10 mm	serous cystadenocarcinoma	no	stage iiic	alive	NA	2196	59	NA	NA	NA	NA	NA	NA	NA	2001	no	NA	NA	NA	NA	NA	NA	not hispanic or latino	NA	NA	NA	NA	NA	bilateral	NA	NA	nationwide children's hospital	NA	NA	NA	NA	NA
No	#N/A	tcga-20-1684	0	581	51	ovary	NA	_	stage iii	g3	female	1-10 mm	serous cystadenocarcinoma	no	stage iiic	alive	NA	581	51	NA	NA	NA	NA	NA	NA	NA	2007	no	NA	NA	NA	NA	NA	NA	not hispanic or latino	NA	NA	NA	NA	NA	bilateral	NA	NA	nationwide children's hospital	NA	NA	NA	NA	NA
No	#N/A	tcga-20-1685	0	508	45	ovary	NA	_	stage iii	g3	female	1-10 mm	serous cystadenocarcinoma	no	stage iiic	alive	NA	508	45	NA	NA	NA	NA	NA	NA	NA	2008	no	NA	NA	NA	NA	NA	NA	not hispanic or latino	NA	NA	NA	NA	NA	bilateral	NA	NA	nationwide children's hospital	NA	NA	NA	NA	NA
No	#N/A	tcga-23-1031	1	575	60	ovary	NA	_	stage iv	g3	female	1-10 mm	serous cystadenocarcinoma	no	stage iv	dead	575	NA	60	NA	NA	NA	NA	NA	NA	NA	2003	no	NA	NA	NA	NA	NA	NA	not hispanic or latino	NA	NA	NA	NA	NA	left	NA	NA	nationwide children's hospital	NA	NA	NA	NA	NA
No	#N/A	tcga-23-1032	1	84	73	ovary	NA	_	stage iv	g3	female	1-10 mm	serous cystadenocarcinoma	no	stage iv	dead	84	NA	73	NA	NA	NA	NA	NA	NA	NA	2002	no	NA	NA	NA	NA	NA	NA	not hispanic or latino	NA	NA	NA	NA	NA	right	NA	NA	nationwide children's hospital	NA	NA	NA	NA	NA
No	#N/A	tcga-23-1117	1	1013	42	ovary	NA	_	stage iii	g3	female	1-10 mm	serous cystadenocarcinoma	no	stage iiic	dead	1013	NA	42	NA	NA	NA	NA	NA	NA	NA	1998	yes	NA	NA	NA	NA	NA	NA	NA	NA	NA	NA	NA	NA	left	NA	NA	nationwide children's hospital	NA	NA	NA	NA	NA
No	#N/A	tcga-23-1121	0	194	51	ovary	NA	_	stage iii	g3	female	>20 mm	serous cystadenocarcinoma	no	stage iiic	alive	NA	194	51	NA	NA	NA	NA	NA	NA	NA	2008	no	NA	NA	NA	NA	NA	NA	not hispanic or latino	NA	NA	NA	NA	NA	left	NA	NA	nationwide children's hospital	NA	NA	NA	NA	NA
No	#N/A	tcga-23-1124	1	1768	62	ovary	NA	_	stage iii	g3	female	no macroscopic disease	serous cystadenocarcinoma	no	stage iiic	dead	1768	NA	62	NA	NA	NA	NA	NA	NA	NA	1999	no	NA	NA	NA	NA	NA	NA	NA	NA	NA	NA	NA	NA	left	NA	NA	nationwide children's hospital	NA	NA	NA	NA	NA
No	#N/A	tcga-23-2072	1	759	58	ovary	NA	_	stage iv	g3	female	>20 mm	serous cystadenocarcinoma	no	stage iv	dead	759	NA	58	NA	NA	NA	NA	NA	NA	NA	2000	no	NA	NA	NA	NA	NA	NA	not hispanic or latino	NA	NA	NA	NA	NA	right	NA	NA	nationwide children's hospital	NA	NA	NA	NA	NA
No	#N/A	tcga-23-2079	0	2788	46	ovary	NA	_	stage iii	g3	female	no macroscopic disease	serous cystadenocarcinoma	no	stage iiic	alive	NA	2788	46	NA	NA	NA	NA	NA	NA	NA	2001	no	NA	NA	NA	NA	NA	NA	not hispanic or latino	NA	NA	NA	NA	NA	bilateral	NA	NA	nationwide children's hospital	NA	NA	NA	NA	NA
No	#N/A	tcga-23-2081	1	2342	49	ovary	NA	_	stage iv	g3	female	1-10 mm	serous cystadenocarcinoma	no	stage iv	dead	2342	NA	49	NA	NA	NA	NA	NA	NA	NA	2000	no	NA	NA	NA	NA	NA	NA	not hispanic or latino	NA	NA	NA	NA	NA	bilateral	NA	NA	nationwide children's hospital	NA	NA	NA	NA	NA
No	#N/A	tcga-23-2641	0	84	85	ovary	NA	_	stage iii	g3	female	1-10 mm	serous cystadenocarcinoma	no	stage iiic	alive	NA	84	85	NA	NA	NA	NA	NA	NA	NA	2009	no	NA	NA	NA	NA	NA	NA	not hispanic or latino	NA	NA	NA	NA	NA	left	NA	NA	nationwide children's hospital	NA	NA	NA	NA	NA
No	#N/A	tcga-23-2643	0	143	74	ovary	NA	_	stage iii	g3	female	1-10 mm	serous cystadenocarcinoma	no	stage iiic	alive	NA	143	74	NA	NA	NA	NA	NA	NA	NA	2009	no	NA	NA	NA	NA	NA	NA	not hispanic or latino	NA	NA	NA	NA	NA	right	NA	NA	nationwide children's hospital	NA	NA	NA	NA	NA
No	#N/A	tcga-23-2645	0	137	54	ovary	NA	_	stage iii	g3	female	no macroscopic disease	serous cystadenocarcinoma	no	stage iiic	alive	NA	137	54	NA	NA	NA	NA	NA	NA	NA	2009	no	NA	NA	NA	NA	NA	NA	not hispanic or latino	NA	NA	NA	NA	NA	right	NA	NA	nationwide children's hospital	NA	NA	NA	NA	NA
No	#N/A	tcga-23-2647	0	135	49	ovary	NA	_	stage iii	g3	female	1-10 mm	serous cystadenocarcinoma	no	stage iiic	alive	NA	135	49	NA	NA	NA	NA	NA	NA	NA	2009	no	NA	NA	NA	NA	NA	NA	not hispanic or latino	NA	NA	NA	NA	NA	bilateral	NA	NA	nationwide children's hospital	NA	NA	NA	NA	NA
No	#N/A	tcga-23-2649	0	116	60	ovary	NA	_	stage iii	g3	female	1-10 mm	serous cystadenocarcinoma	no	stage iiic	alive	NA	116	60	NA	NA	NA	NA	NA	NA	NA	2009	no	NA	NA	NA	NA	NA	NA	not hispanic or latino	NA	NA	NA	NA	NA	left	NA	NA	nationwide children's hospital	NA	NA	NA	NA	NA
No	#N/A	tcga-24-0968	1		59	ovary	NA	_	stage iii	g3	female	1-10 mm	serous cystadenocarcinoma	no	stage iiic	dead	NA	NA	59	NA	NA	NA	NA	NA	NA	NA	2005	no	NA	NA	NA	NA	NA	NA	NA	NA	NA	NA	NA	NA	left	NA	NA	nationwide children's hospital	NA	NA	NA	NA	NA
No	#N/A	tcga-24-0975	1	663	58	ovary	NA	_	stage iii	g3	female	1-10 mm	serous cystadenocarcinoma	no	stage iiic	dead	663	NA	58	NA	NA	NA	NA	NA	NA	NA	2004	no	NA	NA	NA	NA	NA	NA	NA	NA	NA	NA	NA	NA	bilateral	NA	NA	nationwide children's hospital	NA	NA	NA	NA	NA
No	#N/A	tcga-24-0980	1	233	53	ovary	NA	_	stage iii	g3	female	>20 mm	serous cystadenocarcinoma	no	stage iiic	dead	233	NA	53	NA	NA	NA	NA	NA	NA	NA	2003	no	NA	NA	NA	NA	NA	NA	not hispanic or latino	NA	NA	NA	NA	NA	bilateral	NA	NA	nationwide children's hospital	NA	NA	NA	NA	NA
No	#N/A	tcga-24-1436	1	260	57	ovary	NA	_	stage iii	g3	female	1-10 mm	serous cystadenocarcinoma	no	stage iiic	dead	260	NA	57	NA	NA	NA	NA	NA	NA	NA	1999	no	NA	NA	NA	NA	NA	NA	NA	NA	NA	NA	NA	NA	right	NA	NA	nationwide children's hospital	NA	NA	NA	NA	NA
No	#N/A	tcga-24-1463	1	2218	70	ovary	NA	_	stage iii	g3	female	>20 mm	serous cystadenocarcinoma	no	stage iiic	dead	2218	NA	70	NA	NA	NA	NA	NA	NA	NA	2000	no	NA	NA	NA	NA	NA	NA	not hispanic or latino	NA	NA	NA	NA	NA	bilateral	NA	NA	nationwide children's hospital	NA	NA	NA	NA	NA
No	#N/A	tcga-24-1466	1	1373	74	ovary	NA	_	stage iii	g3	female	1-10 mm	serous cystadenocarcinoma	no	stage iiic	dead	1373	NA	74	NA	NA	NA	NA	NA	NA	NA	1998	no	NA	NA	NA	NA	NA	NA	NA	NA	NA	NA	NA	NA	bilateral	NA	NA	nationwide children's hospital	NA	NA	NA	NA	NA
No	#N/A	tcga-24-1545	1	1746	69	ovary	NA	_	stage iii	g3	female	>20 mm	serous cystadenocarcinoma	no	stage iiic	dead	1746	NA	69	NA	NA	NA	NA	NA	NA	NA	1997	no	NA	NA	NA	NA	NA	NA	NA	NA	NA	NA	NA	NA	bilateral	NA	NA	nationwide children's hospital	NA	NA	NA	NA	NA
No	#N/A	tcga-24-1548	1	493	57	ovary	NA	_	stage iii	g3	female	1-10 mm	serous cystadenocarcinoma	no	stage iiic	dead	493	NA	57	NA	NA	NA	NA	NA	NA	NA	1997	no	NA	NA	NA	NA	NA	NA	NA	NA	NA	NA	NA	NA	bilateral	NA	NA	nationwide children's hospital	NA	NA	NA	NA	NA
No	#N/A	tcga-24-1555	1	2692	50	ovary	NA	_	stage iii	g3	female	NA	serous cystadenocarcinoma	no	stage iiic	dead	2692	NA	50	NA	NA	NA	NA	NA	NA	NA	1997	no	NA	NA	NA	NA	NA	NA	NA	NA	NA	NA	NA	NA	bilateral	NA	NA	nationwide children's hospital	NA	NA	NA	NA	NA
No	#N/A	tcga-24-1556	1	2148	50	ovary	NA	_	stage ii	g3	female	1-10 mm	serous cystadenocarcinoma	no	stage iib	dead	2148	NA	50	NA	NA	NA	NA	NA	NA	NA	2000	no	NA	NA	NA	NA	NA	NA	NA	NA	NA	NA	NA	NA	left	NA	NA	nationwide children's hospital	NA	NA	NA	NA	NA
No	#N/A	tcga-24-1564	1	787	67	ovary	NA	_	stage iii	g3	female	1-10 mm	serous cystadenocarcinoma	no	stage iiic	dead	787	NA	67	NA	NA	NA	NA	NA	NA	NA	1997	no	NA	NA	NA	NA	NA	NA	NA	NA	NA	NA	NA	NA	bilateral	NA	NA	nationwide children's hospital	NA	NA	NA	NA	NA
No	#N/A	tcga-24-1614	1	1470	57	ovary	NA	_	stage iii	g3	female	1-10 mm	serous cystadenocarcinoma	no	stage iiic	dead	1470	NA	57	NA	NA	NA	NA	NA	NA	NA	2001	no	100	NA	NA	NA	NA	NA	NA	NA	NA	NA	NA	NA	right	NA	NA	nationwide children's hospital	NA	NA	NA	NA	NA
No	#N/A	tcga-24-1849	0	176	80	ovary	NA	_	stage iii	g3	female	1-10 mm	serous cystadenocarcinoma	no	stage iiic	alive	NA	176	80	NA	NA	NA	NA	NA	NA	NA	2009	no	NA	NA	NA	NA	NA	NA	NA	NA	NA	NA	NA	NA	bilateral	NA	NA	nationwide children's hospital	NA	NA	NA	NA	NA
No	#N/A	tcga-24-1920	0	298	74	ovary	NA	_	stage iii	g3	female	1-10 mm	serous cystadenocarcinoma	no	stage iiic	alive	NA	298	74	NA	NA	NA	NA	NA	NA	NA	2009	no	NA	NA	NA	NA	NA	NA	NA	NA	NA	NA	NA	NA	right	NA	NA	nationwide children's hospital	NA	NA	NA	NA	NA
No	#N/A	tcga-24-1927	1	500	59	ovary	NA	_	stage iii	g3	female	1-10 mm	serous cystadenocarcinoma	no	stage iiic	dead	500	NA	59	NA	NA	NA	NA	NA	NA	NA	1999	no	NA	NA	NA	NA	NA	NA	NA	NA	NA	NA	NA	NA	bilateral	NA	NA	nationwide children's hospital	NA	NA	NA	NA	NA
No	#N/A	tcga-24-2019	0	148	46	ovary	NA	_	stage iii	g3	female	1-10 mm	serous cystadenocarcinoma	no	stage iiic	alive	NA	148	46	NA	NA	NA	NA	NA	NA	NA	2009	no	NA	NA	NA	NA	NA	NA	NA	NA	NA	NA	NA	NA	bilateral	NA	NA	nationwide children's hospital	NA	NA	NA	NA	NA
No	#N/A	tcga-24-2029	1	439	75	ovary	NA	_	stage iii	g3	female	>20 mm	serous cystadenocarcinoma	no	stage iiic	dead	439	NA	75	NA	NA	NA	NA	NA	NA	NA	1995	no	NA	NA	NA	NA	NA	NA	NA	NA	NA	NA	NA	NA	bilateral	NA	NA	nationwide children's hospital	NA	NA	NA	NA	NA
No	#N/A	tcga-24-2030	1	1701	87	ovary	NA	_	stage iii	g3	female	>20 mm	serous cystadenocarcinoma	no	stage iiic	dead	1701	NA	87	NA	NA	NA	NA	NA	NA	NA	1995	no	NA	NA	NA	NA	NA	NA	NA	NA	NA	NA	NA	NA	left	NA	NA	nationwide children's hospital	NA	NA	NA	NA	NA
No	#N/A	tcga-24-2260	1	1100	74	ovary	NA	_	stage iii	g3	female	1-10 mm	serous cystadenocarcinoma	no	stage iiib	dead	1100	NA	74	NA	NA	NA	NA	NA	NA	NA	1992	no	NA	NA	NA	NA	NA	NA	NA	NA	NA	NA	NA	NA	bilateral	NA	NA	nationwide children's hospital	NA	NA	NA	NA	NA
No	#N/A	tcga-24-2290	1	1102	56	omentum	NA	_	stage iii	g3	female	1-10 mm	serous cystadenocarcinoma	no	stage iiic	dead	1102	NA	56	NA	NA	NA	NA	NA	NA	NA	1997	no	NA	NA	NA	NA	NA	NA	NA	NA	NA	NA	NA	NA	NA	NA	NA	nationwide children's hospital	NA	NA	NA	NA	NA
No	#N/A	tcga-24-2293	1	506	47	omentum	NA	_	NA	g3	female	>20 mm	serous cystadenocarcinoma	no	NA	dead	506	NA	47	NA	NA	NA	NA	NA	NA	NA	1995	no	NA	NA	NA	NA	NA	NA	NA	NA	NA	NA	NA	NA	right	NA	NA	nationwide children's hospital	NA	NA	NA	NA	NA
No	#N/A	tcga-24-2295	1	1007	69	ovary	NA	_	stage iii	g3	female	>20 mm	serous cystadenocarcinoma	no	stage iiic	dead	1007	NA	69	NA	NA	NA	NA	NA	NA	NA	1995	no	NA	NA	NA	NA	NA	NA	NA	NA	NA	NA	NA	NA	right	NA	NA	nationwide children's hospital	NA	NA	NA	NA	NA
No	#N/A	tcga-25-1314	1	1004	42	ovary	NA	_	stage iv	g3	female	1-10 mm	serous cystadenocarcinoma	no	stage iv	dead	1004	NA	42	NA	NA	NA	NA	NA	NA	NA	2000	no	NA	NA	NA	NA	NA	NA	not hispanic or latino	NA	NA	NA	NA	NA	bilateral	NA	NA	nationwide children's hospital	NA	NA	NA	NA	NA
No	#N/A	tcga-25-1324	1	1035	74	ovary	NA	_	stage iii	g3	female	1-10 mm	serous cystadenocarcinoma	no	stage iiic	dead	1035	NA	74	NA	NA	NA	NA	NA	NA	NA	2001	no	NA	NA	NA	NA	NA	NA	not hispanic or latino	NA	NA	NA	NA	NA	bilateral	NA	NA	nationwide children's hospital	NA	NA	NA	NA	NA
No	#N/A	tcga-25-1325	1	976	77	ovary	NA	_	stage iv	g3	female	>20 mm	serous cystadenocarcinoma	no	stage iv	dead	976	NA	77	NA	NA	NA	NA	NA	NA	NA	2002	no	NA	NA	NA	NA	NA	NA	not hispanic or latino	NA	NA	NA	NA	NA	left	NA	NA	nationwide children's hospital	NA	NA	NA	NA	NA
No	#N/A	tcga-25-1625	1	840	66	ovary	NA	_	stage iii	g3	female	1-10 mm	serous cystadenocarcinoma	no	stage iiic	dead	840	NA	66	NA	NA	NA	NA	NA	NA	NA	2006	no	NA	NA	NA	NA	NA	NA	not hispanic or latino	NA	NA	NA	NA	NA	bilateral	NA	NA	nationwide children's hospital	NA	NA	NA	NA	NA
No	#N/A	tcga-25-1871	1	760	70	ovary	NA	_	stage iii	g3	female	11-20 mm	serous cystadenocarcinoma	no	stage iiic	dead	760	NA	70	NA	NA	NA	NA	NA	NA	NA	1993	no	NA	NA	NA	NA	NA	NA	not hispanic or latino	NA	NA	NA	NA	NA	bilateral	NA	NA	nationwide children's hospital	NA	NA	NA	NA	NA
No	#N/A	tcga-25-1878	1	2587	60	ovary	NA	_	stage iii	g3	female	1-10 mm	serous cystadenocarcinoma	no	stage iiic	dead	2587	NA	60	NA	NA	NA	NA	NA	NA	NA	1994	no	NA	NA	NA	NA	NA	NA	not hispanic or latino	NA	NA	NA	NA	NA	bilateral	NA	NA	nationwide children's hospital	NA	NA	NA	NA	NA
No	#N/A	tcga-25-2390			80	ovary	NA	_	NA	NA	female	NA	serous cystadenocarcinoma	no	NA	NA	NA	NA	80	NA	NA	NA	NA	NA	NA	NA	2003	NA	NA	NA	NA	NA	NA	NA	NA	NA	NA	NA	NA	NA	NA	NA	NA	nationwide children's hospital	NA	NA	NA	NA	NA
No	#N/A	tcga-25-2397	1	365	59	ovary	NA	_	stage iv	g3	female	no macroscopic disease	serous cystadenocarcinoma	no	stage iv	dead	365	NA	59	NA	NA	NA	NA	NA	NA	NA	2004	no	NA	NA	NA	NA	NA	NA	not hispanic or latino	NA	NA	NA	NA	NA	bilateral	NA	NA	nationwide children's hospital	NA	NA	NA	NA	NA
No	#N/A	tcga-25-2408	1	943	37	ovary	NA	_	stage iv	g2	female	1-10 mm	serous cystadenocarcinoma	no	stage iv	dead	943	NA	37	NA	NA	NA	NA	NA	NA	NA	2005	no	NA	NA	NA	NA	NA	NA	not hispanic or latino	NA	NA	NA	NA	NA	bilateral	NA	NA	nationwide children's hospital	NA	NA	NA	NA	NA
No	#N/A	tcga-29-1698	0	2078	53	ovary	NA	_	stage iii	g3	female	1-10 mm	serous cystadenocarcinoma	no	stage iiic	alive	NA	2078	53	NA	NA	NA	NA	NA	NA	NA	2004	no	NA	NA	NA	NA	NA	NA	NA	NA	NA	NA	NA	NA	bilateral	NA	NA	nationwide children's hospital	NA	NA	NA	NA	NA
No	#N/A	tcga-29-1699	1	1106	57	ovary	NA	_	stage iii	g3	female	1-10 mm	serous cystadenocarcinoma	no	stage iiic	dead	1106	NA	57	NA	NA	NA	NA	NA	NA	NA	2004	NA	NA	NA	NA	NA	NA	NA	NA	NA	NA	NA	NA	NA	bilateral	NA	NA	nationwide children's hospital	NA	NA	NA	NA	NA
No	#N/A	tcga-29-1702	1	728	84	ovary	NA	_	stage iii	g3	female	1-10 mm	serous cystadenocarcinoma	no	stage iiic	dead	728	NA	84	NA	NA	NA	NA	NA	NA	NA	2005	no	NA	NA	NA	NA	NA	NA	NA	NA	NA	NA	NA	NA	right	NA	NA	nationwide children's hospital	NA	NA	NA	NA	NA
No	#N/A	tcga-29-1707	0	1277	41	ovary	NA	_	stage ii	g3	female	no macroscopic disease	serous cystadenocarcinoma	no	stage iic	alive	NA	1277	41	NA	NA	NA	NA	NA	NA	NA	2006	no	NA	NA	NA	NA	NA	NA	NA	NA	NA	NA	NA	NA	left	NA	NA	nationwide children's hospital	primary tumor and recurrent tumor(s)	NA	NA	NA	NA
No	#N/A	tcga-29-1764	0	1914	49	ovary	NA	_	stage iii	g2	female	>20 mm	serous cystadenocarcinoma	no	stage iiic	alive	NA	1914	49	NA	NA	NA	NA	NA	NA	NA	2004	no	NA	NA	NA	NA	NA	NA	NA	NA	NA	NA	NA	NA	bilateral	NA	NA	nationwide children's hospital	NA	NA	NA	NA	NA
No	#N/A	tcga-29-1766	1	1199	74	peritoneum ovary	NA	_	stage iii	g2	female	11-20 mm	serous cystadenocarcinoma	no	stage iiic	dead	1199	NA	74	NA	NA	NA	NA	NA	NA	NA	2006	no	NA	NA	NA	NA	NA	NA	NA	NA	NA	NA	NA	NA	right	NA	NA	nationwide children's hospital	NA	NA	NA	NA	NA
No	#N/A	tcga-29-1771	0	686	76	ovary	NA	_	stage iii	g2	female	>20 mm	serous cystadenocarcinoma	no	stage iiic	alive	NA	686	76	NA	NA	NA	NA	NA	NA	NA	2007	no	NA	NA	NA	NA	NA	NA	NA	NA	NA	NA	NA	NA	bilateral	NA	NA	nationwide children's hospital	NA	NA	NA	NA	NA
No	#N/A	tcga-29-1775	0	376	51	ovary	NA	_	stage iii	g2	female	1-10 mm	serous cystadenocarcinoma	no	stage iiic	alive	NA	376	51	NA	NA	NA	NA	NA	NA	NA	2008	no	NA	NA	NA	NA	NA	NA	NA	NA	NA	NA	NA	NA	bilateral	NA	NA	nationwide children's hospital	NA	NA	NA	NA	NA
No	#N/A	tcga-29-2429	1	421	79	ovary	NA	_	stage iii	g3	female	>20 mm	serous cystadenocarcinoma	no	stage iiic	dead	421	NA	79	NA	NA	NA	NA	NA	NA	NA	2005	NA	NA	NA	NA	NA	NA	r1	NA	NA	NA	NA	NA	NA	right	NA	NA	nationwide children's hospital	NA	NA	NA	NA	NA
No	#N/A	tcga-29-2431	0	1285	59	ovary	NA	_	stage iii	g2	female	1-10 mm	serous cystadenocarcinoma	no	stage iiic	alive	NA	1285	59	NA	NA	NA	NA	NA	NA	NA	2006	no	NA	NA	NA	NA	NA	r0	NA	NA	NA	NA	NA	NA	bilateral	NA	NA	nationwide children's hospital	NA	NA	NA	NA	NA
No	#N/A	tcga-29-2432	1	653	61	ovary	NA	_	stage iii	g3	female	11-20 mm	serous cystadenocarcinoma	no	stage iiic	dead	653	NA	61	NA	NA	NA	NA	NA	NA	NA	2008	no	NA	NA	NA	NA	NA	r1	NA	NA	NA	NA	NA	NA	bilateral	NA	NA	nationwide children's hospital	NA	NA	NA	NA	NA
No	#N/A	tcga-29-2433	0	620	61	ovary	NA	_	stage iii	g3	female	no macroscopic disease	serous cystadenocarcinoma	no	stage iiic	alive	NA	620	61	NA	NA	NA	NA	NA	NA	NA	2008	no	NA	NA	NA	NA	NA	r0	NA	NA	NA	NA	NA	NA	bilateral	NA	NA	nationwide children's hospital	NA	NA	NA	NA	NA
No	#N/A	tcga-29-2434	0	349	52	ovary	NA	_	stage iii	g3	female	no macroscopic disease	serous cystadenocarcinoma	no	stage iiic	alive	NA	349	52	NA	NA	NA	NA	NA	NA	NA	2009	no	NA	NA	NA	NA	NA	r0	hispanic or latino	NA	NA	NA	NA	NA	left	NA	NA	nationwide children's hospital	NA	NA	NA	NA	NA
No	#N/A	tcga-29-2435	0	34	78	ovary	NA	_	stage iv	g3	female	11-20 mm	serous cystadenocarcinoma	no	stage iv	alive	NA	34	78	NA	NA	NA	NA	NA	NA	NA	2009	NA	NA	NA	NA	NA	NA	r1	NA	NA	NA	NA	NA	NA	left	NA	NA	nationwide children's hospital	incomplete distribution of specimens	NA	NA	NA	NA
No	#N/A	tcga-29-2436	0	297	36	ovary	NA	_	stage iii	g2	female	1-10 mm	serous cystadenocarcinoma	no	stage iiic	alive	NA	297	36	NA	NA	NA	NA	NA	NA	NA	2009	no	NA	NA	NA	NA	NA	r0	NA	NA	NA	NA	NA	NA	bilateral	NA	NA	nationwide children's hospital	NA	NA	NA	NA	NA
No	#N/A	tcga-29-a5nz	1	1088	66	omentum	no	_	stage iii	g3	female	NA	serous cystadenocarcinoma	no	stage iiic	dead	1088	NA	66	NA	NA	NA	NA	NA	NA	NA	2011	no	NA	NA	NA	NA	NA	NA	NA	NA	NA	NA	NA	NA	NA	NA	NA	nationwide children's hospital	NA	NA	NA	NA	NA
No	#N/A	tcga-30-1855	1	75	61	ovary	NA	_	stage iii	g3	female	1-10 mm	serous cystadenocarcinoma	no	stage iiic	dead	75	NA	61	NA	NA	NA	NA	NA	NA	NA	2001	no	NA	NA	NA	NA	NA	NA	not hispanic or latino	NA	NA	NA	NA	NA	NA	NA	NA	nationwide children's hospital	NA	NA	NA	NA	NA
No	#N/A	tcga-30-1856	1	477	56	ovary	NA	_	stage iii	g3	female	1-10 mm	serous cystadenocarcinoma	no	stage iiic	dead	477	NA	56	NA	NA	NA	NA	NA	NA	NA	2001	no	NA	NA	NA	NA	NA	NA	not hispanic or latino	NA	NA	NA	NA	NA	bilateral	NA	NA	nationwide children's hospital	NA	NA	NA	NA	NA
No	#N/A	tcga-30-1859	1	1463	56	ovary	NA	_	NA	g3	female	1-10 mm	serous cystadenocarcinoma	no	NA	dead	1463	NA	56	NA	NA	NA	NA	NA	NA	NA	2002	no	NA	NA	NA	NA	NA	NA	not hispanic or latino	NA	NA	NA	NA	NA	bilateral	NA	NA	nationwide children's hospital	NA	NA	NA	NA	NA
No	#N/A	tcga-30-1867	1	37	46	ovary	NA	_	stage iv	gx	female	NA	serous cystadenocarcinoma	no	stage iv	dead	37	NA	46	NA	NA	NA	NA	NA	NA	NA	2004	no	NA	NA	NA	NA	NA	NA	NA	NA	NA	NA	NA	NA	NA	NA	NA	nationwide children's hospital	NA	NA	NA	NA	NA
No	#N/A	tcga-30-1869	1	1563	50	ovary	NA	_	stage iv	g3	female	1-10 mm	serous cystadenocarcinoma	no	stage iv	dead	1563	NA	50	NA	NA	NA	NA	NA	NA	NA	2004	no	NA	NA	NA	NA	NA	NA	not hispanic or latino	NA	NA	NA	NA	NA	bilateral	NA	NA	nationwide children's hospital	NA	NA	NA	NA	NA
No	#N/A	tcga-30-1880	1	1751	56	ovary	NA	_	stage iii	g3	female	no macroscopic disease	serous cystadenocarcinoma	no	stage iiic	dead	1751	NA	56	NA	NA	NA	NA	NA	NA	NA	2001	no	NA	NA	NA	NA	NA	NA	not hispanic or latino	NA	NA	NA	NA	NA	bilateral	NA	NA	nationwide children's hospital	NA	NA	NA	NA	NA
No	#N/A	tcga-30-1887	1	738	67	ovary	NA	_	stage iii	g2	female	1-10 mm	serous cystadenocarcinoma	no	stage iiic	dead	738	NA	67	NA	NA	NA	NA	NA	NA	NA	2005	no	NA	NA	NA	NA	NA	NA	not hispanic or latino	NA	NA	NA	NA	NA	bilateral	NA	NA	nationwide children's hospital	NA	NA	NA	NA	NA
No	#N/A	tcga-31-1955	0	1293	43	ovary	NA	_	stage iii	g3	female	no macroscopic disease	serous cystadenocarcinoma	no	stage iiic	alive	NA	1293	43	NA	NA	NA	NA	NA	NA	NA	2005	yes	NA	NA	NA	NA	NA	NA	not hispanic or latino	NA	NA	NA	NA	NA	bilateral	NA	NA	nationwide children's hospital	NA	NA	NA	NA	NA
No	#N/A	tcga-36-1575	0	260	83	ovary	NA	_	stage iii	g3	female	no macroscopic disease	serous cystadenocarcinoma	no	stage iiib	alive	NA	260	83	NA	NA	NA	NA	NA	NA	NA	2006	no	NA	NA	NA	NA	NA	NA	NA	NA	NA	NA	NA	NA	NA	NA	NA	nationwide children's hospital	NA	NA	NA	NA	NA
No	#N/A	tcga-36-1578	0	847	63	ovary	NA	_	stage iv	g3	female	>20 mm	serous cystadenocarcinoma	no	stage iv	alive	NA	847	63	NA	NA	NA	NA	NA	NA	NA	2007	no	NA	NA	NA	NA	NA	NA	not hispanic or latino	NA	NA	NA	NA	NA	NA	NA	NA	nationwide children's hospital	NA	NA	NA	NA	NA
No	#N/A	tcga-36-2529	0	1066	71	peritoneum ovary	NA	_	stage iii	g3	female	>20 mm	serous cystadenocarcinoma	no	stage iiic	alive	NA	1066	71	NA	NA	NA	NA	NA	NA	NA	2007	no	NA	NA	NA	NA	NA	r1	NA	NA	NA	NA	NA	NA	bilateral	NA	NA	nationwide children's hospital	NA	NA	NA	NA	NA
No	#N/A	tcga-36-2530	0	1004	38	ovary	NA	_	stage iii	g3	female	11-20 mm	serous cystadenocarcinoma	no	stage iiic	alive	NA	1004	38	NA	NA	NA	NA	NA	NA	NA	2007	no	NA	NA	NA	NA	NA	r1	not hispanic or latino	NA	NA	NA	NA	NA	bilateral	NA	NA	nationwide children's hospital	NA	NA	NA	NA	NA
No	#N/A	tcga-36-2532	0	897	61	ovary	NA	_	stage iii	g3	female	no macroscopic disease	serous cystadenocarcinoma	no	stage iiic	alive	NA	897	61	NA	NA	NA	NA	NA	NA	NA	2007	no	NA	NA	NA	NA	NA	r0	NA	NA	NA	NA	NA	NA	bilateral	NA	NA	nationwide children's hospital	NA	NA	NA	NA	NA
No	#N/A	tcga-36-2533			55	ovary	NA	_	stage iii	g3	female	NA	serous cystadenocarcinoma	no	stage iiic	NA	NA	NA	55	NA	NA	NA	NA	NA	NA	NA	2007	NA	NA	NA	NA	NA	NA	NA	NA	NA	NA	NA	NA	NA	right	NA	NA	nationwide children's hospital	NA	NA	NA	NA	NA
No	#N/A	tcga-36-2534	0	907	72	ovary	NA	_	stage iii	g3	female	>20 mm	serous cystadenocarcinoma	no	stage iiic	alive	NA	907	72	NA	NA	NA	NA	NA	NA	NA	2007	no	NA	NA	NA	NA	NA	r1	NA	NA	NA	NA	NA	NA	right	NA	NA	nationwide children's hospital	NA	NA	NA	NA	NA
No	#N/A	tcga-36-2537	0	788	39	ovary	NA	_	stage iii	g3	female	>20 mm	serous cystadenocarcinoma	no	stage iiic	alive	NA	788	39	NA	NA	NA	NA	NA	NA	NA	2008	no	NA	NA	NA	NA	NA	r1	NA	NA	NA	NA	NA	NA	bilateral	NA	NA	nationwide children's hospital	NA	NA	NA	NA	NA
No	#N/A	tcga-36-2538	0	763	37	ovary	NA	_	stage iii	g3	female	11-20 mm	serous cystadenocarcinoma	no	stage iiib	alive	NA	763	37	NA	NA	NA	NA	NA	NA	NA	2008	no	NA	NA	NA	NA	NA	r1	NA	NA	NA	NA	NA	NA	right	NA	NA	nationwide children's hospital	NA	NA	NA	NA	NA
No	#N/A	tcga-36-2540	0	724	26	ovary	NA	_	stage iii	g1	female	>20 mm	serous cystadenocarcinoma	no	stage iiic	alive	NA	724	26	NA	NA	NA	NA	NA	NA	NA	2008	no	NA	NA	NA	NA	NA	r1	not hispanic or latino	NA	NA	NA	NA	NA	bilateral	NA	NA	nationwide children's hospital	NA	NA	NA	NA	NA
No	#N/A	tcga-36-2542	0	657	59	ovary	NA	_	stage iii	g3	female	1-10 mm	serous cystadenocarcinoma	no	stage iiib	alive	NA	657	59	NA	NA	NA	NA	NA	NA	NA	2008	no	NA	NA	NA	NA	NA	r1	not hispanic or latino	NA	NA	NA	NA	NA	bilateral	NA	NA	nationwide children's hospital	NA	NA	NA	NA	NA
No	#N/A	tcga-36-2543	1	68	85	ovary	NA	_	stage iii	g3	female	>20 mm	serous cystadenocarcinoma	no	stage iiic	dead	68	NA	85	NA	NA	NA	NA	NA	NA	NA	2008	no	NA	NA	NA	NA	NA	r1	NA	NA	NA	NA	NA	NA	bilateral	NA	NA	nationwide children's hospital	NA	NA	NA	NA	NA
No	#N/A	tcga-36-2544	0	638	58	ovary	NA	_	stage iii	g3	female	>20 mm	serous cystadenocarcinoma	no	stage iiic	alive	NA	638	58	NA	NA	NA	NA	NA	NA	NA	2008	no	NA	NA	NA	NA	NA	r1	NA	NA	NA	NA	NA	NA	bilateral	NA	NA	nationwide children's hospital	NA	NA	NA	NA	NA
No	#N/A	tcga-36-2545	0	557	42	ovary	NA	_	stage iii	g3	female	no macroscopic disease	serous cystadenocarcinoma	no	stage iiia	alive	NA	557	42	NA	NA	NA	NA	NA	NA	NA	2008	no	NA	NA	NA	NA	NA	r0	NA	NA	NA	NA	NA	NA	bilateral	NA	NA	nationwide children's hospital	NA	NA	NA	NA	NA
No	#N/A	tcga-36-2547	0	624	64	ovary	NA	_	stage iii	g3	female	no macroscopic disease	serous cystadenocarcinoma	no	stage iiic	alive	NA	624	64	NA	NA	NA	NA	NA	NA	NA	2008	no	NA	NA	NA	NA	NA	r0	NA	NA	NA	NA	NA	NA	left	NA	NA	nationwide children's hospital	NA	NA	NA	NA	NA
No	#N/A	tcga-36-2548	0	431	57	ovary	NA	_	stage iii	g3	female	>20 mm	serous cystadenocarcinoma	no	stage iiic	alive	NA	431	57	NA	NA	NA	NA	NA	NA	NA	2008	no	NA	NA	NA	NA	NA	r1	NA	NA	NA	NA	NA	NA	right	NA	NA	nationwide children's hospital	NA	NA	NA	NA	NA
No	#N/A	tcga-36-2549	0	184	54	ovary	NA	_	stage ii	g3	female	no macroscopic disease	serous cystadenocarcinoma	no	stage iic	alive	NA	184	54	NA	NA	NA	NA	NA	NA	NA	2008	no	NA	NA	NA	NA	NA	r0	NA	NA	NA	NA	NA	NA	bilateral	NA	NA	nationwide children's hospital	NA	NA	NA	NA	NA
No	#N/A	tcga-36-2551	0	492	57	ovary	NA	_	stage iii	g3	female	>20 mm	serous cystadenocarcinoma	no	stage iiic	alive	NA	492	57	NA	NA	NA	NA	NA	NA	NA	2009	no	NA	NA	NA	NA	NA	r1	not hispanic or latino	NA	NA	NA	NA	NA	bilateral	NA	NA	nationwide children's hospital	NA	NA	NA	NA	NA
No	#N/A	tcga-36-2552	0	349	64	ovary	NA	_	stage ii	g3	female	no macroscopic disease	serous cystadenocarcinoma	no	stage iic	alive	NA	349	64	NA	NA	NA	NA	NA	NA	NA	2009	no	NA	NA	NA	NA	NA	r0	NA	NA	NA	NA	NA	NA	bilateral	NA	NA	nationwide children's hospital	NA	NA	NA	NA	NA
No	#N/A	tcga-42-2582	1	1447	49	ovary	NA	_	stage iii	g3	female	no macroscopic disease	serous cystadenocarcinoma	no	stage iiic	dead	1447	NA	49	NA	NA	NA	NA	NA	NA	NA	2009	no	NA	NA	NA	NA	NA	r0	not hispanic or latino	NA	NA	NA	NA	NA	bilateral	NA	NA	nationwide children's hospital	NA	NA	NA	NA	NA
No	#N/A	tcga-42-2587	0	722	75	ovary	NA	_	stage iii	g3	female	>20 mm	serous cystadenocarcinoma	no	stage iiic	alive	NA	722	75	NA	NA	NA	NA	NA	NA	NA	2009	no	NA	NA	NA	NA	NA	r1	not hispanic or latino	NA	NA	NA	NA	NA	bilateral	NA	NA	nationwide children's hospital	NA	NA	NA	NA	NA
No	#N/A	tcga-42-2588	1	880	61	ovary	NA	_	stage iv	g3	female	>20 mm	serous cystadenocarcinoma	no	stage iv	dead	880	NA	61	NA	NA	NA	NA	NA	NA	NA	2009	no	NA	NA	NA	NA	NA	r2	not hispanic or latino	NA	NA	NA	NA	NA	bilateral	NA	NA	nationwide children's hospital	NA	NA	NA	NA	NA
No	#N/A	tcga-42-2589	0	1278	54	ovary	NA	_	stage iii	g3	female	1-10 mm	serous cystadenocarcinoma	no	stage iiic	alive	NA	1278	54	NA	NA	NA	NA	NA	NA	NA	2009	no	NA	NA	NA	NA	NA	r0	not hispanic or latino	NA	NA	NA	NA	NA	bilateral	NA	NA	nationwide children's hospital	NA	NA	NA	NA	NA
No	#N/A	tcga-42-2590	1	317	57	ovary	NA	_	stage iv	g2	female	>20 mm	serous cystadenocarcinoma	no	stage iv	dead	317	NA	57	NA	NA	NA	NA	NA	NA	NA	2009	no	NA	NA	NA	NA	NA	r1	not hispanic or latino	NA	NA	NA	NA	NA	bilateral	NA	NA	nationwide children's hospital	NA	NA	NA	NA	NA
No	#N/A	tcga-42-2591	0	1240	51	ovary	NA	_	stage iii	gx	female	no macroscopic disease	serous cystadenocarcinoma	no	stage iiic	alive	NA	1240	51	NA	NA	NA	NA	NA	NA	NA	2009	no	NA	NA	NA	NA	NA	NA	not hispanic or latino	NA	NA	NA	NA	NA	bilateral	NA	NA	nationwide children's hospital	NA	NA	NA	NA	NA
No	#N/A	tcga-42-2593	1	45	67	ovary	NA	_	stage iii	g3	female	>20 mm	serous cystadenocarcinoma	no	stage iiic	dead	45	NA	67	NA	NA	NA	NA	NA	NA	NA	2009	no	NA	NA	NA	NA	NA	r2	not hispanic or latino	NA	NA	NA	NA	NA	bilateral	NA	NA	nationwide children's hospital	NA	NA	NA	NA	NA
No	#N/A	tcga-57-1992	0	882	62	ovary	NA	_	stage i	g3	female	no macroscopic disease	serous cystadenocarcinoma	no	stage ic	alive	NA	882	NA	NA	NA	NA	NA	NA	NA	NA	2006	no	NA	NA	NA	NA	NA	NA	not hispanic or latino	NA	NA	NA	NA	NA	left	NA	NA	nationwide children's hospital	NA	NA	NA	NA	NA
No	#N/A	tcga-59-2349	1	2437	71	ovary	NA	_	stage i	g3	female	no macroscopic disease	serous cystadenocarcinoma	no	stage ia	dead	2437	NA	NA	NA	NA	NA	NA	NA	NA	NA	1994	NA	NA	NA	NA	NA	NA	NA	NA	NA	NA	NA	NA	NA	left	NA	NA	nationwide children's hospital	NA	NA	NA	NA	NA
No	#N/A	tcga-59-2372	1	1363	73	ovary	NA	_	stage iii	g2	female	no macroscopic disease	serous cystadenocarcinoma	no	stage iiic	dead	1363	NA	NA	NA	NA	NA	NA	NA	NA	NA	2005	no	NA	NA	NA	NA	NA	r0	not hispanic or latino	NA	NA	NA	NA	NA	bilateral	NA	NA	nationwide children's hospital	NA	NA	NA	NA	NA
No	#N/A	tcga-61-1722	0	246	89	ovary	NA	_	stage i	g3	female	no macroscopic disease	serous cystadenocarcinoma	no	stage ib	alive	NA	246	89	NA	NA	NA	NA	NA	NA	NA	2008	no	NA	NA	NA	NA	NA	NA	NA	NA	NA	NA	NA	NA	bilateral	NA	NA	nationwide children's hospital	NA	NA	NA	NA	NA
No	#N/A	tcga-61-1727	0	564	74	ovary	NA	_	stage i	g3	female	no macroscopic disease	serous cystadenocarcinoma	no	stage ic	alive	NA	564	74	NA	NA	NA	NA	NA	NA	NA	2007	no	NA	NA	NA	NA	NA	NA	not hispanic or latino	NA	NA	NA	NA	NA	right	NA	NA	nationwide children's hospital	NA	NA	NA	NA	NA
No	#N/A	tcga-61-1730	1	132	78	ovary	NA	_	stage i	g3	female	1-10 mm	serous cystadenocarcinoma	no	stage ic	dead	132	NA	78	NA	NA	NA	NA	NA	NA	NA	2007	no	NA	NA	NA	NA	NA	NA	NA	NA	NA	NA	NA	NA	left	NA	NA	nationwide children's hospital	NA	NA	NA	NA	NA
No	#N/A	tcga-61-1734	0	866	52	ovary	NA	_	stage i	g3	female	NA	serous cystadenocarcinoma	no	stage ic	alive	NA	866	52	NA	NA	NA	NA	NA	NA	NA	2006	no	NA	NA	NA	NA	NA	NA	not hispanic or latino	NA	NA	NA	NA	NA	bilateral	NA	NA	nationwide children's hospital	NA	NA	NA	NA	NA
No	#N/A	tcga-61-1740	1	74	71	ovary	NA	_	stage iii	g3	female	>20 mm	serous cystadenocarcinoma	no	stage iiic	dead	74	NA	71	NA	NA	NA	NA	NA	NA	NA	2005	no	NA	NA	NA	NA	NA	NA	not hispanic or latino	NA	NA	NA	NA	NA	right	NA	NA	nationwide children's hospital	NA	NA	NA	NA	NA
No	#N/A	tcga-61-1743	1	1329	53	ovary	NA	_	stage ii	g2	female	no macroscopic disease	serous cystadenocarcinoma	no	stage iic	dead	1329	NA	53	NA	NA	NA	NA	NA	NA	NA	2004	no	NA	NA	NA	NA	NA	NA	not hispanic or latino	NA	NA	NA	NA	NA	bilateral	NA	NA	nationwide children's hospital	NA	NA	NA	NA	NA
No	#N/A	tcga-61-1895	0	44	52	ovary	NA	_	stage iii	g3	female	no macroscopic disease	serous cystadenocarcinoma	no	stage iiib	alive	NA	44	52	NA	NA	NA	NA	NA	NA	NA	2009	no	NA	NA	NA	NA	NA	NA	not hispanic or latino	NA	NA	NA	NA	NA	bilateral	NA	NA	nationwide children's hospital	NA	NA	NA	NA	NA
No	#N/A	tcga-61-1899	0	256	81	ovary	NA	_	stage iii	g3	female	no macroscopic disease	serous cystadenocarcinoma	no	stage iiic	alive	NA	256	81	NA	NA	NA	NA	NA	NA	NA	2008	no	NA	NA	NA	NA	NA	NA	NA	NA	NA	NA	NA	NA	left	NA	NA	nationwide children's hospital	NA	NA	NA	NA	NA
No	#N/A	tcga-61-1901	1	347	65	ovary	NA	_	stage iv	g3	female	NA	serous cystadenocarcinoma	no	stage iv	dead	347	NA	65	NA	NA	NA	NA	NA	NA	NA	2008	no	NA	NA	NA	NA	NA	NA	not hispanic or latino	NA	NA	NA	NA	NA	bilateral	NA	NA	nationwide children's hospital	NA	NA	NA	NA	NA
No	#N/A	tcga-61-1903	0	396	55	ovary	NA	_	stage i	g3	female	NA	serous cystadenocarcinoma	no	stage ib	alive	NA	396	55	NA	NA	NA	NA	NA	NA	NA	2007	no	NA	NA	NA	NA	NA	NA	NA	NA	NA	NA	NA	NA	bilateral	NA	NA	nationwide children's hospital	NA	NA	NA	NA	NA
No	#N/A	tcga-61-1904	0	276	60	ovary	NA	_	stage iii	g3	female	1-10 mm	serous cystadenocarcinoma	no	stage iiic	alive	NA	276	60	NA	NA	NA	NA	NA	NA	NA	2007	no	NA	NA	NA	NA	NA	NA	not hispanic or latino	NA	NA	NA	NA	NA	bilateral	NA	NA	nationwide children's hospital	NA	NA	NA	NA	NA
No	#N/A	tcga-61-1906	1	1038	55	ovary	NA	_	stage iii	g3	female	11-20 mm	serous cystadenocarcinoma	no	stage iiic	dead	1038	NA	55	NA	NA	NA	NA	NA	NA	NA	2006	no	NA	NA	NA	NA	NA	NA	not hispanic or latino	NA	NA	NA	NA	NA	bilateral	NA	NA	nationwide children's hospital	NA	NA	NA	NA	NA
No	#N/A	tcga-61-1913	0	1488	48	ovary	NA	_	stage iii	g3	female	1-10 mm	serous cystadenocarcinoma	no	stage iiib	alive	NA	1488	48	NA	NA	NA	NA	NA	NA	NA	2005	no	NA	NA	NA	NA	NA	NA	not hispanic or latino	NA	NA	NA	NA	NA	right	NA	NA	nationwide children's hospital	NA	NA	NA	NA	NA
No	#N/A	tcga-61-1915	0	2061	50	ovary	NA	_	stage ii	g3	female	NA	serous cystadenocarcinoma	no	stage iic	alive	NA	2061	50	NA	NA	NA	NA	NA	NA	NA	2003	no	NA	NA	NA	NA	NA	NA	NA	NA	NA	NA	NA	NA	bilateral	NA	NA	nationwide children's hospital	NA	NA	NA	NA	NA
No	#N/A	tcga-61-1917	1	1321	60	ovary	NA	_	stage iii	g3	female	NA	serous cystadenocarcinoma	no	stage iiib	dead	1321	NA	60	NA	NA	NA	NA	NA	NA	NA	2002	no	NA	NA	NA	NA	NA	NA	not hispanic or latino	NA	NA	NA	NA	NA	bilateral	NA	NA	nationwide children's hospital	NA	NA	NA	NA	NA
No	#N/A	tcga-61-2016	1	36	51	ovary	NA	_	stage iii	g3	female	no macroscopic disease	serous cystadenocarcinoma	no	stage iiic	dead	36	NA	51	NA	NA	NA	NA	NA	NA	NA	2006	no	NA	NA	NA	NA	NA	NA	not hispanic or latino	NA	NA	NA	NA	NA	bilateral	NA	NA	nationwide children's hospital	NA	NA	NA	NA	NA
No	#N/A	tcga-61-2017	0	1398	64	ovary	NA	_	stage iii	g1	female	1-10 mm	serous cystadenocarcinoma	no	stage iiic	alive	NA	1398	64	NA	NA	NA	NA	NA	NA	NA	2005	no	NA	NA	NA	NA	NA	NA	NA	NA	NA	NA	NA	NA	bilateral	NA	NA	nationwide children's hospital	NA	NA	NA	NA	NA
No	#N/A	tcga-61-2018	0	1381	62	ovary	NA	_	stage i	g3	female	no macroscopic disease	serous cystadenocarcinoma	no	stage ic	alive	NA	1381	62	NA	NA	NA	NA	NA	NA	NA	2005	no	NA	NA	NA	NA	NA	NA	not hispanic or latino	NA	NA	NA	NA	NA	bilateral	NA	NA	nationwide children's hospital	NA	NA	NA	NA	NA
No	#N/A	tcga-61-2087	0	146	49	ovary	NA	_	stage i	g3	female	no macroscopic disease	serous cystadenocarcinoma	no	stage ic	alive	NA	146	49	NA	NA	NA	NA	NA	NA	NA	2009	no	NA	NA	NA	NA	NA	NA	not hispanic or latino	NA	NA	NA	NA	NA	left	NA	NA	nationwide children's hospital	NA	NA	NA	NA	NA
No	#N/A	tcga-61-2094	0	2182	63	ovary	NA	_	stage iii	g3	female	NA	serous cystadenocarcinoma	no	stage iiic	alive	NA	2182	63	NA	NA	NA	NA	NA	NA	NA	2003	no	NA	NA	NA	NA	NA	NA	not hispanic or latino	NA	NA	NA	NA	NA	bilateral	NA	NA	nationwide children's hospital	NA	NA	NA	NA	NA
No	#N/A	tcga-61-2095	1	1875	54	ovary	NA	_	stage iii	g2	female	no macroscopic disease	serous cystadenocarcinoma	no	stage iiic	dead	1875	NA	54	NA	NA	NA	NA	NA	NA	NA	2003	no	NA	NA	NA	NA	NA	NA	not hispanic or latino	NA	NA	NA	NA	NA	bilateral	NA	NA	nationwide children's hospital	primary tumor and recurrent tumor(s)	NA	NA	NA	NA
No	#N/A	tcga-61-2096	0	1776	56	ovary	NA	_	stage i	g2	female	no macroscopic disease	serous cystadenocarcinoma	no	stage ic	alive	NA	1776	56	NA	NA	NA	NA	NA	NA	NA	2003	no	NA	NA	NA	NA	NA	NA	NA	NA	NA	NA	NA	NA	right	NA	NA	nationwide children's hospital	NA	NA	NA	NA	NA
No	#N/A	tcga-61-2610	1	1579	61	ovary	NA	_	stage iii	g3	female	11-20 mm	serous cystadenocarcinoma	no	stage iiic	dead	1579	NA	61	NA	NA	NA	NA	NA	NA	NA	1998	no	NA	NA	NA	NA	NA	r1	NA	NA	NA	NA	NA	NA	left	NA	NA	nationwide children's hospital	NA	NA	NA	NA	NA
No	#N/A	tcga-61-2611	1	483	40	ovary	NA	_	stage iii	g3	female	1-10 mm	serous cystadenocarcinoma	no	stage iiic	dead	483	NA	40	NA	NA	NA	NA	NA	NA	NA	2008	no	NA	NA	NA	NA	NA	r1	NA	NA	NA	NA	NA	NA	bilateral	NA	NA	nationwide children's hospital	NA	NA	NA	NA	NA
No	#N/A	tcga-61-2612	1	193	63	ovary	NA	_	stage iii	g3	female	1-10 mm	serous cystadenocarcinoma	no	stage iiic	dead	193	NA	63	NA	NA	NA	NA	NA	NA	NA	2002	no	NA	NA	NA	NA	NA	r1	NA	NA	NA	NA	NA	NA	bilateral	NA	NA	nationwide children's hospital	NA	NA	NA	NA	NA
No	#N/A	tcga-61-2613	1	945	73	ovary	NA	_	stage iii	g3	female	11-20 mm	serous cystadenocarcinoma	no	stage iiic	dead	945	NA	73	NA	NA	NA	NA	NA	NA	NA	1998	no	NA	NA	NA	NA	NA	r1	NA	NA	NA	NA	NA	NA	bilateral	NA	NA	nationwide children's hospital	NA	NA	NA	NA	NA
No	#N/A	tcga-61-2614	1	262	71	ovary	NA	_	stage iii	g3	female	1-10 mm	serous cystadenocarcinoma	no	stage iiic	dead	262	NA	71	NA	NA	NA	NA	NA	NA	NA	2007	no	NA	NA	NA	NA	NA	r1	NA	NA	NA	NA	NA	NA	bilateral	NA	NA	nationwide children's hospital	NA	NA	NA	NA	NA
No	#N/A	tcga-oy-a56p	0	1207	48	ovary	no	_	stage iii	g3	female	1-10 mm	serous cystadenocarcinoma	no	stage iiib	alive	NA	1207	48	NA	NA	NA	NA	NA	NA	NA	2010	no	NA	NA	NA	NA	NA	r2	not hispanic or latino	NA	NA	NA	NA	NA	right	NA	NA	nationwide children's hospital	NA	NA	NA	NA	NA
No	#N/A	tcga-09-0365	1	288	70	ovary	NA	_	stage iii	g3	female	no macroscopic disease	serous cystadenocarcinoma	no	stage iiic	dead	288	NA	70	NA	NA	NA	NA	NA	NA	NA	1999	no	NA	NA	NA	NA	NA	NA	not hispanic or latino	NA	NA	NA	NA	NA	left	NA	NA	nationwide children's hospital	NA	NA	NA	NA	NA
No	#N/A	tcga-09-0369	1	1082	56	ovary	NA	_	stage iii	g3	female	no macroscopic disease	serous cystadenocarcinoma	no	stage iiic	dead	1082	NA	56	NA	NA	NA	NA	NA	NA	NA	2003	no	NA	NA	NA	NA	NA	NA	not hispanic or latino	NA	NA	NA	NA	NA	left	NA	NA	nationwide children's hospital	NA	NA	NA	NA	NA
No	#N/A	tcga-10-0925	1	1652	58	ovary	NA	_	stage iii	g1	female	1-10 mm	serous cystadenocarcinoma	no	stage iiib	dead	1652	NA	58	NA	NA	NA	NA	NA	NA	NA	2000	no	80	NA	NA	NA	NA	NA	NA	NA	NA	NA	NA	NA	bilateral	NA	NA	nationwide children's hospital	NA	NA	NA	NA	NA
No	#N/A	tcga-10-0926	1	788	63	ovary	NA	_	stage iii	g3	female	11-20 mm	serous cystadenocarcinoma	no	stage iiic	dead	788	NA	63	NA	NA	NA	NA	NA	NA	NA	2000	yes	80	NA	NA	NA	NA	NA	NA	NA	NA	NA	NA	NA	bilateral	NA	NA	nationwide children's hospital	NA	NA	NA	NA	NA
No	#N/A	tcga-10-0930	1	1040	70	ovary	NA	_	stage iii	g3	female	1-10 mm	serous cystadenocarcinoma	no	stage iiic	dead	1040	NA	70	NA	NA	NA	NA	NA	NA	NA	2002	no	NA	NA	NA	NA	NA	NA	NA	NA	NA	NA	NA	NA	left	NA	NA	nationwide children's hospital	NA	NA	NA	NA	NA
No	#N/A	tcga-10-0934	1	204	50	ovary	NA	_	stage iii	g3	female	1-10 mm	serous cystadenocarcinoma	no	stage iiic	dead	204	NA	50	NA	NA	NA	NA	NA	NA	NA	2003	no	NA	NA	NA	NA	NA	NA	not hispanic or latino	NA	NA	NA	NA	NA	bilateral	NA	NA	nationwide children's hospital	NA	NA	NA	NA	NA
No	#N/A	tcga-10-0935	1	1078	68	ovary	NA	_	stage iii	g3	female	1-10 mm	serous cystadenocarcinoma	no	stage iiic	dead	1078	NA	68	NA	NA	NA	NA	NA	NA	NA	2003	no	NA	NA	NA	NA	NA	NA	not hispanic or latino	NA	NA	NA	NA	NA	bilateral	NA	NA	nationwide children's hospital	NA	NA	NA	NA	NA
No	#N/A	tcga-13-0717	1	748	54	ovary	NA	_	stage iii	g3	female	>20 mm	serous cystadenocarcinoma	no	stage iiic	dead	748	NA	54	NA	NA	NA	NA	NA	NA	NA	2000	no	NA	NA	NA	NA	NA	NA	not hispanic or latino	NA	NA	NA	NA	NA	bilateral	NA	NA	nationwide children's hospital	NA	NA	NA	NA	NA
No	#N/A	tcga-13-0723	1	1204	63	ovary	NA	_	stage iii	g3	female	>20 mm	serous cystadenocarcinoma	no	stage iiic	dead	1204	NA	63	NA	NA	NA	NA	NA	NA	NA	2002	no	NA	NA	NA	NA	NA	NA	not hispanic or latino	NA	NA	NA	NA	NA	bilateral	NA	NA	nationwide children's hospital	NA	NA	NA	NA	NA
No	#N/A	tcga-13-0751	1	1678	44	ovary	NA	_	stage iii	gx	female	1-10 mm	serous cystadenocarcinoma	no	stage iiic	dead	1678	NA	44	NA	NA	NA	NA	NA	NA	NA	1999	no	NA	NA	NA	NA	NA	NA	not hispanic or latino	NA	NA	NA	NA	NA	bilateral	NA	NA	nationwide children's hospital	NA	NA	NA	NA	NA
No	#N/A	tcga-13-0755	1	76	75	ovary	NA	_	stage iv	g3	female	1-10 mm	serous cystadenocarcinoma	no	stage iv	dead	76	NA	75	NA	NA	NA	NA	NA	NA	NA	2003	no	40	NA	NA	NA	NA	NA	not hispanic or latino	NA	NA	NA	NA	NA	bilateral	NA	NA	nationwide children's hospital	NA	NA	NA	NA	NA
No	#N/A	tcga-13-0757	1	340	71	ovary	NA	_	stage iii	g3	female	1-10 mm	serous cystadenocarcinoma	no	stage iiic	dead	340	NA	71	NA	NA	NA	NA	NA	NA	NA	2005	no	60	NA	NA	NA	NA	NA	not hispanic or latino	NA	NA	NA	NA	NA	bilateral	NA	NA	nationwide children's hospital	NA	NA	NA	NA	NA
No	#N/A	tcga-13-0758	1	346	60	ovary	NA	_	stage iv	g3	female	1-10 mm	serous cystadenocarcinoma	no	stage iv	dead	346	NA	60	NA	NA	NA	NA	NA	NA	NA	2005	no	60	NA	NA	NA	NA	NA	not hispanic or latino	NA	NA	NA	NA	NA	bilateral	NA	NA	nationwide children's hospital	NA	NA	NA	NA	NA
No	#N/A	tcga-13-0760	1	351	63	ovary	NA	_	stage iv	g3	female	no macroscopic disease	serous cystadenocarcinoma	no	stage iv	dead	351	NA	63	NA	NA	NA	NA	NA	NA	NA	2006	no	80	NA	NA	NA	NA	NA	not hispanic or latino	NA	NA	NA	NA	NA	bilateral	NA	NA	nationwide children's hospital	NA	NA	NA	NA	NA
No	#N/A	tcga-13-0761	1	1156	51	ovary	NA	_	stage iv	g3	female	no macroscopic disease	serous cystadenocarcinoma	no	stage iv	dead	1156	NA	51	NA	NA	NA	NA	NA	NA	NA	2006	no	NA	NA	NA	NA	NA	NA	not hispanic or latino	NA	NA	NA	NA	NA	bilateral	NA	NA	nationwide children's hospital	NA	NA	NA	NA	NA
No	#N/A	tcga-13-0764	1	1881	62	ovary	NA	_	stage iv	g3	female	1-10 mm	serous cystadenocarcinoma	no	stage iv	dead	1881	NA	62	NA	NA	NA	NA	NA	NA	NA	2006	no	80	NA	NA	NA	NA	NA	not hispanic or latino	NA	NA	NA	NA	NA	bilateral	NA	NA	nationwide children's hospital	NA	NA	NA	NA	NA
No	#N/A	tcga-13-0791	1	1224	58	ovary	NA	_	stage iii	g3	female	no macroscopic disease	serous cystadenocarcinoma	no	stage iiic	dead	1224	NA	58	NA	NA	NA	NA	NA	NA	NA	2005	no	80	NA	NA	NA	NA	NA	not hispanic or latino	NA	NA	NA	NA	NA	bilateral	NA	NA	nationwide children's hospital	primary tumor and recurrent tumor(s)	NA	NA	NA	NA
No	#N/A	tcga-13-0792	0	3602	40	ovary	NA	_	stage iii	g3	female	no macroscopic disease	serous cystadenocarcinoma	no	stage iiic	alive	NA	3602	40	NA	NA	NA	NA	NA	NA	NA	2005	no	80	NA	NA	NA	NA	NA	not hispanic or latino	NA	NA	NA	NA	NA	bilateral	NA	NA	nationwide children's hospital	NA	NA	NA	NA	NA
No	#N/A	tcga-13-0793	0	3263	40	ovary	NA	_	stage iv	g3	female	1-10 mm	serous cystadenocarcinoma	no	stage iv	alive	NA	3263	40	NA	NA	NA	NA	NA	NA	NA	2006	no	80	NA	NA	NA	NA	NA	not hispanic or latino	NA	NA	NA	NA	NA	left	NA	NA	nationwide children's hospital	NA	NA	NA	NA	NA
No	#N/A	tcga-13-0794	1	1919	60	ovary	NA	_	stage iii	g3	female	1-10 mm	serous cystadenocarcinoma	no	stage iiic	dead	1919	NA	60	NA	NA	NA	NA	NA	NA	NA	2006	no	60	NA	NA	NA	NA	NA	not hispanic or latino	NA	NA	NA	NA	NA	bilateral	NA	NA	nationwide children's hospital	NA	NA	NA	NA	NA
No	#N/A	tcga-13-0799	0	2535	44	ovary	NA	_	stage iii	g3	female	no macroscopic disease	serous cystadenocarcinoma	no	stage iiic	alive	NA	2535	44	NA	NA	NA	NA	NA	NA	NA	2008	no	80	NA	NA	NA	NA	NA	not hispanic or latino	NA	NA	NA	NA	NA	bilateral	NA	NA	nationwide children's hospital	NA	NA	NA	NA	NA
No	#N/A	tcga-13-0801	1	1399	46	ovary	NA	_	stage iii	g3	female	no macroscopic disease	serous cystadenocarcinoma	no	stage iiic	dead	1399	NA	46	NA	NA	NA	NA	NA	NA	NA	2008	no	80	NA	NA	NA	NA	NA	not hispanic or latino	NA	NA	NA	NA	NA	bilateral	NA	NA	nationwide children's hospital	NA	NA	NA	NA	NA
No	#N/A	tcga-13-0802	1	1552	79	ovary	NA	_	stage iii	g3	female	no macroscopic disease	serous cystadenocarcinoma	no	stage iiic	dead	1552	NA	79	NA	NA	NA	NA	NA	NA	NA	2008	no	60	NA	NA	NA	NA	NA	not hispanic or latino	NA	NA	NA	NA	NA	bilateral	NA	NA	nationwide children's hospital	NA	NA	NA	NA	NA
No	#N/A	tcga-13-0803	1	1334	81	ovary	NA	_	stage iii	g3	female	no macroscopic disease	serous cystadenocarcinoma	no	stage iiic	dead	1334	NA	81	NA	NA	NA	NA	NA	NA	NA	2001	no	NA	NA	NA	NA	NA	NA	not hispanic or latino	NA	NA	NA	NA	NA	bilateral	NA	NA	nationwide children's hospital	NA	NA	NA	NA	NA
No	#N/A	tcga-13-0805	1	1074	57	ovary	NA	_	stage iii	g3	female	1-10 mm	serous cystadenocarcinoma	no	stage iiic	dead	1074	NA	57	NA	NA	NA	NA	NA	NA	NA	2005	no	NA	NA	NA	NA	NA	NA	not hispanic or latino	NA	NA	NA	NA	NA	bilateral	NA	NA	nationwide children's hospital	NA	NA	NA	NA	NA
No	#N/A	tcga-13-0807	1	414	54	ovary	NA	_	stage iii	g3	female	>20 mm	serous cystadenocarcinoma	no	stage iiic	dead	414	NA	54	NA	NA	NA	NA	NA	NA	NA	2005	no	NA	NA	NA	NA	NA	r1	not hispanic or latino	NA	NA	NA	NA	NA	NA	NA	NA	nationwide children's hospital	NA	NA	NA	NA	NA
No	#N/A	tcga-13-0889	1	2894	75	ovary	NA	_	stage iv	gx	female	1-10 mm	serous cystadenocarcinoma	no	stage iv	dead	2894	NA	75	NA	NA	NA	NA	NA	NA	NA	2003	no	60	NA	NA	NA	NA	NA	not hispanic or latino	NA	NA	NA	NA	NA	right	NA	NA	nationwide children's hospital	NA	NA	NA	NA	NA
No	#N/A	tcga-13-0890	0	4424	56	ovary	NA	_	stage iii	g3	female	1-10 mm	serous cystadenocarcinoma	no	stage iiic	alive	NA	4424	56	NA	NA	NA	NA	NA	NA	NA	2003	no	NA	NA	NA	NA	NA	NA	not hispanic or latino	NA	NA	NA	NA	NA	bilateral	NA	NA	nationwide children's hospital	NA	NA	NA	NA	NA
No	#N/A	tcga-13-0894	1	1509	53	ovary	NA	_	stage iii	g3	female	1-10 mm	serous cystadenocarcinoma	no	stage iiic	dead	1509	NA	53	NA	NA	NA	NA	NA	NA	NA	2003	no	80	NA	NA	NA	NA	NA	not hispanic or latino	NA	NA	NA	NA	NA	bilateral	NA	NA	nationwide children's hospital	NA	NA	NA	NA	NA
No	#N/A	tcga-13-0899	1	2012	60	ovary	NA	_	stage iii	g3	female	1-10 mm	serous cystadenocarcinoma	no	stage iiic	dead	2012	NA	60	NA	NA	NA	NA	NA	NA	NA	2004	no	NA	NA	NA	NA	NA	NA	not hispanic or latino	NA	NA	NA	NA	NA	bilateral	NA	NA	nationwide children's hospital	NA	NA	NA	NA	NA
No	#N/A	tcga-13-0903	0	3887	42	ovary	NA	_	stage iv	g3	female	no macroscopic disease	serous cystadenocarcinoma	no	stage iv	alive	NA	3887	42	NA	NA	NA	NA	NA	NA	NA	2004	no	80	NA	NA	NA	NA	NA	not hispanic or latino	NA	NA	NA	NA	NA	bilateral	NA	NA	nationwide children's hospital	NA	NA	NA	NA	NA
No	#N/A	tcga-13-0904	1	1532	63	ovary	NA	_	stage iii	g3	female	>20 mm	serous cystadenocarcinoma	no	stage iiic	dead	1532	NA	63	NA	NA	NA	NA	NA	NA	NA	2004	no	80	NA	NA	NA	NA	NA	not hispanic or latino	NA	NA	NA	NA	NA	bilateral	NA	NA	nationwide children's hospital	NA	NA	NA	NA	NA
No	#N/A	tcga-13-0910	0	3548	58	ovary	NA	_	stage iii	g3	female	1-10 mm	serous cystadenocarcinoma	no	stage iiic	alive	NA	3548	58	NA	NA	NA	NA	NA	NA	NA	2005	no	60	NA	NA	NA	NA	NA	not hispanic or latino	NA	NA	NA	NA	NA	bilateral	NA	NA	nationwide children's hospital	NA	NA	NA	NA	NA
No	#N/A	tcga-13-0912	1	1145	58	ovary	NA	_	stage iii	g3	female	no macroscopic disease	serous cystadenocarcinoma	no	stage iiic	dead	1145	NA	58	NA	NA	NA	NA	NA	NA	NA	2006	no	80	NA	NA	NA	NA	NA	not hispanic or latino	NA	NA	NA	NA	NA	bilateral	NA	NA	nationwide children's hospital	NA	NA	NA	NA	NA
No	#N/A	tcga-13-0913	0	3325	53	ovary	NA	_	stage iii	g3	female	no macroscopic disease	serous cystadenocarcinoma	no	stage iiic	alive	NA	3325	53	NA	NA	NA	NA	NA	NA	NA	2006	no	80	NA	NA	NA	NA	NA	not hispanic or latino	NA	NA	NA	NA	NA	bilateral	NA	NA	nationwide children's hospital	primary tumor and recurrent tumor(s)	NA	NA	NA	NA
No	#N/A	tcga-13-0919	0	2571	52	ovary	NA	_	stage iii	g3	female	no macroscopic disease	serous cystadenocarcinoma	no	stage iiic	alive	NA	2571	52	NA	NA	NA	NA	NA	NA	NA	2007	no	80	NA	NA	NA	NA	NA	not hispanic or latino	NA	NA	NA	NA	NA	bilateral	NA	NA	nationwide children's hospital	NA	NA	NA	NA	NA
No	#N/A	tcga-13-0921	1	1483	72	ovary	NA	_	stage iii	g3	female	no macroscopic disease	serous cystadenocarcinoma	no	stage iiic	dead	1483	NA	72	NA	NA	NA	NA	NA	NA	NA	2008	no	NA	NA	NA	NA	NA	NA	not hispanic or latino	NA	NA	NA	NA	NA	bilateral	NA	NA	nationwide children's hospital	NA	NA	NA	NA	NA
No	#N/A	tcga-13-2071	1	773	63	ovary	NA	_	stage iv	g3	female	1-10 mm	serous cystadenocarcinoma	no	stage iv	dead	773	NA	63	NA	NA	NA	NA	NA	NA	NA	2009	no	80	NA	NA	NA	NA	NA	not hispanic or latino	NA	NA	NA	NA	NA	bilateral	NA	NA	nationwide children's hospital	NA	NA	NA	NA	NA
No	#N/A	tcga-72-4231			NA	NA	NA	_	NA	NA	NA	NA	NA	NA	NA	NA	NA	NA	NA	NA	NA	NA	NA	NA	NA	NA	NA	NA	NA	NA	NA	NA	NA	NA	NA	NA	NA	NA	NA	NA	NA	NA	NA	international genomics consortium	other non-canonical	tcga-72-4231-e1	tcga-72-4231-s1	NA	NA
No	#N/A	tcga-72-4232			NA	NA	NA	_	NA	NA	NA	NA	NA	NA	NA	NA	NA	NA	NA	NA	NA	NA	NA	NA	NA	NA	NA	NA	NA	NA	NA	NA	NA	NA	NA	NA	NA	NA	NA	NA	NA	NA	NA	international genomics consortium	other non-canonical	tcga-72-4232-e1	tcga-72-4232-s1	NA	NA
No	#N/A	tcga-72-4233			NA	NA	NA	_	NA	NA	NA	NA	NA	NA	NA	NA	NA	NA	NA	NA	NA	NA	NA	NA	NA	NA	NA	NA	NA	NA	NA	NA	NA	NA	NA	NA	NA	NA	NA	NA	NA	NA	NA	international genomics consortium	other non-canonical	tcga-72-4233-e1	tcga-72-4233-s1	NA	NA
No	#N/A	tcga-72-4234			NA	NA	NA	_	NA	NA	NA	NA	NA	NA	NA	NA	NA	NA	NA	NA	NA	NA	NA	NA	NA	NA	NA	NA	NA	NA	NA	NA	NA	NA	NA	NA	NA	NA	NA	NA	NA	NA	NA	international genomics consortium	other non-canonical	tcga-72-4234-e1	tcga-72-4234-s1	NA	NA
No	#N/A	tcga-72-4235			NA	NA	NA	_	NA	NA	NA	NA	NA	NA	NA	NA	NA	NA	NA	NA	NA	NA	NA	NA	NA	NA	NA	NA	NA	NA	NA	NA	NA	NA	NA	NA	NA	NA	NA	NA	NA	NA	NA	international genomics consortium	other non-canonical	tcga-72-4235-e1	tcga-72-4235-s1	NA	NA
No	#N/A	tcga-72-4236			NA	NA	NA	_	NA	NA	NA	NA	NA	NA	NA	NA	NA	NA	NA	NA	NA	NA	NA	NA	NA	NA	NA	NA	NA	NA	NA	NA	NA	NA	NA	NA	NA	NA	NA	NA	NA	NA	NA	international genomics consortium	other non-canonical	tcga-72-4236-e1	tcga-72-4236-s1	NA	NA
No	#N/A	tcga-72-4237			NA	NA	NA	_	NA	NA	NA	NA	NA	NA	NA	NA	NA	NA	NA	NA	NA	NA	NA	NA	NA	NA	NA	NA	NA	NA	NA	NA	NA	NA	NA	NA	NA	NA	NA	NA	NA	NA	NA	international genomics consortium	other non-canonical	tcga-72-4237-e1	tcga-72-4237-s1	NA	NA
No	#N/A	tcga-72-4238			NA	NA	NA	_	NA	NA	NA	NA	NA	NA	NA	NA	NA	NA	NA	NA	NA	NA	NA	NA	NA	NA	NA	NA	NA	NA	NA	NA	NA	NA	NA	NA	NA	NA	NA	NA	NA	NA	NA	international genomics consortium	other non-canonical	tcga-72-4238-e1	tcga-72-4238-s1	NA	NA
No	#N/A	tcga-72-4240			NA	NA	NA	_	NA	NA	NA	NA	NA	NA	NA	NA	NA	NA	NA	NA	NA	NA	NA	NA	NA	NA	NA	NA	NA	NA	NA	NA	NA	NA	NA	NA	NA	NA	NA	NA	NA	NA	NA	international genomics consortium	other non-canonical	tcga-72-4240-e1	tcga-72-4240-s1	NA	NA
No	#N/A	tcga-72-4241			NA	NA	NA	_	NA	NA	NA	NA	NA	NA	NA	NA	NA	NA	NA	NA	NA	NA	NA	NA	NA	NA	NA	NA	NA	NA	NA	NA	NA	NA	NA	NA	NA	NA	NA	NA	NA	NA	NA	international genomics consortium	other non-canonical	tcga-72-4241-e1	tcga-72-4241-s1	NA	NA
[truncated: 72 more columns]
