# Supplementary material for: A methylation- and immune-related lncRNA signature to predict ovarian cancer outcome and uncover mechanisms of chemoresistance
Source: J Ovarian Res. 2023 Sep 6;16:186. doi: 10.1186/s13048-023-01260-9 (PMC10483746; doi:10.1186/s13048-023-01260-9)
Supplement: Supplementary file 2 — Additional file 2: Supplementary Table 2. The list of 50 recognized methylation regulators. [file 13048_2023_1260_MOESM2_ESM.xlsx]

## Sheet: Sheet1
Supplementary Table 2. The list of 50 recognized methylation regulators.
MethGene Ensembl_ID	Gene Symbol	meth_type	class
ENSG00000198492	YTHDF2	m5C, m1A	Reader
ENSG00000065978	YBX1	m5C	Reader
ENSG00000117481	NSUN4	m5C	Writer
ENSG00000162775	RBM15	m6A	Writer
ENSG00000171103	TRMT61B	m1A	Writer
ENSG00000187605	TET3	hm5C, m5C	Writer, Erazer
ENSG00000259956	RBM15B	m6A	Writer
ENSG00000178694	NSUN3	m5C	Writer
ENSG00000174173	TRMT10C	m1A	Writer
ENSG00000073792	IGF2BP2	m6A	Reader
ENSG00000168228	ZCCHC4	m6A	Writer
ENSG00000179299	NSUN7	m5C	Writer
ENSG00000083896	YTHDC1	m6A, m1A	Reader
ENSG00000168769	TET2	hm5C, m5C	Writer, Erazer
ENSG00000145388	METTL14	m6A	Writer
ENSG00000037474	NSUN2	m5C	Writer
ENSG00000047188	YTHDC2	m6A	Reader
ENSG00000146457	WTAP	m6A	Writer
ENSG00000136231	IGF2BP3	m6A	Reader
ENSG00000122566	HNRNPA2B1	m6A	Reader
ENSG00000130305	NSUN5	m5C	Writer
ENSG00000071462	WBSCR22	m7G	Writer
ENSG00000105879	CBLL1	m6A	Writer
ENSG00000101882	NKAP	m6A	Reader
ENSG00000147274	RBMX	m6A	Reader
ENSG00000185728	YTHDF3	m6A, m1A	Reader
ENSG00000164944	KIAA1429	m6A	Writer
ENSG00000147854	UHRF2	hm5C	Reader
ENSG00000132275	RRP8	m1A	Writer
ENSG00000166199	ALKBH3	m1A	Erazer
ENSG00000107614	TRDMT1	m5C	Writer
ENSG00000241058	NSUN6	m5C	Writer
ENSG00000138336	TET1	hm5C, m5C	Writer, Erazer
ENSG00000111641	NOP2	m5C	Writer
ENSG00000037897	METTL1	m7G	Writer
ENSG00000123200	ZC3H13	m6A	Writer
ENSG00000092199	HNRNPC	m6A	Reader
ENSG00000165819	METTL3	m6A	Writer
ENSG00000100601	ALKBH1	m5C, m1A	Erazer
ENSG00000166166	TRMT61A	m1A	Writer
ENSG00000140718	FTO	m6A, m6Am, m1A	Erazer
ENSG00000127804	METTL16	m6A	Writer
ENSG00000091542	ALKBH5	m6A	Erazer
ENSG00000183684	ALYREF	m5C	Reader
ENSG00000101574	METTL4	m6Am	Writer
ENSG00000101654	RNMT	m7G	Writer
ENSG00000089195	TRMT6	m1A	Writer
ENSG00000100982	PCIF1	m6Am	Writer
ENSG00000149658	YTHDF1	m6A, m1A	Reader
ENSG00000160193	WDR4	m7G	Writer
