# Supplementary material for: A methylation- and immune-related lncRNA signature to predict ovarian cancer outcome and uncover mechanisms of chemoresistance
Source: J Ovarian Res. 2023 Sep 6;16:186. doi: 10.1186/s13048-023-01260-9 (PMC10483746; doi:10.1186/s13048-023-01260-9)
Supplement: Supplementary file 3 — Additional file 3: Supplementary Table 3. The 98 immune related-genes list. [file 13048_2023_1260_MOESM3_ESM.xlsx]

## Sheet: Sheet1
Supplementary Table 3. The 98 immune related-genes list.
ImmuneGene Ensembl_ID	Gene Symbol
ENSG00000186827	TNFRSF4
ENSG00000049249	TNFRSF9
ENSG00000196754	S100A2
ENSG00000169418	NPR1
ENSG00000185499	MUC1
ENSG00000254726	MEX3A
ENSG00000158481	CD1C
ENSG00000143171	RXRG
ENSG00000198821	CD247
ENSG00000143185	XCL2
ENSG00000117560	FASLG
ENSG00000115415	STAT1
ENSG00000163599	CTLA4
ENSG00000163600	ICOS
ENSG00000163273	NPPC
ENSG00000188389	PDCD1
ENSG00000183813	CCR4
ENSG00000168329	CX3CR1
ENSG00000172215	CXCR6
ENSG00000169245	CXCL10
ENSG00000169248	CXCL11
ENSG00000156234	CXCL13
ENSG00000118785	SPP1
ENSG00000168685	IL7R
ENSG00000113594	LIFR
ENSG00000197043	ANXA6
ENSG00000113263	ITK
ENSG00000204642	HLA-F
ENSG00000204632	HLA-G
ENSG00000206503	HLA-A
ENSG00000204592	HLA-E
ENSG00000204525	HLA-C
ENSG00000234745	HLA-B
ENSG00000226979	LTA
ENSG00000204475	NCR3
ENSG00000204287	HLA-DRA
ENSG00000198502	HLA-DRB5
ENSG00000196126	HLA-DRB1
ENSG00000196735	HLA-DQA1
ENSG00000179344	HLA-DQB1
ENSG00000237541	HLA-DQA2
ENSG00000232629	HLA-DQB2
ENSG00000241106	HLA-DOB
ENSG00000204264	PSMB8
ENSG00000168394	TAP1
ENSG00000204257	HLA-DMA
ENSG00000204252	HLA-DOA
ENSG00000223865	HLA-DPB1
ENSG00000189143	CLDN4
ENSG00000006606	CCL26
ENSG00000186810	CXCR3
ENSG00000183918	SH2D1A
ENSG00000102245	CD40LG
ENSG00000077782	FGFR1
ENSG00000131203	IDO1
ENSG00000137547	MRPL15
ENSG00000104419	NDRG1
ENSG00000120217	CD274
ENSG00000172724	CCL19
ENSG00000137077	CCL21
ENSG00000106809	OGN
ENSG00000136931	NR5A1
ENSG00000106991	ENG
ENSG00000070031	SCT
ENSG00000167244	IGF2
ENSG00000198851	CD3E
ENSG00000167286	CD3D
ENSG00000160654	CD3G
ENSG00000111679	PTPN6
ENSG00000135503	ACVR1B
ENSG00000089127	OAS1
ENSG00000135114	OASL
ENSG00000132965	ALOX5AP
ENSG00000100453	GZMB
ENSG00000100764	PSMC1
ENSG00000166503	HDGFRP3
ENSG00000172183	ISG20
ENSG00000048462	TNFRSF17
ENSG00000103522	IL21R
ENSG00000102962	CCL22
ENSG00000102970	CCL17
ENSG00000183723	CMTM4
ENSG00000072818	ACAP1
ENSG00000179094	PER1
ENSG00000172156	CCL11
ENSG00000108700	CCL8
ENSG00000181374	CCL13
ENSG00000271503	CCL5
ENSG00000275385	CCL18
ENSG00000126351	THRA
ENSG00000131467	PSME3
ENSG00000124102	PI3
ENSG00000125726	CD70
ENSG00000096996	IL12RB1
ENSG00000104825	NFKBIB
ENSG00000105369	CD79A
ENSG00000197405	C5AR1
ENSG00000099953	MMP11
