# Supplementary material for: A methylation- and immune-related lncRNA signature to predict ovarian cancer outcome and uncover mechanisms of chemoresistance
Source: J Ovarian Res. 2023 Sep 6;16:186. doi: 10.1186/s13048-023-01260-9 (PMC10483746; doi:10.1186/s13048-023-01260-9)
Supplement: Supplementary file 4 — Additional file 4: Supplementary Table 4. The 1688 mrlncRNAs list. [file 13048_2023_1260_MOESM4_ESM.xlsx]

## Sheet: default
Supplementary Table 4. The 1688 mrlncRNAs list.
MethGene Ensembl_ID	Gene Symbol	meth_type	class	lncRNA Ensembl_ID	lncRNA	Gene_Biotype	Biotype	Pearson R	P-Value	ExpressionType
ENSG00000198492	YTHDF2	m5C, m1A	Reader	ENSG00000228217	AL390877.1	processed_pseudogene	Non-Coding	0.4001	0	1
ENSG00000198492	YTHDF2	m5C, m1A	Reader	ENSG00000233762	AC007969.5	processed_pseudogene	Non-Coding	-0.3584	0	-1
ENSG00000198492	YTHDF2	m5C, m1A	Reader	ENSG00000242457	RBBP4P2	processed_pseudogene	Non-Coding	0.4826	0	1
ENSG00000198492	YTHDF2	m5C, m1A	Reader	ENSG00000249565	SERBP1P5	processed_pseudogene	Non-Coding	0.3905	0	1
ENSG00000198492	YTHDF2	m5C, m1A	Reader	ENSG00000249485	RBBP4P1	processed_pseudogene	Non-Coding	0.4468	0	1
ENSG00000198492	YTHDF2	m5C, m1A	Reader	ENSG00000233225	AC004987.9	processed_pseudogene	Non-Coding	0.3574	0	1
ENSG00000198492	YTHDF2	m5C, m1A	Reader	ENSG00000213740	SERBP1P1	processed_pseudogene	Non-Coding	0.385	0	1
ENSG00000065978	YBX1	m5C	Reader	ENSG00000228436	RP5-864K19.4	antisense	Non-Coding	0.4989	0	1
ENSG00000065978	YBX1	m5C	Reader	ENSG00000228060	RP11-69E11.8	antisense	Non-Coding	0.392	0	1
ENSG00000065978	YBX1	m5C	Reader	ENSG00000201457	SNORA55	snoRNA	Non-Coding	0.3983	0	1
ENSG00000065978	YBX1	m5C	Reader	ENSG00000261798	RP1-118J21.25	antisense	Non-Coding	0.6252	0	1
ENSG00000065978	YBX1	m5C	Reader	ENSG00000259943	RP1-39G22.7	antisense	Non-Coding	0.4685	0	1
ENSG00000065978	YBX1	m5C	Reader	ENSG00000231296	RP1-39G22.4	processed_pseudogene	Non-Coding	0.4827	0	1
ENSG00000065978	YBX1	m5C	Reader	ENSG00000260920	RP1-228H13.5	sense_overlapping	Non-Coding	0.6815	0	1
ENSG00000065978	YBX1	m5C	Reader	ENSG00000238287	RP11-656D10.3	antisense	Non-Coding	0.6409	0	1
ENSG00000065978	YBX1	m5C	Reader	ENSG00000238186	RP11-656D10.6	antisense	Non-Coding	0.7203	0	1
ENSG00000065978	YBX1	m5C	Reader	ENSG00000237899	RP4-739H11.3	lincRNA	Non-Coding	0.4938	0	1
ENSG00000065978	YBX1	m5C	Reader	ENSG00000281207	SLFNL1-AS1	antisense	Non-Coding	0.4185	0	1
ENSG00000065978	YBX1	m5C	Reader	ENSG00000234917	RP5-994D16.3	lincRNA	Non-Coding	0.5926	0	1
ENSG00000065978	YBX1	m5C	Reader	ENSG00000228452	RP5-994D16.9	antisense	Non-Coding	0.6968	0	1
ENSG00000065978	YBX1	m5C	Reader	ENSG00000228192	RP11-342M1.3	antisense	Non-Coding	0.8104	0	1
ENSG00000065978	YBX1	m5C	Reader	ENSG00000228262	LINC01320	lincRNA	Non-Coding	0.5234	0	1
ENSG00000065978	YBX1	m5C	Reader	ENSG00000240809	RP11-550F7.1	processed_pseudogene	Non-Coding	0.6377	0	1
ENSG00000065978	YBX1	m5C	Reader	ENSG00000226281	RP1-80N2.2	lincRNA	Non-Coding	0.5751	0	1
ENSG00000065978	YBX1	m5C	Reader	ENSG00000231167	YBX1P2	processed_pseudogene	Non-Coding	0.8732	0	1
ENSG00000065978	YBX1	m5C	Reader	ENSG00000213866	YBX1P10	processed_pseudogene	Non-Coding	0.911	0	1
ENSG00000065978	YBX1	m5C	Reader	ENSG00000277778	PGM5P2	lincRNA	Non-Coding	0.3656	0	1
ENSG00000065978	YBX1	m5C	Reader	ENSG00000277979	RP11-157L3.6	processed_pseudogene	Non-Coding	0.4852	0	1
ENSG00000065978	YBX1	m5C	Reader	ENSG00000213539	YBX1P6	processed_pseudogene	Non-Coding	0.7075	0	1
ENSG00000065978	YBX1	m5C	Reader	ENSG00000232004	CAP1P2	processed_pseudogene	Non-Coding	0.5743	0	1
ENSG00000065978	YBX1	m5C	Reader	ENSG00000237176	RP11-813P10.2	processed_pseudogene	Non-Coding	0.6496	0	1
ENSG00000065978	YBX1	m5C	Reader	ENSG00000224861	YBX1P1	processed_pseudogene	Non-Coding	0.8125	0	1
ENSG00000065978	YBX1	m5C	Reader	ENSG00000259394	RP11-244F12.1	processed_pseudogene	Non-Coding	0.7336	0	1
ENSG00000065978	YBX1	m5C	Reader	ENSG00000258895	CTD-2643K12.1	processed_pseudogene	Non-Coding	0.7266	0	1
ENSG00000065978	YBX1	m5C	Reader	ENSG00000263105	RP11-95P2.3	lincRNA	Non-Coding	0.3644	0	1
ENSG00000065978	YBX1	m5C	Reader	ENSG00000262468	LINC01569	lincRNA	Non-Coding	0.504	0	1
ENSG00000065978	YBX1	m5C	Reader	ENSG00000263781	RP11-321A17.3	processed_pseudogene	Non-Coding	0.3879	0	1
ENSG00000065978	YBX1	m5C	Reader	ENSG00000226054	MEMO1P1	processed_pseudogene	Non-Coding	0.36	0	1
ENSG00000117481	NSUN4	m5C	Writer	ENSG00000236200	KDM4A-AS1	antisense	Non-Coding	0.4016	0	1
ENSG00000117481	NSUN4	m5C	Writer	ENSG00000225721	RP11-269F19.2	antisense	Non-Coding	0.3607	0	1
ENSG00000117481	NSUN4	m5C	Writer	ENSG00000200913	SNORD46	snoRNA	Non-Coding	0.3547	0	1
ENSG00000117481	NSUN4	m5C	Writer	ENSG00000234329	RP11-767N6.2	processed_pseudogene	Non-Coding	0.3873	0	1
ENSG00000117481	NSUN4	m5C	Writer	ENSG00000280378	RP4-758J24.6	TEC	Non-Coding	0.3634	0	1
ENSG00000117481	NSUN4	m5C	Writer	ENSG00000213189	BTF3L4P2	processed_pseudogene	Non-Coding	0.4771	0	1
ENSG00000117481	NSUN4	m5C	Writer	ENSG00000249565	SERBP1P5	processed_pseudogene	Non-Coding	0.3677	0	1
ENSG00000117481	NSUN4	m5C	Writer	ENSG00000233225	AC004987.9	processed_pseudogene	Non-Coding	0.399	0	1
ENSG00000117481	NSUN4	m5C	Writer	ENSG00000213740	SERBP1P1	processed_pseudogene	Non-Coding	0.3835	0	1
ENSG00000162775	RBM15	m6A	Writer	ENSG00000228327	RP11-206L10.2	lincRNA	Non-Coding	0.3581	0	1
ENSG00000162775	RBM15	m6A	Writer	ENSG00000263675	MIR5581	miRNA	Non-Coding	0.3757	0	1
ENSG00000162775	RBM15	m6A	Writer	ENSG00000266993	RP4-657D16.3	antisense	Non-Coding	0.3599	0	1
ENSG00000162775	RBM15	m6A	Writer	ENSG00000198711	SSBP3-AS1	antisense	Non-Coding	0.3749	0	1
ENSG00000162775	RBM15	m6A	Writer	ENSG00000207721	MIR186	miRNA	Non-Coding	0.3921	0	1
ENSG00000162775	RBM15	m6A	Writer	ENSG00000181227	RP4-682C21.2	processed_pseudogene	Non-Coding	0.4496	0	1
ENSG00000162775	RBM15	m6A	Writer	ENSG00000273373	RP5-1074L1.4	antisense	Non-Coding	0.429	0	1
ENSG00000162775	RBM15	m6A	Writer	ENSG00000232450	RP4-730K3.3	transcribed_processed_pseudogene	Non-Coding	0.3822	0	1
ENSG00000162775	RBM15	m6A	Writer	ENSG00000226167	AP4B1-AS1	antisense	Non-Coding	0.3895	0	1
ENSG00000162775	RBM15	m6A	Writer	ENSG00000270231	NBPF8	unprocessed_pseudogene	Non-Coding	0.4295	0	1
ENSG00000162775	RBM15	m6A	Writer	ENSG00000229780	UBE2Q1-AS1	antisense	Non-Coding	0.4102	0	1
ENSG00000162775	RBM15	m6A	Writer	ENSG00000203761	MSTO2P	unprocessed_pseudogene	Non-Coding	0.3654	0	1
ENSG00000162775	RBM15	m6A	Writer	ENSG00000236364	RP11-525G13.2	antisense	Non-Coding	0.3755	0	1
ENSG00000162775	RBM15	m6A	Writer	ENSG00000239494	RN7SL333P	misc_RNA	Non-Coding	0.3577	0	1
ENSG00000162775	RBM15	m6A	Writer	ENSG00000271936	RP11-443B20.1	antisense	Non-Coding	0.3843	0	1
ENSG00000162775	RBM15	m6A	Writer	ENSG00000237522	NONOP2	processed_pseudogene	Non-Coding	0.4109	0	1
ENSG00000162775	RBM15	m6A	Writer	ENSG00000235499	AC073046.25	lincRNA	Non-Coding	0.3696	0	1
ENSG00000162775	RBM15	m6A	Writer	ENSG00000257800	FNBP1P1	processed_pseudogene	Non-Coding	0.3806	0	1
ENSG00000162775	RBM15	m6A	Writer	ENSG00000273306	RP11-527J8.1	antisense	Non-Coding	0.3725	0	1
ENSG00000162775	RBM15	m6A	Writer	ENSG00000227470	AC073415.2	processed_pseudogene	Non-Coding	0.3562	0	1
ENSG00000162775	RBM15	m6A	Writer	ENSG00000180385	EMC3-AS1	transcribed_unprocessed_pseudogene	Non-Coding	0.3829	0	1
ENSG00000162775	RBM15	m6A	Writer	ENSG00000280173	RP11-447D11.3	TEC	Non-Coding	0.387	0	1
ENSG00000162775	RBM15	m6A	Writer	ENSG00000271161	BOLA2P2	transcribed_processed_pseudogene	Non-Coding	0.3531	0	1
ENSG00000162775	RBM15	m6A	Writer	ENSG00000212493	SNORD19	snoRNA	Non-Coding	0.3841	0	1
ENSG00000162775	RBM15	m6A	Writer	ENSG00000229729	RP11-159G9.5	lincRNA	Non-Coding	0.5073	0	1
ENSG00000162775	RBM15	m6A	Writer	ENSG00000241634	RP11-381E24.1	processed_pseudogene	Non-Coding	0.3928	0	1
ENSG00000162775	RBM15	m6A	Writer	ENSG00000279507	RP11-723O4.7	TEC	Non-Coding	0.3537	0	1
ENSG00000162775	RBM15	m6A	Writer	ENSG00000240429	LRRFIP1P1	processed_pseudogene	Non-Coding	0.3576	0	1
ENSG00000162775	RBM15	m6A	Writer	ENSG00000233885	YEATS2-AS1	antisense	Non-Coding	0.3853	0	1
ENSG00000162775	RBM15	m6A	Writer	ENSG00000249565	SERBP1P5	processed_pseudogene	Non-Coding	0.4489	0	1
ENSG00000162775	RBM15	m6A	Writer	ENSG00000251675	CTC-458I2.2	antisense	Non-Coding	0.3826	0	1
ENSG00000162775	RBM15	m6A	Writer	ENSG00000251667	BRCC3P1	processed_pseudogene	Non-Coding	0.4017	0	1
ENSG00000162775	RBM15	m6A	Writer	ENSG00000251414	RP11-843P14.1	antisense	Non-Coding	0.353	0	1
ENSG00000162775	RBM15	m6A	Writer	ENSG00000124549	BTN2A3P	transcribed_unprocessed_pseudogene	Non-Coding	0.3514	0	1
ENSG00000162775	RBM15	m6A	Writer	ENSG00000227598	RP1-167A14.2	antisense	Non-Coding	0.374	0	1
ENSG00000162775	RBM15	m6A	Writer	ENSG00000234536	GTF2IP13	unprocessed_pseudogene	Non-Coding	0.3692	0	1
ENSG00000162775	RBM15	m6A	Writer	ENSG00000225507	AC069282.6	processed_pseudogene	Non-Coding	0.357	0	1
ENSG00000162775	RBM15	m6A	Writer	ENSG00000240322	RN7SL481P	misc_RNA	Non-Coding	0.3848	0	1
ENSG00000162775	RBM15	m6A	Writer	ENSG00000223459	TCAF1P1	unprocessed_pseudogene	Non-Coding	0.3844	0	1
ENSG00000162775	RBM15	m6A	Writer	ENSG00000213740	SERBP1P1	processed_pseudogene	Non-Coding	0.4236	0	1
ENSG00000162775	RBM15	m6A	Writer	ENSG00000213018	AL590762.11	processed_pseudogene	Non-Coding	0.3769	0	1
ENSG00000162775	RBM15	m6A	Writer	ENSG00000239407	LL0XNC01-237H1.2	lincRNA	Non-Coding	0.4046	0	1
ENSG00000162775	RBM15	m6A	Writer	ENSG00000279331	RBM12B-AS1	TEC	Non-Coding	0.4285	0	1
ENSG00000162775	RBM15	m6A	Writer	ENSG00000279347	RP11-85I17.2	TEC	Non-Coding	0.3846	0	1
ENSG00000162775	RBM15	m6A	Writer	ENSG00000213839	TMX2P1	processed_pseudogene	Non-Coding	0.379	0	1
ENSG00000162775	RBM15	m6A	Writer	ENSG00000270903	HNRNPA3P9	processed_pseudogene	Non-Coding	0.3564	0	1
ENSG00000162775	RBM15	m6A	Writer	ENSG00000213713	PIGCP1	processed_pseudogene	Non-Coding	0.3516	0	1
ENSG00000162775	RBM15	m6A	Writer	ENSG00000240970	RPL23AP64	processed_pseudogene	Non-Coding	0.359	0	1
ENSG00000162775	RBM15	m6A	Writer	ENSG00000270427	NRBF2P5	processed_pseudogene	Non-Coding	0.4395	0	1
ENSG00000162775	RBM15	m6A	Writer	ENSG00000239883	PARGP1	transcribed_unprocessed_pseudogene	Non-Coding	0.4433	0	1
ENSG00000162775	RBM15	m6A	Writer	ENSG00000178440	LINC00843	lincRNA	Non-Coding	0.3535	0	1
ENSG00000162775	RBM15	m6A	Writer	ENSG00000272140	RP11-574K11.29	lincRNA	Non-Coding	0.3546	0	1
ENSG00000162775	RBM15	m6A	Writer	ENSG00000249456	RP11-298J20.4	sense_overlapping	Non-Coding	0.3879	0	1
ENSG00000162775	RBM15	m6A	Writer	ENSG00000214826	DDX12P	unprocessed_pseudogene	Non-Coding	0.3977	0	1
ENSG00000162775	RBM15	m6A	Writer	ENSG00000256663	RP11-424C20.2	processed_pseudogene	Non-Coding	0.3979	0	1
ENSG00000162775	RBM15	m6A	Writer	ENSG00000258210	RP11-478C19.2	processed_transcript	Non-Coding	0.3564	0	1
ENSG00000162775	RBM15	m6A	Writer	ENSG00000278861	RP11-338K17.6	TEC	Non-Coding	0.4234	0	1
ENSG00000162775	RBM15	m6A	Writer	ENSG00000258568	RHOQP1	processed_pseudogene	Non-Coding	0.4271	0	1
ENSG00000162775	RBM15	m6A	Writer	ENSG00000206149	HERC2P9	transcribed_unprocessed_pseudogene	Non-Coding	0.3563	0	1
ENSG00000162775	RBM15	m6A	Writer	ENSG00000259712	CTD-2184D3.5	antisense	Non-Coding	0.3513	0	1
ENSG00000162775	RBM15	m6A	Writer	ENSG00000260618	RP11-23N2.4	antisense	Non-Coding	0.3682	0	1
ENSG00000162775	RBM15	m6A	Writer	ENSG00000259562	RP11-762H8.2	transcribed_processed_pseudogene	Non-Coding	0.3929	0	1
ENSG00000162775	RBM15	m6A	Writer	ENSG00000260853	RP11-264B17.2	antisense	Non-Coding	0.3526	0	1
ENSG00000162775	RBM15	m6A	Writer	ENSG00000214331	RP11-252A24.2	transcribed_unprocessed_pseudogene	Non-Coding	0.3694	0	1
ENSG00000162775	RBM15	m6A	Writer	ENSG00000270184	RP11-568J23.5	antisense	Non-Coding	0.364	0	1
ENSG00000162775	RBM15	m6A	Writer	ENSG00000268218	AC137932.4	antisense	Non-Coding	0.352	0	1
ENSG00000162775	RBM15	m6A	Writer	ENSG00000240445	FOXO3B	processed_pseudogene	Non-Coding	0.3887	0	1
ENSG00000162775	RBM15	m6A	Writer	ENSG00000267102	RP11-686D22.7	transcribed_processed_pseudogene	Non-Coding	0.3697	0	1
ENSG00000162775	RBM15	m6A	Writer	ENSG00000235036	RP5-1099D15.1	processed_pseudogene	Non-Coding	0.3791	0	1
ENSG00000162775	RBM15	m6A	Writer	ENSG00000123870	ZNF137P	transcribed_unprocessed_pseudogene	Non-Coding	0.4186	0	1
ENSG00000162775	RBM15	m6A	Writer	ENSG00000269825	CTD-3099C6.9	sense_intronic	Non-Coding	0.3957	0	1
ENSG00000162775	RBM15	m6A	Writer	ENSG00000269001	ZNF818P	processed_pseudogene	Non-Coding	0.3507	0	1
ENSG00000162775	RBM15	m6A	Writer	ENSG00000267096	CTD-2537I9.13	sense_intronic	Non-Coding	0.3564	0	1
ENSG00000171103	TRMT61B	m1A	Writer	ENSG00000218283	MORF4L1P1	processed_pseudogene	Non-Coding	0.358	0	1
ENSG00000171103	TRMT61B	m1A	Writer	ENSG00000235078	AC142528.1	antisense	Non-Coding	0.3788	0	1
ENSG00000171103	TRMT61B	m1A	Writer	ENSG00000257135	RP11-320M2.1	lincRNA	Non-Coding	0.3678	0	1
ENSG00000171103	TRMT61B	m1A	Writer	ENSG00000177803	RP11-606P2.1	processed_pseudogene	Non-Coding	0.4324	0	1
ENSG00000171103	TRMT61B	m1A	Writer	ENSG00000227214	HCG15	antisense	Non-Coding	0.3684	0	1
ENSG00000171103	TRMT61B	m1A	Writer	ENSG00000225791	TRAM2-AS1	lincRNA	Non-Coding	0.3557	0	1
ENSG00000171103	TRMT61B	m1A	Writer	ENSG00000218350	LYPLA1P3	processed_pseudogene	Non-Coding	0.3582	0	1
ENSG00000171103	TRMT61B	m1A	Writer	ENSG00000187984	ANKRD19P	transcribed_unprocessed_pseudogene	Non-Coding	-0.3537	0	-1
ENSG00000187605	TET3	hm5C, m5C	Writer, Erazer	ENSG00000228327	RP11-206L10.2	lincRNA	Non-Coding	0.4809	0	1
ENSG00000187605	TET3	hm5C, m5C	Writer, Erazer	ENSG00000268575	RP1-283E3.8	processed_transcript	Non-Coding	0.4823	0	1
ENSG00000187605	TET3	hm5C, m5C	Writer, Erazer	ENSG00000227775	RP1-283E3.4	transcribed_processed_pseudogene	Non-Coding	0.3741	0	1
ENSG00000187605	TET3	hm5C, m5C	Writer, Erazer	ENSG00000182873	RP11-181G12.2	antisense	Non-Coding	0.4348	0	1
ENSG00000187605	TET3	hm5C, m5C	Writer, Erazer	ENSG00000227372	TP73-AS1	antisense	Non-Coding	0.4767	0	1
ENSG00000187605	TET3	hm5C, m5C	Writer, Erazer	ENSG00000269925	RP3-467L1.6	sense_intronic	Non-Coding	0.361	0	1
ENSG00000187605	TET3	hm5C, m5C	Writer, Erazer	ENSG00000270728	RP4-657E11.10	processed_pseudogene	Non-Coding	0.3971	0	1
ENSG00000187605	TET3	hm5C, m5C	Writer, Erazer	ENSG00000117242	PINK1-AS	antisense	Non-Coding	0.4017	0	1
ENSG00000187605	TET3	hm5C, m5C	Writer, Erazer	ENSG00000227001	NBPF2P	unprocessed_pseudogene	Non-Coding	0.3554	0	1
ENSG00000187605	TET3	hm5C, m5C	Writer, Erazer	ENSG00000187952	HS6ST1P1	processed_pseudogene	Non-Coding	0.3609	0	1
ENSG00000187605	TET3	hm5C, m5C	Writer, Erazer	ENSG00000237934	RP11-467D18.2	antisense	Non-Coding	0.3682	0	1
ENSG00000187605	TET3	hm5C, m5C	Writer, Erazer	ENSG00000229447	RP11-490K7.4	processed_pseudogene	Non-Coding	0.3528	0	1
ENSG00000187605	TET3	hm5C, m5C	Writer, Erazer	ENSG00000260920	RP1-228H13.5	sense_overlapping	Non-Coding	0.3612	0	1
ENSG00000187605	TET3	hm5C, m5C	Writer, Erazer	ENSG00000198711	SSBP3-AS1	antisense	Non-Coding	0.3815	0	1
ENSG00000187605	TET3	hm5C, m5C	Writer, Erazer	ENSG00000234383	CTBP2P8	processed_pseudogene	Non-Coding	0.3799	0	1
ENSG00000187605	TET3	hm5C, m5C	Writer, Erazer	ENSG00000272419	RP11-403I13.8	processed_transcript	Non-Coding	0.3881	0	1
ENSG00000187605	TET3	hm5C, m5C	Writer, Erazer	ENSG00000272150	NBPF25P	transcribed_unprocessed_pseudogene	Non-Coding	0.4615	0	1
ENSG00000187605	TET3	hm5C, m5C	Writer, Erazer	ENSG00000233396	RP11-458D21.1	lincRNA	Non-Coding	0.4017	0	1
ENSG00000187605	TET3	hm5C, m5C	Writer, Erazer	ENSG00000225871	RP11-495P10.10	processed_pseudogene	Non-Coding	0.3618	0	1
ENSG00000187605	TET3	hm5C, m5C	Writer, Erazer	ENSG00000203761	MSTO2P	unprocessed_pseudogene	Non-Coding	0.4455	0	1
ENSG00000187605	TET3	hm5C, m5C	Writer, Erazer	ENSG00000236364	RP11-525G13.2	antisense	Non-Coding	0.4043	0	1
ENSG00000187605	TET3	hm5C, m5C	Writer, Erazer	ENSG00000213062	RP1-206D15.6	lincRNA	Non-Coding	0.3645	0	1
ENSG00000187605	TET3	hm5C, m5C	Writer, Erazer	ENSG00000260855	RP11-439E19.10	antisense	Non-Coding	0.3983	0	1
ENSG00000187605	TET3	hm5C, m5C	Writer, Erazer	ENSG00000252516	RNA5SP82	rRNA	Non-Coding	0.3749	0	1
ENSG00000187605	TET3	hm5C, m5C	Writer, Erazer	ENSG00000224885	TSSC1-IT1	sense_intronic	Non-Coding	0.4723	0	1
ENSG00000187605	TET3	hm5C, m5C	Writer, Erazer	ENSG00000225234	TRAPPC12-AS1	antisense	Non-Coding	0.5481	0	1
ENSG00000187605	TET3	hm5C, m5C	Writer, Erazer	ENSG00000228784	LINC00954	lincRNA	Non-Coding	0.4049	0	1
ENSG00000187605	TET3	hm5C, m5C	Writer, Erazer	ENSG00000271936	RP11-443B20.1	antisense	Non-Coding	0.4837	0	1
ENSG00000187605	TET3	hm5C, m5C	Writer, Erazer	ENSG00000235072	AC012074.2	lincRNA	Non-Coding	0.4296	0	1
ENSG00000187605	TET3	hm5C, m5C	Writer, Erazer	ENSG00000272056	RP11-503P10.1	antisense	Non-Coding	0.381	0	1
ENSG00000187605	TET3	hm5C, m5C	Writer, Erazer	ENSG00000234072	AC074117.10	antisense	Non-Coding	0.5013	0	1
ENSG00000187605	TET3	hm5C, m5C	Writer, Erazer	ENSG00000272054	RP11-423P10.2	sense_intronic	Non-Coding	0.3868	0	1
ENSG00000187605	TET3	hm5C, m5C	Writer, Erazer	ENSG00000223922	ASS1P2	processed_pseudogene	Non-Coding	0.4028	0	1
ENSG00000187605	TET3	hm5C, m5C	Writer, Erazer	ENSG00000252473	SNORA67	snoRNA	Non-Coding	0.3752	0	1
ENSG00000187605	TET3	hm5C, m5C	Writer, Erazer	ENSG00000226491	FTOP1	processed_pseudogene	Non-Coding	0.4524	0	1
ENSG00000187605	TET3	hm5C, m5C	Writer, Erazer	ENSG00000231848	AC012354.8	processed_pseudogene	Non-Coding	-0.3572	0	-1
ENSG00000187605	TET3	hm5C, m5C	Writer, Erazer	ENSG00000228925	AC016722.4	antisense	Non-Coding	0.3851	0	1
ENSG00000187605	TET3	hm5C, m5C	Writer, Erazer	ENSG00000235760	HCG2040054	antisense	Non-Coding	0.4219	0	1
ENSG00000187605	TET3	hm5C, m5C	Writer, Erazer	ENSG00000238018	AC093110.3	antisense	Non-Coding	0.4031	0	1
ENSG00000187605	TET3	hm5C, m5C	Writer, Erazer	ENSG00000227799	AC012358.4	processed_pseudogene	Non-Coding	0.4296	0	1
ENSG00000187605	TET3	hm5C, m5C	Writer, Erazer	ENSG00000237522	NONOP2	processed_pseudogene	Non-Coding	0.4235	0	1
ENSG00000187605	TET3	hm5C, m5C	Writer, Erazer	ENSG00000229839	AC018462.2	antisense	Non-Coding	0.3726	0	1
ENSG00000187605	TET3	hm5C, m5C	Writer, Erazer	ENSG00000179818	PCBP1-AS1	processed_transcript	Non-Coding	0.3662	0	1
ENSG00000187605	TET3	hm5C, m5C	Writer, Erazer	ENSG00000235499	AC073046.25	lincRNA	Non-Coding	0.8445	0	1
ENSG00000187605	TET3	hm5C, m5C	Writer, Erazer	ENSG00000257800	FNBP1P1	processed_pseudogene	Non-Coding	0.5139	0	1
ENSG00000187605	TET3	hm5C, m5C	Writer, Erazer	ENSG00000233155	HMGA1P8	processed_pseudogene	Non-Coding	0.417	0	1
ENSG00000187605	TET3	hm5C, m5C	Writer, Erazer	ENSG00000270696	RP11-342K6.1	antisense	Non-Coding	0.3693	0	1
ENSG00000187605	TET3	hm5C, m5C	Writer, Erazer	ENSG00000271452	RP11-342K6.2	sense_intronic	Non-Coding	0.457	0	1
ENSG00000187605	TET3	hm5C, m5C	Writer, Erazer	ENSG00000231259	AC125232.1	unprocessed_pseudogene	Non-Coding	0.4261	0	1
ENSG00000187605	TET3	hm5C, m5C	Writer, Erazer	ENSG00000266931	RP11-1252D15.1	unprocessed_pseudogene	Non-Coding	0.4089	0	1
ENSG00000187605	TET3	hm5C, m5C	Writer, Erazer	ENSG00000222041	LINC00152	lincRNA	Non-Coding	-0.3865	0	-1
ENSG00000187605	TET3	hm5C, m5C	Writer, Erazer	ENSG00000229689	AC009237.8	transcribed_unprocessed_pseudogene	Non-Coding	0.3657	0	1
ENSG00000187605	TET3	hm5C, m5C	Writer, Erazer	ENSG00000236431	AC009237.11	processed_pseudogene	Non-Coding	0.4695	0	1
ENSG00000187605	TET3	hm5C, m5C	Writer, Erazer	ENSG00000204685	STARD7-AS1	processed_transcript	Non-Coding	0.4643	0	1
ENSG00000187605	TET3	hm5C, m5C	Writer, Erazer	ENSG00000231822	AC019097.7	processed_pseudogene	Non-Coding	0.3592	0	1
ENSG00000187605	TET3	hm5C, m5C	Writer, Erazer	ENSG00000272994	RP11-332H14.2	lincRNA	Non-Coding	0.3676	0	1
ENSG00000187605	TET3	hm5C, m5C	Writer, Erazer	ENSG00000227470	AC073415.2	processed_pseudogene	Non-Coding	0.5345	0	1
ENSG00000187605	TET3	hm5C, m5C	Writer, Erazer	ENSG00000231731	AC010976.2	antisense	Non-Coding	0.3592	0	1
ENSG00000187605	TET3	hm5C, m5C	Writer, Erazer	ENSG00000152117	AC093838.4	transcribed_processed_pseudogene	Non-Coding	0.3857	0	1
ENSG00000187605	TET3	hm5C, m5C	Writer, Erazer	ENSG00000279348	RP11-566E18.1	TEC	Non-Coding	0.4807	0	1
ENSG00000187605	TET3	hm5C, m5C	Writer, Erazer	ENSG00000237641	RP11-690I21.1	processed_pseudogene	Non-Coding	0.3956	0	1
ENSG00000187605	TET3	hm5C, m5C	Writer, Erazer	ENSG00000251485	AC068134.10	processed_pseudogene	Non-Coding	0.4293	0	1
ENSG00000187605	TET3	hm5C, m5C	Writer, Erazer	ENSG00000237126	AC073254.1	antisense	Non-Coding	0.3869	0	1
ENSG00000187605	TET3	hm5C, m5C	Writer, Erazer	ENSG00000223374	AC005104.3	antisense	Non-Coding	0.3744	0	1
ENSG00000187605	TET3	hm5C, m5C	Writer, Erazer	ENSG00000264219	MIR4442	miRNA	Non-Coding	0.4419	0	1
ENSG00000187605	TET3	hm5C, m5C	Writer, Erazer	ENSG00000214820	MPRIPP1	processed_pseudogene	Non-Coding	0.5255	0	1
ENSG00000187605	TET3	hm5C, m5C	Writer, Erazer	ENSG00000280173	RP11-447D11.3	TEC	Non-Coding	0.4518	0	1
ENSG00000187605	TET3	hm5C, m5C	Writer, Erazer	ENSG00000271161	BOLA2P2	transcribed_processed_pseudogene	Non-Coding	0.4473	0	1
ENSG00000187605	TET3	hm5C, m5C	Writer, Erazer	ENSG00000244586	WNT5A-AS1	antisense	Non-Coding	0.406	0	1
ENSG00000187605	TET3	hm5C, m5C	Writer, Erazer	ENSG00000241634	RP11-381E24.1	processed_pseudogene	Non-Coding	0.3665	0	1
ENSG00000187605	TET3	hm5C, m5C	Writer, Erazer	ENSG00000198406	BZW1P2	processed_pseudogene	Non-Coding	0.3938	0	1
ENSG00000187605	TET3	hm5C, m5C	Writer, Erazer	ENSG00000241155	ARHGAP31-AS1	antisense	Non-Coding	0.3726	0	1
ENSG00000187605	TET3	hm5C, m5C	Writer, Erazer	ENSG00000239503	MARK2P8	processed_pseudogene	Non-Coding	0.368	0	1
ENSG00000187605	TET3	hm5C, m5C	Writer, Erazer	ENSG00000244932	RP11-529F4.1	unprocessed_pseudogene	Non-Coding	0.3945	0	1
ENSG00000187605	TET3	hm5C, m5C	Writer, Erazer	ENSG00000251474	RPL32P3	transcribed_unprocessed_pseudogene	Non-Coding	0.3654	0	1
ENSG00000187605	TET3	hm5C, m5C	Writer, Erazer	ENSG00000214280	RP11-553K23.2	processed_pseudogene	Non-Coding	0.3588	0	1
ENSG00000187605	TET3	hm5C, m5C	Writer, Erazer	ENSG00000244171	PBX2P1	processed_pseudogene	Non-Coding	0.5238	0	1
ENSG00000187605	TET3	hm5C, m5C	Writer, Erazer	ENSG00000241627	UBQLN4P1	processed_pseudogene	Non-Coding	0.3612	0	1
ENSG00000187605	TET3	hm5C, m5C	Writer, Erazer	ENSG00000233885	YEATS2-AS1	antisense	Non-Coding	0.4335	0	1
ENSG00000187605	TET3	hm5C, m5C	Writer, Erazer	ENSG00000280927	CTBP1-AS	antisense	Non-Coding	0.3515	0	1
ENSG00000187605	TET3	hm5C, m5C	Writer, Erazer	ENSG00000251229	RP11-503N18.5	processed_pseudogene	Non-Coding	0.4098	0	1
ENSG00000187605	TET3	hm5C, m5C	Writer, Erazer	ENSG00000207697	MIR573	miRNA	Non-Coding	0.3585	0	1
ENSG00000187605	TET3	hm5C, m5C	Writer, Erazer	ENSG00000260404	RP11-384K6.6	lincRNA	Non-Coding	0.4121	0	1
ENSG00000187605	TET3	hm5C, m5C	Writer, Erazer	ENSG00000260091	RP11-33B1.4	lincRNA	Non-Coding	0.369	0	1
ENSG00000187605	TET3	hm5C, m5C	Writer, Erazer	ENSG00000252503	RNU6-531P	snRNA	Non-Coding	0.3642	0	1
ENSG00000187605	TET3	hm5C, m5C	Writer, Erazer	ENSG00000249430	CTD-2231H16.1	lincRNA	Non-Coding	0.5134	0	1
ENSG00000187605	TET3	hm5C, m5C	Writer, Erazer	ENSG00000223361	FTH1P10	transcribed_processed_pseudogene	Non-Coding	-0.3521	0	-1
ENSG00000187605	TET3	hm5C, m5C	Writer, Erazer	ENSG00000238000	RP11-274E7.2	processed_pseudogene	Non-Coding	-0.3795	0	-1
ENSG00000187605	TET3	hm5C, m5C	Writer, Erazer	ENSG00000251102	CTBP2P4	processed_pseudogene	Non-Coding	0.3717	0	1
ENSG00000187605	TET3	hm5C, m5C	Writer, Erazer	ENSG00000246859	STARD4-AS1	antisense	Non-Coding	0.5385	0	1
ENSG00000187605	TET3	hm5C, m5C	Writer, Erazer	ENSG00000250015	CTC-339F2.2	lincRNA	Non-Coding	0.3686	0	1
ENSG00000187605	TET3	hm5C, m5C	Writer, Erazer	ENSG00000249129	SUDS3P1	processed_pseudogene	Non-Coding	0.41	0	1
ENSG00000187605	TET3	hm5C, m5C	Writer, Erazer	ENSG00000274525	CTC-338M12.13	unprocessed_pseudogene	Non-Coding	0.378	0	1
ENSG00000187605	TET3	hm5C, m5C	Writer, Erazer	ENSG00000238035	AC138035.2	lincRNA	Non-Coding	0.3764	0	1
ENSG00000187605	TET3	hm5C, m5C	Writer, Erazer	ENSG00000222383	RNA5SP203	rRNA	Non-Coding	0.3976	0	1
ENSG00000187605	TET3	hm5C, m5C	Writer, Erazer	ENSG00000215022	RP1-257A7.4	antisense	Non-Coding	0.3904	0	1
ENSG00000187605	TET3	hm5C, m5C	Writer, Erazer	ENSG00000124549	BTN2A3P	transcribed_unprocessed_pseudogene	Non-Coding	0.3762	0	1
ENSG00000187605	TET3	hm5C, m5C	Writer, Erazer	ENSG00000219891	ZSCAN12P1	transcribed_unprocessed_pseudogene	Non-Coding	0.3909	0	1
ENSG00000187605	TET3	hm5C, m5C	Writer, Erazer	ENSG00000176933	TOB2P1	processed_pseudogene	Non-Coding	0.3595	0	1
ENSG00000187605	TET3	hm5C, m5C	Writer, Erazer	ENSG00000231074	HCG18	antisense	Non-Coding	0.3887	0	1
ENSG00000187605	TET3	hm5C, m5C	Writer, Erazer	ENSG00000228415	PTMAP1	processed_pseudogene	Non-Coding	0.3573	0	1
ENSG00000187605	TET3	hm5C, m5C	Writer, Erazer	ENSG00000219023	RP3-340B19.2	processed_pseudogene	Non-Coding	-0.3545	0	-1
ENSG00000187605	TET3	hm5C, m5C	Writer, Erazer	ENSG00000217165	ANKRD18EP	processed_pseudogene	Non-Coding	0.4198	0	1
ENSG00000187605	TET3	hm5C, m5C	Writer, Erazer	ENSG00000231113	RP3-475N16.1	antisense	Non-Coding	0.3773	0	1
ENSG00000187605	TET3	hm5C, m5C	Writer, Erazer	ENSG00000216775	RP1-152L7.5	transcribed_unprocessed_pseudogene	Non-Coding	0.3505	0	1
ENSG00000187605	TET3	hm5C, m5C	Writer, Erazer	ENSG00000229852	RP11-398K22.12	antisense	Non-Coding	0.3958	0	1
ENSG00000187605	TET3	hm5C, m5C	Writer, Erazer	ENSG00000231628	RP3-355L5.4	antisense	Non-Coding	0.4477	0	1
ENSG00000187605	TET3	hm5C, m5C	Writer, Erazer	ENSG00000230733	AC092171.4	lincRNA	Non-Coding	0.4122	0	1
ENSG00000187605	TET3	hm5C, m5C	Writer, Erazer	ENSG00000187953	PMS2CL	transcribed_unprocessed_pseudogene	Non-Coding	0.4647	0	1
ENSG00000187605	TET3	hm5C, m5C	Writer, Erazer	ENSG00000230042	AK3P3	processed_pseudogene	Non-Coding	0.4697	0	1
ENSG00000187605	TET3	hm5C, m5C	Writer, Erazer	ENSG00000236654	AC079780.3	processed_pseudogene	Non-Coding	0.4039	0	1
ENSG00000187605	TET3	hm5C, m5C	Writer, Erazer	ENSG00000225264	ZNRF2P2	transcribed_processed_pseudogene	Non-Coding	0.4123	0	1
ENSG00000187605	TET3	hm5C, m5C	Writer, Erazer	ENSG00000188185	LINC00265	lincRNA	Non-Coding	0.4498	0	1
ENSG00000187605	TET3	hm5C, m5C	Writer, Erazer	ENSG00000237972	TUBG1P	processed_pseudogene	Non-Coding	0.3532	0	1
ENSG00000187605	TET3	hm5C, m5C	Writer, Erazer	ENSG00000241057	AC004985.12	transcribed_unprocessed_pseudogene	Non-Coding	0.3737	0	1
ENSG00000187605	TET3	hm5C, m5C	Writer, Erazer	ENSG00000214765	SEPT7P2	transcribed_unprocessed_pseudogene	Non-Coding	0.3923	0	1
ENSG00000187605	TET3	hm5C, m5C	Writer, Erazer	ENSG00000234536	GTF2IP13	unprocessed_pseudogene	Non-Coding	0.4791	0	1
ENSG00000187605	TET3	hm5C, m5C	Writer, Erazer	ENSG00000225507	AC069282.6	processed_pseudogene	Non-Coding	0.3896	0	1
ENSG00000187605	TET3	hm5C, m5C	Writer, Erazer	ENSG00000227910	RP11-73B2.6	transcribed_processed_pseudogene	Non-Coding	0.3716	0	1
ENSG00000187605	TET3	hm5C, m5C	Writer, Erazer	ENSG00000228653	HNRNPCP7	processed_pseudogene	Non-Coding	0.3727	0	1
ENSG00000187605	TET3	hm5C, m5C	Writer, Erazer	ENSG00000234338	RP11-797H7.1	processed_pseudogene	Non-Coding	0.3641	0	1
ENSG00000187605	TET3	hm5C, m5C	Writer, Erazer	ENSG00000251451	GTF2IP9	unprocessed_pseudogene	Non-Coding	0.3785	0	1
ENSG00000187605	TET3	hm5C, m5C	Writer, Erazer	ENSG00000230189	GS1-124K5.2	transcribed_unprocessed_pseudogene	Non-Coding	0.3833	0	1
ENSG00000187605	TET3	hm5C, m5C	Writer, Erazer	ENSG00000223473	GS1-124K5.3	lincRNA	Non-Coding	0.3547	0	1
ENSG00000187605	TET3	hm5C, m5C	Writer, Erazer	ENSG00000225573	RPL35P5	processed_pseudogene	Non-Coding	-0.3674	0	-1
ENSG00000187605	TET3	hm5C, m5C	Writer, Erazer	ENSG00000232546	RP11-458F8.1	unprocessed_pseudogene	Non-Coding	0.3654	0	1
ENSG00000187605	TET3	hm5C, m5C	Writer, Erazer	ENSG00000230295	GTF2IP23	unprocessed_pseudogene	Non-Coding	0.3592	0	1
ENSG00000187605	TET3	hm5C, m5C	Writer, Erazer	ENSG00000233369	GTF2IP4	transcribed_processed_pseudogene	Non-Coding	0.4475	0	1
ENSG00000187605	TET3	hm5C, m5C	Writer, Erazer	ENSG00000207741	MIR590	miRNA	Non-Coding	0.3809	0	1
ENSG00000187605	TET3	hm5C, m5C	Writer, Erazer	ENSG00000231295	RP4-797C5.2	antisense	Non-Coding	-0.3608	0	-1
ENSG00000187605	TET3	hm5C, m5C	Writer, Erazer	ENSG00000280828	RP11-274B21.1	unprocessed_pseudogene	Non-Coding	0.4443	0	1
ENSG00000187605	TET3	hm5C, m5C	Writer, Erazer	ENSG00000242588	RP11-274B21.14	processed_transcript	Non-Coding	0.4491	0	1
ENSG00000187605	TET3	hm5C, m5C	Writer, Erazer	ENSG00000281896	RP11-274B21.13	transcribed_unprocessed_pseudogene	Non-Coding	0.471	0	1
ENSG00000187605	TET3	hm5C, m5C	Writer, Erazer	ENSG00000243302	RP11-274B21.2	processed_pseudogene	Non-Coding	0.4192	0	1
ENSG00000187605	TET3	hm5C, m5C	Writer, Erazer	ENSG00000230715	RP11-274B21.4	processed_pseudogene	Non-Coding	0.3825	0	1
ENSG00000187605	TET3	hm5C, m5C	Writer, Erazer	ENSG00000281490	CICP14	processed_pseudogene	Non-Coding	0.4149	0	1
ENSG00000187605	TET3	hm5C, m5C	Writer, Erazer	ENSG00000244218	RN7SL81P	misc_RNA	Non-Coding	0.3584	0	1
ENSG00000187605	TET3	hm5C, m5C	Writer, Erazer	ENSG00000243230	RP11-286H14.8	antisense	Non-Coding	0.4511	0	1
ENSG00000187605	TET3	hm5C, m5C	Writer, Erazer	ENSG00000240322	RN7SL481P	misc_RNA	Non-Coding	0.4569	0	1
ENSG00000187605	TET3	hm5C, m5C	Writer, Erazer	ENSG00000223459	TCAF1P1	unprocessed_pseudogene	Non-Coding	0.3874	0	1
ENSG00000187605	TET3	hm5C, m5C	Writer, Erazer	ENSG00000244560	RP4-800G7.2	transcribed_unprocessed_pseudogene	Non-Coding	0.3568	0	1
ENSG00000187605	TET3	hm5C, m5C	Writer, Erazer	ENSG00000224629	RP5-1142J19.2	processed_pseudogene	Non-Coding	0.3576	0	1
ENSG00000187605	TET3	hm5C, m5C	Writer, Erazer	ENSG00000215105	TTC3P1	processed_pseudogene	Non-Coding	0.3762	0	1
ENSG00000187605	TET3	hm5C, m5C	Writer, Erazer	ENSG00000239407	LL0XNC01-237H1.2	lincRNA	Non-Coding	0.3763	0	1
ENSG00000187605	TET3	hm5C, m5C	Writer, Erazer	ENSG00000253200	RP11-582J16.5	antisense	Non-Coding	0.4247	0	1
ENSG00000187605	TET3	hm5C, m5C	Writer, Erazer	ENSG00000259366	CTD-2647L4.4	sense_intronic	Non-Coding	0.5367	0	1
ENSG00000187605	TET3	hm5C, m5C	Writer, Erazer	ENSG00000254198	RP11-598P20.3	processed_pseudogene	Non-Coding	0.4474	0	1
ENSG00000187605	TET3	hm5C, m5C	Writer, Erazer	ENSG00000279331	RBM12B-AS1	TEC	Non-Coding	0.4104	0	1
ENSG00000187605	TET3	hm5C, m5C	Writer, Erazer	ENSG00000233554	B4GALT1-AS1	antisense	Non-Coding	-0.3522	0	-1
ENSG00000187605	TET3	hm5C, m5C	Writer, Erazer	ENSG00000213839	TMX2P1	processed_pseudogene	Non-Coding	0.3722	0	1
ENSG00000187605	TET3	hm5C, m5C	Writer, Erazer	ENSG00000232815	DUX4L50	unprocessed_pseudogene	Non-Coding	0.4733	0	1
ENSG00000187605	TET3	hm5C, m5C	Writer, Erazer	ENSG00000266017	MIR4477B	miRNA	Non-Coding	0.4079	0	1
ENSG00000187605	TET3	hm5C, m5C	Writer, Erazer	ENSG00000275318	RP11-526D8.11	unprocessed_pseudogene	Non-Coding	0.3576	0	1
ENSG00000187605	TET3	hm5C, m5C	Writer, Erazer	ENSG00000236901	MIR600HG	sense_intronic	Non-Coding	0.4349	0	1
ENSG00000187605	TET3	hm5C, m5C	Writer, Erazer	ENSG00000231587	SNORD62B	snoRNA	Non-Coding	0.4126	0	1
ENSG00000187605	TET3	hm5C, m5C	Writer, Erazer	ENSG00000265806	MIR4292	miRNA	Non-Coding	0.3938	0	1
ENSG00000187605	TET3	hm5C, m5C	Writer, Erazer	ENSG00000269821	KCNQ1OT1	antisense	Non-Coding	0.3585	0	1
ENSG00000187605	TET3	hm5C, m5C	Writer, Erazer	ENSG00000254595	CTD-2010I16.1	processed_pseudogene	Non-Coding	0.3637	0	1
ENSG00000187605	TET3	hm5C, m5C	Writer, Erazer	ENSG00000256282	RP11-504G3.4	transcribed_processed_pseudogene	Non-Coding	0.3554	0	1
ENSG00000187605	TET3	hm5C, m5C	Writer, Erazer	ENSG00000279837	RP11-504G3.2	TEC	Non-Coding	0.3533	0	1
ENSG00000187605	TET3	hm5C, m5C	Writer, Erazer	ENSG00000248671	ALG1L9P	processed_transcript	Non-Coding	0.3714	0	1
ENSG00000187605	TET3	hm5C, m5C	Writer, Erazer	ENSG00000240970	RPL23AP64	processed_pseudogene	Non-Coding	0.3599	0	1
ENSG00000187605	TET3	hm5C, m5C	Writer, Erazer	ENSG00000254667	AP000783.1	transcribed_unprocessed_pseudogene	Non-Coding	0.3823	0	1
ENSG00000187605	TET3	hm5C, m5C	Writer, Erazer	ENSG00000254509	RP11-677M14.6	processed_pseudogene	Non-Coding	0.3697	0	1
ENSG00000187605	TET3	hm5C, m5C	Writer, Erazer	ENSG00000270427	NRBF2P5	processed_pseudogene	Non-Coding	0.4096	0	1
ENSG00000187605	TET3	hm5C, m5C	Writer, Erazer	ENSG00000239665	RP11-295P9.3	processed_transcript	Non-Coding	0.3971	0	1
ENSG00000187605	TET3	hm5C, m5C	Writer, Erazer	ENSG00000268549	RP11-295P9.8	antisense	Non-Coding	0.4046	0	1
ENSG00000187605	TET3	hm5C, m5C	Writer, Erazer	ENSG00000226245	ZNF32-AS1	antisense	Non-Coding	0.3778	0	1
ENSG00000187605	TET3	hm5C, m5C	Writer, Erazer	ENSG00000230565	ZNF32-AS2	antisense	Non-Coding	0.4857	0	1
ENSG00000187605	TET3	hm5C, m5C	Writer, Erazer	ENSG00000165511	C10orf25	antisense	Non-Coding	0.3952	0	1
ENSG00000187605	TET3	hm5C, m5C	Writer, Erazer	ENSG00000239883	PARGP1	transcribed_unprocessed_pseudogene	Non-Coding	0.5456	0	1
ENSG00000187605	TET3	hm5C, m5C	Writer, Erazer	ENSG00000178440	LINC00843	lincRNA	Non-Coding	0.434	0	1
ENSG00000187605	TET3	hm5C, m5C	Writer, Erazer	ENSG00000222108	RNA5SP317	rRNA	Non-Coding	0.3803	0	1
ENSG00000187605	TET3	hm5C, m5C	Writer, Erazer	ENSG00000260400	RP11-119F7.5	sense_overlapping	Non-Coding	0.3603	0	1
ENSG00000187605	TET3	hm5C, m5C	Writer, Erazer	ENSG00000221184	MIR1254-1	miRNA	Non-Coding	0.4155	0	1
ENSG00000187605	TET3	hm5C, m5C	Writer, Erazer	ENSG00000272140	RP11-574K11.29	lincRNA	Non-Coding	0.3827	0	1
ENSG00000187605	TET3	hm5C, m5C	Writer, Erazer	ENSG00000235316	DUSP8P5	processed_pseudogene	Non-Coding	0.3646	0	1
ENSG00000187605	TET3	hm5C, m5C	Writer, Erazer	ENSG00000278616	BEND3P3	processed_pseudogene	Non-Coding	0.3727	0	1
ENSG00000187605	TET3	hm5C, m5C	Writer, Erazer	ENSG00000272631	RP11-359E3.4	antisense	Non-Coding	0.3564	0	1
ENSG00000187605	TET3	hm5C, m5C	Writer, Erazer	ENSG00000224914	LINC00863	lincRNA	Non-Coding	0.4029	0	1
ENSG00000187605	TET3	hm5C, m5C	Writer, Erazer	ENSG00000226688	ENTPD1-AS1	antisense	Non-Coding	0.477	0	1
ENSG00000187605	TET3	hm5C, m5C	Writer, Erazer	ENSG00000231025	RP11-175O19.4	antisense	Non-Coding	0.3922	0	1
ENSG00000187605	TET3	hm5C, m5C	Writer, Erazer	ENSG00000230224	PHBP9	processed_pseudogene	Non-Coding	0.4986	0	1
ENSG00000187605	TET3	hm5C, m5C	Writer, Erazer	ENSG00000236662	RP11-108L7.4	antisense	Non-Coding	0.4836	0	1
ENSG00000187605	TET3	hm5C, m5C	Writer, Erazer	ENSG00000272933	RP11-47A8.5	lincRNA	Non-Coding	0.3796	0	1
ENSG00000187605	TET3	hm5C, m5C	Writer, Erazer	ENSG00000260461	RP11-541N10.3	sense_overlapping	Non-Coding	0.3734	0	1
ENSG00000187605	TET3	hm5C, m5C	Writer, Erazer	ENSG00000228261	RP11-127L20.3	lincRNA	Non-Coding	0.3511	0	1
ENSG00000187605	TET3	hm5C, m5C	Writer, Erazer	ENSG00000260917	RP11-57H14.4	sense_overlapping	Non-Coding	0.4788	0	1
ENSG00000187605	TET3	hm5C, m5C	Writer, Erazer	ENSG00000281599	AC023283.1	miRNA	Non-Coding	0.4023	0	1
ENSG00000187605	TET3	hm5C, m5C	Writer, Erazer	ENSG00000249456	RP11-298J20.4	sense_overlapping	Non-Coding	0.5039	0	1
ENSG00000187605	TET3	hm5C, m5C	Writer, Erazer	ENSG00000273599	RP11-59C5.3	antisense	Non-Coding	0.4786	0	1
ENSG00000187605	TET3	hm5C, m5C	Writer, Erazer	ENSG00000227374	RP11-109A6.3	lincRNA	Non-Coding	0.4108	0	1
ENSG00000187605	TET3	hm5C, m5C	Writer, Erazer	ENSG00000250899	RP11-253E3.3	lincRNA	Non-Coding	0.4763	0	1
ENSG00000187605	TET3	hm5C, m5C	Writer, Erazer	ENSG00000240370	U47924.6	transcribed_processed_pseudogene	Non-Coding	0.359	0	1
ENSG00000187605	TET3	hm5C, m5C	Writer, Erazer	ENSG00000226711	FAM66C	antisense	Non-Coding	0.3882	0	1
ENSG00000187605	TET3	hm5C, m5C	Writer, Erazer	ENSG00000254016	ALG1L10P	unprocessed_pseudogene	Non-Coding	0.4004	0	1
ENSG00000187605	TET3	hm5C, m5C	Writer, Erazer	ENSG00000215241	RP11-266K4.9	lincRNA	Non-Coding	0.4754	0	1
ENSG00000187605	TET3	hm5C, m5C	Writer, Erazer	ENSG00000111788	RP11-22B23.1	unprocessed_pseudogene	Non-Coding	0.4007	0	1
ENSG00000187605	TET3	hm5C, m5C	Writer, Erazer	ENSG00000255753	RP11-22B23.2	processed_pseudogene	Non-Coding	0.3748	0	1
ENSG00000187605	TET3	hm5C, m5C	Writer, Erazer	ENSG00000278635	CTD-2318O12.1	unprocessed_pseudogene	Non-Coding	0.3722	0	1
ENSG00000187605	TET3	hm5C, m5C	Writer, Erazer	ENSG00000214826	DDX12P	unprocessed_pseudogene	Non-Coding	0.3947	0	1
ENSG00000187605	TET3	hm5C, m5C	Writer, Erazer	ENSG00000256238	RP11-473N11.2	processed_pseudogene	Non-Coding	0.371	0	1
ENSG00000187605	TET3	hm5C, m5C	Writer, Erazer	ENSG00000256663	RP11-424C20.2	processed_pseudogene	Non-Coding	0.3645	0	1
ENSG00000187605	TET3	hm5C, m5C	Writer, Erazer	ENSG00000257913	RP11-386G11.5	antisense	Non-Coding	0.4065	0	1
ENSG00000187605	TET3	hm5C, m5C	Writer, Erazer	ENSG00000261308	FIGNL2	processed_pseudogene	Non-Coding	0.36	0	1
ENSG00000187605	TET3	hm5C, m5C	Writer, Erazer	ENSG00000179899	PHC1P1	processed_pseudogene	Non-Coding	0.5955	0	1
ENSG00000187605	TET3	hm5C, m5C	Writer, Erazer	ENSG00000227825	SLC9A7P1	transcribed_processed_pseudogene	Non-Coding	0.458	0	1
ENSG00000187605	TET3	hm5C, m5C	Writer, Erazer	ENSG00000258136	RP11-864J10.4	antisense	Non-Coding	0.3686	0	1
ENSG00000187605	TET3	hm5C, m5C	Writer, Erazer	ENSG00000258210	RP11-478C19.2	processed_transcript	Non-Coding	0.4518	0	1
ENSG00000187605	TET3	hm5C, m5C	Writer, Erazer	ENSG00000277423	RP11-173P15.9	lincRNA	Non-Coding	0.4046	0	1
ENSG00000187605	TET3	hm5C, m5C	Writer, Erazer	ENSG00000256742	RP13-941N14.1	lincRNA	Non-Coding	0.4162	0	1
ENSG00000187605	TET3	hm5C, m5C	Writer, Erazer	ENSG00000272849	RP11-347I19.8	lincRNA	Non-Coding	0.421	0	1
ENSG00000187605	TET3	hm5C, m5C	Writer, Erazer	ENSG00000274292	RP11-347I19.7	lincRNA	Non-Coding	0.378	0	1
ENSG00000187605	TET3	hm5C, m5C	Writer, Erazer	ENSG00000278861	RP11-338K17.6	TEC	Non-Coding	0.4697	0	1
ENSG00000187605	TET3	hm5C, m5C	Writer, Erazer	ENSG00000280300	RP11-338K17.10	TEC	Non-Coding	0.4622	0	1
ENSG00000187605	TET3	hm5C, m5C	Writer, Erazer	ENSG00000270048	RP11-214K3.22	sense_intronic	Non-Coding	0.3876	0	1
ENSG00000187605	TET3	hm5C, m5C	Writer, Erazer	ENSG00000279500	RP11-21K12.2	TEC	Non-Coding	0.4472	0	1
ENSG00000187605	TET3	hm5C, m5C	Writer, Erazer	ENSG00000255933	RP11-495K9.5	lincRNA	Non-Coding	0.353	0	1
ENSG00000187605	TET3	hm5C, m5C	Writer, Erazer	ENSG00000207652	MIR621	miRNA	Non-Coding	0.3731	0	1
ENSG00000187605	TET3	hm5C, m5C	Writer, Erazer	ENSG00000278156	TSC22D1-AS1	antisense	Non-Coding	0.3872	0	1
ENSG00000187605	TET3	hm5C, m5C	Writer, Erazer	ENSG00000225131	PSME2P2	processed_pseudogene	Non-Coding	-0.4069	0	-1
ENSG00000187605	TET3	hm5C, m5C	Writer, Erazer	ENSG00000273784	RP11-78J21.7	processed_transcript	Non-Coding	0.44	0	1
ENSG00000187605	TET3	hm5C, m5C	Writer, Erazer	ENSG00000250299	MRPS31P4	transcribed_unprocessed_pseudogene	Non-Coding	0.3988	0	1
ENSG00000187605	TET3	hm5C, m5C	Writer, Erazer	ENSG00000202290	RNA5SP37	rRNA	Non-Coding	0.4686	0	1
ENSG00000187605	TET3	hm5C, m5C	Writer, Erazer	ENSG00000280710	RP11-214F16.8	lincRNA	Non-Coding	0.3979	0	1
ENSG00000187605	TET3	hm5C, m5C	Writer, Erazer	ENSG00000233613	DCUN1D2-AS	antisense	Non-Coding	0.374	0	1
ENSG00000187605	TET3	hm5C, m5C	Writer, Erazer	ENSG00000258568	RHOQP1	processed_pseudogene	Non-Coding	0.394	0	1
ENSG00000187605	TET3	hm5C, m5C	Writer, Erazer	ENSG00000258450	RP11-649E7.7	sense_intronic	Non-Coding	0.3815	0	1
ENSG00000187605	TET3	hm5C, m5C	Writer, Erazer	ENSG00000259318	RP11-454L9.2	processed_pseudogene	Non-Coding	0.3911	0	1
ENSG00000187605	TET3	hm5C, m5C	Writer, Erazer	ENSG00000258682	CTD-2002H8.2	sense_overlapping	Non-Coding	0.3836	0	1
ENSG00000187605	TET3	hm5C, m5C	Writer, Erazer	ENSG00000180189	HMGB1P14	processed_pseudogene	Non-Coding	0.3624	0	1
ENSG00000187605	TET3	hm5C, m5C	Writer, Erazer	ENSG00000279636	LINC00216	lincRNA	Non-Coding	0.3713	0	1
ENSG00000187605	TET3	hm5C, m5C	Writer, Erazer	ENSG00000258559	AC005519.4	sense_overlapping	Non-Coding	0.4634	0	1
ENSG00000187605	TET3	hm5C, m5C	Writer, Erazer	ENSG00000214548	MEG3	lincRNA	Non-Coding	0.4454	0	1
ENSG00000187605	TET3	hm5C, m5C	Writer, Erazer	ENSG00000225200	AB019441.29	processed_pseudogene	Non-Coding	-0.3597	0	-1
ENSG00000187605	TET3	hm5C, m5C	Writer, Erazer	ENSG00000224078	SNHG14	processed_transcript	Non-Coding	0.3596	0	1
ENSG00000187605	TET3	hm5C, m5C	Writer, Erazer	ENSG00000270246	RP11-701H24.8	sense_intronic	Non-Coding	0.4407	0	1
ENSG00000187605	TET3	hm5C, m5C	Writer, Erazer	ENSG00000275529	SNORD116-4	snoRNA	Non-Coding	0.4036	0	1
ENSG00000187605	TET3	hm5C, m5C	Writer, Erazer	ENSG00000261183	RP11-532F12.5	antisense	Non-Coding	-0.3729	0	-1
ENSG00000187605	TET3	hm5C, m5C	Writer, Erazer	ENSG00000264937	AC100830.5	antisense	Non-Coding	0.3738	0	1
ENSG00000187605	TET3	hm5C, m5C	Writer, Erazer	ENSG00000259495	RP11-210M15.2	lincRNA	Non-Coding	0.376	0	1
ENSG00000187605	TET3	hm5C, m5C	Writer, Erazer	ENSG00000280753	AC044907.1	miRNA	Non-Coding	0.3524	0	1
ENSG00000187605	TET3	hm5C, m5C	Writer, Erazer	ENSG00000176700	SCAND2P	transcribed_unprocessed_pseudogene	Non-Coding	0.3538	0	1
ENSG00000187605	TET3	hm5C, m5C	Writer, Erazer	ENSG00000260425	LA16c-316G12.2	antisense	Non-Coding	0.3552	0	1
ENSG00000187605	TET3	hm5C, m5C	Writer, Erazer	ENSG00000260874	RP11-715J22.4	lincRNA	Non-Coding	0.3757	0	1
ENSG00000187605	TET3	hm5C, m5C	Writer, Erazer	ENSG00000260293	RP11-715J22.6	sense_intronic	Non-Coding	0.3788	0	1
ENSG00000187605	TET3	hm5C, m5C	Writer, Erazer	ENSG00000183458	RP11-958N24.1	transcribed_unprocessed_pseudogene	Non-Coding	0.3747	0	1
ENSG00000187605	TET3	hm5C, m5C	Writer, Erazer	ENSG00000250251	PKD1P6	transcribed_unprocessed_pseudogene	Non-Coding	0.3699	0	1
ENSG00000187605	TET3	hm5C, m5C	Writer, Erazer	ENSG00000263326	RP11-266L9.6	unprocessed_pseudogene	Non-Coding	0.3776	0	1
ENSG00000187605	TET3	hm5C, m5C	Writer, Erazer	ENSG00000275807	RP11-1348G14.8	antisense	Non-Coding	0.3526	0	1
ENSG00000187605	TET3	hm5C, m5C	Writer, Erazer	ENSG00000260853	RP11-264B17.2	antisense	Non-Coding	0.3677	0	1
ENSG00000187605	TET3	hm5C, m5C	Writer, Erazer	ENSG00000237718	AC009095.4	antisense	Non-Coding	0.3554	0	1
ENSG00000187605	TET3	hm5C, m5C	Writer, Erazer	ENSG00000279569	RP11-394B2.1	TEC	Non-Coding	0.4161	0	1
ENSG00000187605	TET3	hm5C, m5C	Writer, Erazer	ENSG00000214331	RP11-252A24.2	transcribed_unprocessed_pseudogene	Non-Coding	0.411	0	1
ENSG00000187605	TET3	hm5C, m5C	Writer, Erazer	ENSG00000261141	RP11-303E16.5	antisense	Non-Coding	0.4456	0	1
ENSG00000187605	TET3	hm5C, m5C	Writer, Erazer	ENSG00000262601	CTC-786C10.1	lincRNA	Non-Coding	0.5121	0	1
ENSG00000187605	TET3	hm5C, m5C	Writer, Erazer	ENSG00000270184	RP11-568J23.5	antisense	Non-Coding	0.4098	0	1
ENSG00000187605	TET3	hm5C, m5C	Writer, Erazer	ENSG00000268218	AC137932.4	antisense	Non-Coding	0.4179	0	1
ENSG00000187605	TET3	hm5C, m5C	Writer, Erazer	ENSG00000260279	AC137932.5	antisense	Non-Coding	0.3621	0	1
ENSG00000187605	TET3	hm5C, m5C	Writer, Erazer	ENSG00000274627	RP11-104N10.2	sense_intronic	Non-Coding	0.3807	0	1
ENSG00000187605	TET3	hm5C, m5C	Writer, Erazer	ENSG00000223959	AFG3L1P	unitary_pseudogene	Non-Coding	0.3856	0	1
ENSG00000187605	TET3	hm5C, m5C	Writer, Erazer	ENSG00000221819	GAS8-AS1	antisense	Non-Coding	0.4125	0	1
ENSG00000187605	TET3	hm5C, m5C	Writer, Erazer	ENSG00000262248	RP11-235E17.5	processed_pseudogene	Non-Coding	0.3797	0	1
ENSG00000187605	TET3	hm5C, m5C	Writer, Erazer	ENSG00000280046	RP11-1099M24.6	TEC	Non-Coding	0.3661	0	1
ENSG00000187605	TET3	hm5C, m5C	Writer, Erazer	ENSG00000223878	AC005517.3	processed_pseudogene	Non-Coding	0.3572	0	1
ENSG00000187605	TET3	hm5C, m5C	Writer, Erazer	ENSG00000179277	MEIS3P1	processed_pseudogene	Non-Coding	0.4785	0	1
ENSG00000187605	TET3	hm5C, m5C	Writer, Erazer	ENSG00000265519	CTD-3157E16.1	lincRNA	Non-Coding	0.44	0	1
ENSG00000187605	TET3	hm5C, m5C	Writer, Erazer	ENSG00000278864	RP11-45M22.2	TEC	Non-Coding	0.476	0	1
ENSG00000187605	TET3	hm5C, m5C	Writer, Erazer	ENSG00000265511	RP11-524F11.1	antisense	Non-Coding	0.3845	0	1
ENSG00000187605	TET3	hm5C, m5C	Writer, Erazer	ENSG00000232344	AC087163.2	processed_pseudogene	Non-Coding	0.3755	0	1
ENSG00000187605	TET3	hm5C, m5C	Writer, Erazer	ENSG00000264885	RP11-815I9.4	sense_intronic	Non-Coding	0.5617	0	1
ENSG00000187605	TET3	hm5C, m5C	Writer, Erazer	ENSG00000240445	FOXO3B	processed_pseudogene	Non-Coding	0.5826	0	1
ENSG00000187605	TET3	hm5C, m5C	Writer, Erazer	ENSG00000188013	MEIS3P2	processed_pseudogene	Non-Coding	0.4213	0	1
ENSG00000187605	TET3	hm5C, m5C	Writer, Erazer	ENSG00000265791	CTD-2349P21.10	sense_intronic	Non-Coding	0.3893	0	1
ENSG00000187605	TET3	hm5C, m5C	Writer, Erazer	ENSG00000263990	CTC-542B22.2	lincRNA	Non-Coding	0.3697	0	1
ENSG00000187605	TET3	hm5C, m5C	Writer, Erazer	ENSG00000267648	RP11-686D22.3	transcribed_processed_pseudogene	Non-Coding	0.4273	0	1
ENSG00000187605	TET3	hm5C, m5C	Writer, Erazer	ENSG00000267102	RP11-686D22.7	transcribed_processed_pseudogene	Non-Coding	0.4773	0	1
ENSG00000187605	TET3	hm5C, m5C	Writer, Erazer	ENSG00000238793	SNORD124	snoRNA	Non-Coding	0.4186	0	1
ENSG00000187605	TET3	hm5C, m5C	Writer, Erazer	ENSG00000267221	CTD-2132N18.2	sense_intronic	Non-Coding	0.4688	0	1
ENSG00000187605	TET3	hm5C, m5C	Writer, Erazer	ENSG00000267632	RP11-400F19.18	sense_intronic	Non-Coding	0.3834	0	1
ENSG00000187605	TET3	hm5C, m5C	Writer, Erazer	ENSG00000214578	HMGN2P15	processed_pseudogene	Non-Coding	0.3927	0	1
ENSG00000187605	TET3	hm5C, m5C	Writer, Erazer	ENSG00000267002	RP11-242D8.1	lincRNA	Non-Coding	0.3897	0	1
ENSG00000187605	TET3	hm5C, m5C	Writer, Erazer	ENSG00000267595	RP11-242D8.2	unprocessed_pseudogene	Non-Coding	0.4281	0	1
ENSG00000187605	TET3	hm5C, m5C	Writer, Erazer	ENSG00000221044	U3	snoRNA	Non-Coding	0.4348	0	1
ENSG00000187605	TET3	hm5C, m5C	Writer, Erazer	ENSG00000267246	RP11-798G7.7	processed_transcript	Non-Coding	0.3814	0	1
ENSG00000187605	TET3	hm5C, m5C	Writer, Erazer	ENSG00000204650	CRHR1-IT1	processed_transcript	Non-Coding	0.376	0	1
ENSG00000187605	TET3	hm5C, m5C	Writer, Erazer	ENSG00000262372	RP11-669E14.6	antisense	Non-Coding	0.4055	0	1
ENSG00000187605	TET3	hm5C, m5C	Writer, Erazer	ENSG00000263142	LRRC37A17P	transcribed_unprocessed_pseudogene	Non-Coding	0.4681	0	1
ENSG00000187605	TET3	hm5C, m5C	Writer, Erazer	ENSG00000279792	RP11-893F2.18	TEC	Non-Coding	0.4233	0	1
ENSG00000187605	TET3	hm5C, m5C	Writer, Erazer	ENSG00000264049	MIR4737	miRNA	Non-Coding	0.363	0	1
ENSG00000187605	TET3	hm5C, m5C	Writer, Erazer	ENSG00000279369	RP11-51F16.1	TEC	Non-Coding	0.4187	0	1
ENSG00000187605	TET3	hm5C, m5C	Writer, Erazer	ENSG00000267194	RP1-193H18.2	lincRNA	Non-Coding	0.4044	0	1
ENSG00000187605	TET3	hm5C, m5C	Writer, Erazer	ENSG00000270993	RP11-1112G13.3	processed_pseudogene	Non-Coding	0.3675	0	1
ENSG00000187605	TET3	hm5C, m5C	Writer, Erazer	ENSG00000279382	RP11-449J21.3	TEC	Non-Coding	0.4083	0	1
ENSG00000187605	TET3	hm5C, m5C	Writer, Erazer	ENSG00000263069	CTD-2047H16.4	antisense	Non-Coding	0.4356	0	1
ENSG00000187605	TET3	hm5C, m5C	Writer, Erazer	ENSG00000226137	BAIAP2-AS1	lincRNA	Non-Coding	0.4941	0	1
ENSG00000187605	TET3	hm5C, m5C	Writer, Erazer	ENSG00000265678	RP11-1376P16.2	antisense	Non-Coding	0.3765	0	1
ENSG00000187605	TET3	hm5C, m5C	Writer, Erazer	ENSG00000279744	RP13-20L14.10	TEC	Non-Coding	0.3813	0	1
ENSG00000187605	TET3	hm5C, m5C	Writer, Erazer	ENSG00000266236	NARF-IT1	sense_intronic	Non-Coding	0.3775	0	1
ENSG00000187605	TET3	hm5C, m5C	Writer, Erazer	ENSG00000235297	FAUP1	processed_pseudogene	Non-Coding	-0.3621	0	-1
ENSG00000187605	TET3	hm5C, m5C	Writer, Erazer	ENSG00000263982	RP11-504I13.3	antisense	Non-Coding	0.3572	0	1
ENSG00000187605	TET3	hm5C, m5C	Writer, Erazer	ENSG00000275582	RP4-681N20.5	antisense	Non-Coding	0.3866	0	1
ENSG00000187605	TET3	hm5C, m5C	Writer, Erazer	ENSG00000205181	LINC00654	lincRNA	Non-Coding	0.405	0	1
ENSG00000187605	TET3	hm5C, m5C	Writer, Erazer	ENSG00000235036	RP5-1099D15.1	processed_pseudogene	Non-Coding	0.3887	0	1
ENSG00000187605	TET3	hm5C, m5C	Writer, Erazer	ENSG00000238151	MLLT10P1	processed_pseudogene	Non-Coding	0.3808	0	1
ENSG00000187605	TET3	hm5C, m5C	Writer, Erazer	ENSG00000281376	ABALON	antisense	Non-Coding	0.462	0	1
ENSG00000187605	TET3	hm5C, m5C	Writer, Erazer	ENSG00000235217	TSPY26P	transcribed_processed_pseudogene	Non-Coding	0.4168	0	1
ENSG00000187605	TET3	hm5C, m5C	Writer, Erazer	ENSG00000276073	RP5-1125A11.7	lincRNA	Non-Coding	0.354	0	1
ENSG00000187605	TET3	hm5C, m5C	Writer, Erazer	ENSG00000275784	RP5-1125A11.6	lincRNA	Non-Coding	0.4414	0	1
ENSG00000187605	TET3	hm5C, m5C	Writer, Erazer	ENSG00000275437	RP5-908M14.10	sense_intronic	Non-Coding	0.3882	0	1
ENSG00000187605	TET3	hm5C, m5C	Writer, Erazer	ENSG00000270614	CTC-325H20.7	processed_pseudogene	Non-Coding	0.3791	0	1
ENSG00000187605	TET3	hm5C, m5C	Writer, Erazer	ENSG00000279716	AC006128.2	TEC	Non-Coding	0.4213	0	1
ENSG00000187605	TET3	hm5C, m5C	Writer, Erazer	ENSG00000280332	CTD-2013N17.6	TEC	Non-Coding	0.3624	0	1
ENSG00000187605	TET3	hm5C, m5C	Writer, Erazer	ENSG00000268087	CTC-429P9.2	lincRNA	Non-Coding	0.4075	0	1
ENSG00000187605	TET3	hm5C, m5C	Writer, Erazer	ENSG00000267904	CTC-429P9.5	sense_intronic	Non-Coding	0.3505	0	1
ENSG00000187605	TET3	hm5C, m5C	Writer, Erazer	ENSG00000268743	CTD-2538G9.5	sense_intronic	Non-Coding	0.3699	0	1
ENSG00000187605	TET3	hm5C, m5C	Writer, Erazer	ENSG00000268030	AC005253.2	antisense	Non-Coding	0.3815	0	1
ENSG00000187605	TET3	hm5C, m5C	Writer, Erazer	ENSG00000267565	CTC-559E9.8	antisense	Non-Coding	0.4623	0	1
ENSG00000187605	TET3	hm5C, m5C	Writer, Erazer	ENSG00000271524	BNIP3P17	processed_pseudogene	Non-Coding	0.419	0	1
ENSG00000187605	TET3	hm5C, m5C	Writer, Erazer	ENSG00000268357	VN1R81P	unprocessed_pseudogene	Non-Coding	0.4081	0	1
ENSG00000187605	TET3	hm5C, m5C	Writer, Erazer	ENSG00000268521	VN1R83P	unprocessed_pseudogene	Non-Coding	0.3835	0	1
ENSG00000187605	TET3	hm5C, m5C	Writer, Erazer	ENSG00000213976	CTD-2561J22.2	unprocessed_pseudogene	Non-Coding	0.4196	0	1
ENSG00000187605	TET3	hm5C, m5C	Writer, Erazer	ENSG00000268119	CTD-2561J22.5	processed_transcript	Non-Coding	0.3678	0	1
ENSG00000187605	TET3	hm5C, m5C	Writer, Erazer	ENSG00000268438	BNIP3P27	processed_pseudogene	Non-Coding	0.3528	0	1
ENSG00000187605	TET3	hm5C, m5C	Writer, Erazer	ENSG00000267886	CTD-2291D10.4	lincRNA	Non-Coding	0.4926	0	1
ENSG00000187605	TET3	hm5C, m5C	Writer, Erazer	ENSG00000276071	CTD-3234P18.6	lincRNA	Non-Coding	0.3622	0	1
ENSG00000187605	TET3	hm5C, m5C	Writer, Erazer	ENSG00000267422	CTD-2554C21.1	transcribed_processed_pseudogene	Non-Coding	0.3529	0	1
ENSG00000187605	TET3	hm5C, m5C	Writer, Erazer	ENSG00000229481	CTD-2554C21.3	lincRNA	Non-Coding	0.3537	0	1
ENSG00000187605	TET3	hm5C, m5C	Writer, Erazer	ENSG00000268499	CTB-102L5.8	sense_intronic	Non-Coding	0.3633	0	1
ENSG00000187605	TET3	hm5C, m5C	Writer, Erazer	ENSG00000268262	CTC-246B18.8	sense_overlapping	Non-Coding	0.3704	0	1
ENSG00000187605	TET3	hm5C, m5C	Writer, Erazer	ENSG00000241983	RN7SL566P	misc_RNA	Non-Coding	0.3547	0	1
ENSG00000187605	TET3	hm5C, m5C	Writer, Erazer	ENSG00000277759	MIR6719	miRNA	Non-Coding	0.3963	0	1
ENSG00000187605	TET3	hm5C, m5C	Writer, Erazer	ENSG00000205041	CTC-425O23.2	sense_intronic	Non-Coding	0.3659	0	1
ENSG00000187605	TET3	hm5C, m5C	Writer, Erazer	ENSG00000279759	CTC-425O23.5	TEC	Non-Coding	0.3791	0	1
ENSG00000187605	TET3	hm5C, m5C	Writer, Erazer	ENSG00000269124	AC007193.10	antisense	Non-Coding	0.421	0	1
ENSG00000187605	TET3	hm5C, m5C	Writer, Erazer	ENSG00000265407	MIR4324	miRNA	Non-Coding	0.3627	0	1
ENSG00000187605	TET3	hm5C, m5C	Writer, Erazer	ENSG00000197813	CTC-301O7.4	lincRNA	Non-Coding	0.4063	0	1
ENSG00000187605	TET3	hm5C, m5C	Writer, Erazer	ENSG00000269834	ZNF528-AS1	processed_transcript	Non-Coding	0.3713	0	1
ENSG00000187605	TET3	hm5C, m5C	Writer, Erazer	ENSG00000277977	CTD-3018O17.5	unprocessed_pseudogene	Non-Coding	0.4738	0	1
ENSG00000187605	TET3	hm5C, m5C	Writer, Erazer	ENSG00000123870	ZNF137P	transcribed_unprocessed_pseudogene	Non-Coding	0.391	0	1
ENSG00000187605	TET3	hm5C, m5C	Writer, Erazer	ENSG00000213793	ZNF888	lincRNA	Non-Coding	0.3576	0	1
ENSG00000187605	TET3	hm5C, m5C	Writer, Erazer	ENSG00000176593	CTD-2368P22.1	processed_transcript	Non-Coding	0.3617	0	1
ENSG00000187605	TET3	hm5C, m5C	Writer, Erazer	ENSG00000243642	RN7SL526P	misc_RNA	Non-Coding	0.3732	0	1
ENSG00000187605	TET3	hm5C, m5C	Writer, Erazer	ENSG00000226287	TMEM191A	processed_transcript	Non-Coding	-0.3533	0	-1
ENSG00000187605	TET3	hm5C, m5C	Writer, Erazer	ENSG00000198618	PPIAP22	processed_pseudogene	Non-Coding	-0.3533	0	-1
ENSG00000187605	TET3	hm5C, m5C	Writer, Erazer	ENSG00000238197	PAXBP1-AS1	antisense	Non-Coding	0.4177	0	1
ENSG00000187605	TET3	hm5C, m5C	Writer, Erazer	ENSG00000215458	AATBC	antisense	Non-Coding	0.3645	0	1
ENSG00000187605	TET3	hm5C, m5C	Writer, Erazer	ENSG00000215447	BX322557.10	processed_transcript	Non-Coding	0.5104	0	1
ENSG00000187605	TET3	hm5C, m5C	Writer, Erazer	ENSG00000215424	MCM3AP-AS1	antisense	Non-Coding	0.4082	0	1
ENSG00000259956	RBM15B	m6A	Writer	ENSG00000187952	HS6ST1P1	processed_pseudogene	Non-Coding	0.4089	0	1
ENSG00000259956	RBM15B	m6A	Writer	ENSG00000215835	RP11-9L18.2	processed_pseudogene	Non-Coding	0.4106	0	1
ENSG00000259956	RBM15B	m6A	Writer	ENSG00000234072	AC074117.10	antisense	Non-Coding	0.3506	0	1
ENSG00000259956	RBM15B	m6A	Writer	ENSG00000235499	AC073046.25	lincRNA	Non-Coding	0.4812	0	1
ENSG00000259956	RBM15B	m6A	Writer	ENSG00000264219	MIR4442	miRNA	Non-Coding	0.4417	0	1
ENSG00000259956	RBM15B	m6A	Writer	ENSG00000214820	MPRIPP1	processed_pseudogene	Non-Coding	0.4409	0	1
ENSG00000259956	RBM15B	m6A	Writer	ENSG00000272077	RP11-348P10.2	lincRNA	Non-Coding	0.4068	0	1
ENSG00000259956	RBM15B	m6A	Writer	ENSG00000280173	RP11-447D11.3	TEC	Non-Coding	0.4943	0	1
ENSG00000259956	RBM15B	m6A	Writer	ENSG00000271161	BOLA2P2	transcribed_processed_pseudogene	Non-Coding	0.3867	0	1
ENSG00000259956	RBM15B	m6A	Writer	ENSG00000230454	U73166.2	lincRNA	Non-Coding	0.3549	0	1
ENSG00000259956	RBM15B	m6A	Writer	ENSG00000280422	RP11-155D18.13	TEC	Non-Coding	0.4046	0	1
ENSG00000259956	RBM15B	m6A	Writer	ENSG00000271976	RP11-884K10.7	antisense	Non-Coding	0.5059	0	1
ENSG00000259956	RBM15B	m6A	Writer	ENSG00000238278	ALG1L6P	unprocessed_pseudogene	Non-Coding	0.4015	0	1
ENSG00000259956	RBM15B	m6A	Writer	ENSG00000244171	PBX2P1	processed_pseudogene	Non-Coding	0.42	0	1
ENSG00000259956	RBM15B	m6A	Writer	ENSG00000237004	ZNRF2P1	processed_pseudogene	Non-Coding	0.3511	0	1
ENSG00000259956	RBM15B	m6A	Writer	ENSG00000231686	RP1-203P18.1	processed_pseudogene	Non-Coding	0.3739	0	1
ENSG00000259956	RBM15B	m6A	Writer	ENSG00000259366	CTD-2647L4.4	sense_intronic	Non-Coding	0.4006	0	1
ENSG00000259956	RBM15B	m6A	Writer	ENSG00000265660	MIR4664	miRNA	Non-Coding	0.4119	0	1
ENSG00000259956	RBM15B	m6A	Writer	ENSG00000281599	AC023283.1	miRNA	Non-Coding	0.3677	0	1
ENSG00000259956	RBM15B	m6A	Writer	ENSG00000249456	RP11-298J20.4	sense_overlapping	Non-Coding	0.3611	0	1
ENSG00000259956	RBM15B	m6A	Writer	ENSG00000179899	PHC1P1	processed_pseudogene	Non-Coding	0.4065	0	1
ENSG00000259956	RBM15B	m6A	Writer	ENSG00000260874	RP11-715J22.4	lincRNA	Non-Coding	0.379	0	1
ENSG00000259956	RBM15B	m6A	Writer	ENSG00000262155	RP11-266L9.5	lincRNA	Non-Coding	0.4156	0	1
ENSG00000259956	RBM15B	m6A	Writer	ENSG00000263326	RP11-266L9.6	unprocessed_pseudogene	Non-Coding	0.4288	0	1
ENSG00000259956	RBM15B	m6A	Writer	ENSG00000246465	RP11-57A19.2	lincRNA	Non-Coding	0.3577	0	1
ENSG00000259956	RBM15B	m6A	Writer	ENSG00000275807	RP11-1348G14.8	antisense	Non-Coding	0.3595	0	1
ENSG00000259956	RBM15B	m6A	Writer	ENSG00000278922	AC002310.14	TEC	Non-Coding	0.3812	0	1
ENSG00000259956	RBM15B	m6A	Writer	ENSG00000179277	MEIS3P1	processed_pseudogene	Non-Coding	0.3566	0	1
ENSG00000259956	RBM15B	m6A	Writer	ENSG00000264885	RP11-815I9.4	sense_intronic	Non-Coding	0.4079	0	1
ENSG00000259956	RBM15B	m6A	Writer	ENSG00000240445	FOXO3B	processed_pseudogene	Non-Coding	0.4299	0	1
ENSG00000259956	RBM15B	m6A	Writer	ENSG00000263142	LRRC37A17P	transcribed_unprocessed_pseudogene	Non-Coding	0.356	0	1
ENSG00000259956	RBM15B	m6A	Writer	ENSG00000263843	RP11-649A18.12	antisense	Non-Coding	0.3551	0	1
ENSG00000259956	RBM15B	m6A	Writer	ENSG00000226137	BAIAP2-AS1	lincRNA	Non-Coding	0.4508	0	1
ENSG00000259956	RBM15B	m6A	Writer	ENSG00000243642	RN7SL526P	misc_RNA	Non-Coding	0.3562	0	1
ENSG00000259956	RBM15B	m6A	Writer	ENSG00000213753	CENPBD1P1	transcribed_processed_pseudogene	Non-Coding	0.3518	0	1
ENSG00000178694	NSUN3	m5C	Writer	ENSG00000237188	RP11-337C18.8	antisense	Non-Coding	0.3651	0	1
ENSG00000178694	NSUN3	m5C	Writer	ENSG00000177788	RP5-1061H20.4	lincRNA	Non-Coding	0.377	0	1
ENSG00000178694	NSUN3	m5C	Writer	ENSG00000229729	RP11-159G9.5	lincRNA	Non-Coding	0.3732	0	1
ENSG00000178694	NSUN3	m5C	Writer	ENSG00000239614	HMGN1P7	processed_pseudogene	Non-Coding	0.4281	0	1
ENSG00000178694	NSUN3	m5C	Writer	ENSG00000243701	LINC00883	lincRNA	Non-Coding	0.4019	0	1
ENSG00000178694	NSUN3	m5C	Writer	ENSG00000241634	RP11-381E24.1	processed_pseudogene	Non-Coding	0.3502	0	1
ENSG00000178694	NSUN3	m5C	Writer	ENSG00000207770	MIR568	miRNA	Non-Coding	0.3715	0	1
ENSG00000178694	NSUN3	m5C	Writer	ENSG00000246082	NUDT16P1	unitary_pseudogene	Non-Coding	0.4401	0	1
ENSG00000178694	NSUN3	m5C	Writer	ENSG00000217165	ANKRD18EP	processed_pseudogene	Non-Coding	0.3519	0	1
ENSG00000178694	NSUN3	m5C	Writer	ENSG00000227910	RP11-73B2.6	transcribed_processed_pseudogene	Non-Coding	0.3672	0	1
ENSG00000178694	NSUN3	m5C	Writer	ENSG00000281649	EBLN3	lincRNA	Non-Coding	0.358	0	1
ENSG00000178694	NSUN3	m5C	Writer	ENSG00000267278	MAP3K14-AS1	antisense	Non-Coding	0.3581	0	1
ENSG00000178694	NSUN3	m5C	Writer	ENSG00000234494	SP2-AS1	antisense	Non-Coding	0.4286	0	1
ENSG00000174173	TRMT10C	m1A	Writer	ENSG00000235363	SNRPGP10	processed_pseudogene	Non-Coding	0.3843	0	1
ENSG00000174173	TRMT10C	m1A	Writer	ENSG00000213189	BTF3L4P2	processed_pseudogene	Non-Coding	0.4066	0	1
ENSG00000174173	TRMT10C	m1A	Writer	ENSG00000256628	ZBTB11-AS1	antisense	Non-Coding	0.4447	0	1
ENSG00000174173	TRMT10C	m1A	Writer	ENSG00000177197	PCNPP5	processed_pseudogene	Non-Coding	0.3701	0	1
ENSG00000174173	TRMT10C	m1A	Writer	ENSG00000267321	RP11-1094M14.11	lincRNA	Non-Coding	0.3558	0	1
ENSG00000174173	TRMT10C	m1A	Writer	ENSG00000264350	SNRPGP2	processed_pseudogene	Non-Coding	0.494	0	1
ENSG00000073792	IGF2BP2	m6A	Reader	ENSG00000269925	RP3-467L1.6	sense_intronic	Non-Coding	0.3778	0	1
ENSG00000073792	IGF2BP2	m6A	Reader	ENSG00000223393	RP5-858B6.3	antisense	Non-Coding	0.3832	0	1
ENSG00000073792	IGF2BP2	m6A	Reader	ENSG00000228784	LINC00954	lincRNA	Non-Coding	0.3674	0	1
ENSG00000073792	IGF2BP2	m6A	Reader	ENSG00000234072	AC074117.10	antisense	Non-Coding	0.373	0	1
ENSG00000073792	IGF2BP2	m6A	Reader	ENSG00000229525	AC053503.4	antisense	Non-Coding	0.3574	0	1
ENSG00000073792	IGF2BP2	m6A	Reader	ENSG00000241155	ARHGAP31-AS1	antisense	Non-Coding	0.3506	0	1
ENSG00000073792	IGF2BP2	m6A	Reader	ENSG00000240024	LINC00888	transcribed_unprocessed_pseudogene	Non-Coding	0.4529	0	1
ENSG00000073792	IGF2BP2	m6A	Reader	ENSG00000272970	RP11-329B9.4	lincRNA	Non-Coding	0.3964	0	1
ENSG00000073792	IGF2BP2	m6A	Reader	ENSG00000273403	RP11-329B9.3	lincRNA	Non-Coding	0.4251	0	1
ENSG00000073792	IGF2BP2	m6A	Reader	ENSG00000272922	RP11-329B9.5	lincRNA	Non-Coding	0.3849	0	1
ENSG00000073792	IGF2BP2	m6A	Reader	ENSG00000163915	IGF2BP2-AS1	antisense	Non-Coding	0.7376	0	1
ENSG00000073792	IGF2BP2	m6A	Reader	ENSG00000263826	RP11-573D15.9	antisense	Non-Coding	0.5335	0	1
ENSG00000073792	IGF2BP2	m6A	Reader	ENSG00000260296	RP11-395I6.3	sense_overlapping	Non-Coding	0.388	0	1
ENSG00000073792	IGF2BP2	m6A	Reader	ENSG00000248375	RP11-177B4.1	processed_pseudogene	Non-Coding	0.3687	0	1
ENSG00000073792	IGF2BP2	m6A	Reader	ENSG00000250669	RP11-83M16.3	processed_pseudogene	Non-Coding	0.4036	0	1
ENSG00000073792	IGF2BP2	m6A	Reader	ENSG00000272108	AC005754.8	lincRNA	Non-Coding	0.4101	0	1
ENSG00000073792	IGF2BP2	m6A	Reader	ENSG00000272070	AC005618.6	lincRNA	Non-Coding	0.4294	0	1
ENSG00000073792	IGF2BP2	m6A	Reader	ENSG00000235781	XXbac-BPG249D20.9	antisense	Non-Coding	0.367	0	1
ENSG00000073792	IGF2BP2	m6A	Reader	ENSG00000231628	RP3-355L5.4	antisense	Non-Coding	0.3519	0	1
ENSG00000073792	IGF2BP2	m6A	Reader	ENSG00000225792	AC004540.4	antisense	Non-Coding	0.3524	0	1
ENSG00000073792	IGF2BP2	m6A	Reader	ENSG00000277053	GTF2IP1	transcribed_unprocessed_pseudogene	Non-Coding	0.3757	0	1
ENSG00000073792	IGF2BP2	m6A	Reader	ENSG00000228335	AC073063.10	processed_pseudogene	Non-Coding	0.624	0	1
ENSG00000073792	IGF2BP2	m6A	Reader	ENSG00000182648	LINC01006	lincRNA	Non-Coding	0.3622	0	1
ENSG00000073792	IGF2BP2	m6A	Reader	ENSG00000234450	AC005534.6	processed_pseudogene	Non-Coding	0.3991	0	1
ENSG00000073792	IGF2BP2	m6A	Reader	ENSG00000232815	DUX4L50	unprocessed_pseudogene	Non-Coding	0.4454	0	1
ENSG00000073792	IGF2BP2	m6A	Reader	ENSG00000266017	MIR4477B	miRNA	Non-Coding	0.4418	0	1
ENSG00000073792	IGF2BP2	m6A	Reader	ENSG00000227218	RP11-203J24.8	antisense	Non-Coding	0.5588	0	1
ENSG00000073792	IGF2BP2	m6A	Reader	ENSG00000259799	RP11-554A11.9	antisense	Non-Coding	0.4908	0	1
ENSG00000073792	IGF2BP2	m6A	Reader	ENSG00000235910	APOA1-AS	antisense	Non-Coding	0.3813	0	1
ENSG00000073792	IGF2BP2	m6A	Reader	ENSG00000278768	BACE1-AS	antisense	Non-Coding	0.3685	0	1
ENSG00000073792	IGF2BP2	m6A	Reader	ENSG00000225778	PROSER2-AS1	antisense	Non-Coding	0.3839	0	1
ENSG00000073792	IGF2BP2	m6A	Reader	ENSG00000230565	ZNF32-AS2	antisense	Non-Coding	0.4408	0	1
ENSG00000073792	IGF2BP2	m6A	Reader	ENSG00000165511	C10orf25	antisense	Non-Coding	0.3837	0	1
ENSG00000073792	IGF2BP2	m6A	Reader	ENSG00000228701	TNKS2-AS1	antisense	Non-Coding	0.409	0	1
ENSG00000073792	IGF2BP2	m6A	Reader	ENSG00000257951	RP11-554D14.4	unprocessed_pseudogene	Non-Coding	0.54	0	1
ENSG00000073792	IGF2BP2	m6A	Reader	ENSG00000277423	RP11-173P15.9	lincRNA	Non-Coding	0.3628	0	1
ENSG00000073792	IGF2BP2	m6A	Reader	ENSG00000278266	RP11-575F12.3	lincRNA	Non-Coding	0.3707	0	1
ENSG00000073792	IGF2BP2	m6A	Reader	ENSG00000258777	HIF1A-AS1	lincRNA	Non-Coding	0.3659	0	1
ENSG00000073792	IGF2BP2	m6A	Reader	ENSG00000214548	MEG3	lincRNA	Non-Coding	0.4375	0	1
ENSG00000073792	IGF2BP2	m6A	Reader	ENSG00000279495	RP11-521B24.4	TEC	Non-Coding	0.5431	0	1
ENSG00000073792	IGF2BP2	m6A	Reader	ENSG00000260293	RP11-715J22.6	sense_intronic	Non-Coding	0.4483	0	1
ENSG00000073792	IGF2BP2	m6A	Reader	ENSG00000272250	RP11-346C20.4	lincRNA	Non-Coding	0.4642	0	1
ENSG00000073792	IGF2BP2	m6A	Reader	ENSG00000271009	RP11-346C20.3	lincRNA	Non-Coding	0.5213	0	1
ENSG00000073792	IGF2BP2	m6A	Reader	ENSG00000261141	RP11-303E16.5	antisense	Non-Coding	0.3946	0	1
ENSG00000073792	IGF2BP2	m6A	Reader	ENSG00000262601	CTC-786C10.1	lincRNA	Non-Coding	0.3795	0	1
ENSG00000073792	IGF2BP2	m6A	Reader	ENSG00000264885	RP11-815I9.4	sense_intronic	Non-Coding	0.3678	0	1
ENSG00000073792	IGF2BP2	m6A	Reader	ENSG00000279792	RP11-893F2.18	TEC	Non-Coding	0.4054	0	1
ENSG00000073792	IGF2BP2	m6A	Reader	ENSG00000263069	CTD-2047H16.4	antisense	Non-Coding	0.3699	0	1
ENSG00000073792	IGF2BP2	m6A	Reader	ENSG00000262098	CTD-2561B21.10	lincRNA	Non-Coding	0.459	0	1
ENSG00000073792	IGF2BP2	m6A	Reader	ENSG00000226137	BAIAP2-AS1	lincRNA	Non-Coding	0.3722	0	1
ENSG00000073792	IGF2BP2	m6A	Reader	ENSG00000277425	RP5-1116H23.3	lincRNA	Non-Coding	0.3533	0	1
ENSG00000073792	IGF2BP2	m6A	Reader	ENSG00000267565	CTC-559E9.8	antisense	Non-Coding	0.3846	0	1
ENSG00000073792	IGF2BP2	m6A	Reader	ENSG00000261754	CTC-523E23.1	lincRNA	Non-Coding	0.4349	0	1
ENSG00000073792	IGF2BP2	m6A	Reader	ENSG00000277977	CTD-3018O17.5	unprocessed_pseudogene	Non-Coding	0.3663	0	1
ENSG00000073792	IGF2BP2	m6A	Reader	ENSG00000215270	LA16c-60H5.7	processed_pseudogene	Non-Coding	0.3535	0	1
ENSG00000073792	IGF2BP2	m6A	Reader	ENSG00000230870	FBXW11P1	processed_pseudogene	Non-Coding	0.4151	0	1
ENSG00000168228	ZCCHC4	m6A	Writer	ENSG00000255262	TCEB2P2	processed_pseudogene	Non-Coding	0.3766	0	1
ENSG00000179299	NSUN7	m5C	Writer	ENSG00000228327	RP11-206L10.2	lincRNA	Non-Coding	0.4145	0	1
ENSG00000179299	NSUN7	m5C	Writer	ENSG00000207730	MIR200B	miRNA	Non-Coding	0.4256	0	1
ENSG00000179299	NSUN7	m5C	Writer	ENSG00000207607	MIR200A	miRNA	Non-Coding	0.4441	0	1
ENSG00000179299	NSUN7	m5C	Writer	ENSG00000198976	MIR429	miRNA	Non-Coding	0.3839	0	1
ENSG00000179299	NSUN7	m5C	Writer	ENSG00000240731	RP5-890O3.9	sense_intronic	Non-Coding	0.38	0	1
ENSG00000179299	NSUN7	m5C	Writer	ENSG00000269737	RP11-345P4.7	antisense	Non-Coding	0.4043	0	1
ENSG00000179299	NSUN7	m5C	Writer	ENSG00000182873	RP11-181G12.2	antisense	Non-Coding	0.3592	0	1
ENSG00000179299	NSUN7	m5C	Writer	ENSG00000227372	TP73-AS1	antisense	Non-Coding	0.3649	0	1
ENSG00000179299	NSUN7	m5C	Writer	ENSG00000272153	RP1-286D6.5	antisense	Non-Coding	0.3715	0	1
ENSG00000179299	NSUN7	m5C	Writer	ENSG00000224315	RPL7P7	processed_pseudogene	Non-Coding	0.3728	0	1
ENSG00000179299	NSUN7	m5C	Writer	ENSG00000271895	RP4-635E18.8	antisense	Non-Coding	0.3954	0	1
ENSG00000179299	NSUN7	m5C	Writer	ENSG00000179743	FLJ37453	antisense	Non-Coding	0.3997	0	1
ENSG00000179299	NSUN7	m5C	Writer	ENSG00000226029	RP4-798A10.2	lincRNA	Non-Coding	0.4448	0	1
ENSG00000179299	NSUN7	m5C	Writer	ENSG00000080947	CROCCP3	transcribed_unprocessed_pseudogene	Non-Coding	0.4955	0	1
ENSG00000179299	NSUN7	m5C	Writer	ENSG00000215908	CROCCP2	transcribed_unprocessed_pseudogene	Non-Coding	0.4639	0	1
ENSG00000179299	NSUN7	m5C	Writer	ENSG00000186301	MST1P2	unprocessed_pseudogene	Non-Coding	0.4327	0	1
ENSG00000179299	NSUN7	m5C	Writer	ENSG00000186715	MST1L	transcribed_unprocessed_pseudogene	Non-Coding	0.3641	0	1
ENSG00000179299	NSUN7	m5C	Writer	ENSG00000231105	RP5-1071N3.1	antisense	Non-Coding	0.4001	0	1
ENSG00000179299	NSUN7	m5C	Writer	ENSG00000261326	LINC01355	lincRNA	Non-Coding	0.4244	0	1
ENSG00000179299	NSUN7	m5C	Writer	ENSG00000249087	ZNF436-AS1	antisense	Non-Coding	0.3973	0	1
ENSG00000179299	NSUN7	m5C	Writer	ENSG00000271420	RP5-1057J7.7	lincRNA	Non-Coding	0.3502	0	1
ENSG00000179299	NSUN7	m5C	Writer	ENSG00000232298	RP11-10N16.3	antisense	Non-Coding	0.3549	0	1
ENSG00000179299	NSUN7	m5C	Writer	ENSG00000228172	RP1-317E23.3	antisense	Non-Coding	0.363	0	1
ENSG00000179299	NSUN7	m5C	Writer	ENSG00000225891	RP3-476K8.3	antisense	Non-Coding	0.3845	0	1
ENSG00000179299	NSUN7	m5C	Writer	ENSG00000277916	uc_338	misc_RNA	Non-Coding	0.3971	0	1
ENSG00000179299	NSUN7	m5C	Writer	ENSG00000237329	RP11-201O14.1	processed_pseudogene	Non-Coding	0.3518	0	1
ENSG00000179299	NSUN7	m5C	Writer	ENSG00000224066	RP4-622L5.7	antisense	Non-Coding	0.5277	0	1
ENSG00000179299	NSUN7	m5C	Writer	ENSG00000220785	MTMR9LP	transcribed_unprocessed_pseudogene	Non-Coding	0.4205	0	1
ENSG00000179299	NSUN7	m5C	Writer	ENSG00000279179	RP11-131M11.3	TEC	Non-Coding	0.3623	0	1
ENSG00000179299	NSUN7	m5C	Writer	ENSG00000232862	RP4-665N4.4	transcribed_processed_pseudogene	Non-Coding	0.4454	0	1
ENSG00000179299	NSUN7	m5C	Writer	ENSG00000272145	NFYC-AS1	antisense	Non-Coding	0.3514	0	1
ENSG00000179299	NSUN7	m5C	Writer	ENSG00000261254	RP4-714D9.5	sense_overlapping	Non-Coding	0.3723	0	1
ENSG00000179299	NSUN7	m5C	Writer	ENSG00000251484	RP5-1065J22.4	processed_pseudogene	Non-Coding	0.5121	0	1
ENSG00000179299	NSUN7	m5C	Writer	ENSG00000232450	RP4-730K3.3	transcribed_processed_pseudogene	Non-Coding	0.4509	0	1
ENSG00000179299	NSUN7	m5C	Writer	ENSG00000231365	RP11-418J17.1	antisense	Non-Coding	0.3628	0	1
ENSG00000179299	NSUN7	m5C	Writer	ENSG00000272150	NBPF25P	transcribed_unprocessed_pseudogene	Non-Coding	0.4323	0	1
ENSG00000179299	NSUN7	m5C	Writer	ENSG00000223503	RP11-29H23.6	processed_pseudogene	Non-Coding	0.3729	0	1
ENSG00000179299	NSUN7	m5C	Writer	ENSG00000228606	RP11-574F21.2	antisense	Non-Coding	0.4492	0	1
ENSG00000179299	NSUN7	m5C	Writer	ENSG00000232879	RP11-544M22.3	processed_pseudogene	Non-Coding	0.4258	0	1
ENSG00000179299	NSUN7	m5C	Writer	ENSG00000272645	RP11-504P24.8	lincRNA	Non-Coding	0.3939	0	1
ENSG00000179299	NSUN7	m5C	Writer	ENSG00000232372	GTF2IP20	unprocessed_pseudogene	Non-Coding	0.428	0	1
ENSG00000179299	NSUN7	m5C	Writer	ENSG00000270110	RP5-1139B12.4	antisense	Non-Coding	0.387	0	1
ENSG00000179299	NSUN7	m5C	Writer	ENSG00000223393	RP5-858B6.3	antisense	Non-Coding	0.3511	0	1
ENSG00000179299	NSUN7	m5C	Writer	ENSG00000227962	RP11-382D8.3	processed_pseudogene	Non-Coding	0.3551	0	1
ENSG00000179299	NSUN7	m5C	Writer	ENSG00000214837	LINC01347	transcribed_unprocessed_pseudogene	Non-Coding	0.3875	0	1
ENSG00000179299	NSUN7	m5C	Writer	ENSG00000260855	RP11-439E19.10	antisense	Non-Coding	0.3535	0	1
ENSG00000179299	NSUN7	m5C	Writer	ENSG00000227953	LINC01341	processed_transcript	Non-Coding	0.3911	0	1
ENSG00000179299	NSUN7	m5C	Writer	ENSG00000236204	LINC01376	lincRNA	Non-Coding	0.3611	0	1
ENSG00000179299	NSUN7	m5C	Writer	ENSG00000234072	AC074117.10	antisense	Non-Coding	0.3924	0	1
ENSG00000179299	NSUN7	m5C	Writer	ENSG00000227799	AC012358.4	processed_pseudogene	Non-Coding	0.3862	0	1
ENSG00000179299	NSUN7	m5C	Writer	ENSG00000226819	MEIS1-AS3	antisense	Non-Coding	0.4201	0	1
ENSG00000179299	NSUN7	m5C	Writer	ENSG00000204685	STARD7-AS1	processed_transcript	Non-Coding	0.3751	0	1
ENSG00000179299	NSUN7	m5C	Writer	ENSG00000228486	LINC01125	antisense	Non-Coding	0.3728	0	1
ENSG00000179299	NSUN7	m5C	Writer	ENSG00000231822	AC019097.7	processed_pseudogene	Non-Coding	0.4239	0	1
ENSG00000179299	NSUN7	m5C	Writer	ENSG00000272994	RP11-332H14.2	lincRNA	Non-Coding	0.3524	0	1
ENSG00000179299	NSUN7	m5C	Writer	ENSG00000227470	AC073415.2	processed_pseudogene	Non-Coding	0.3654	0	1
ENSG00000179299	NSUN7	m5C	Writer	ENSG00000270019	RP11-141B14.1	lincRNA	Non-Coding	0.4059	0	1
ENSG00000179299	NSUN7	m5C	Writer	ENSG00000273073	RP11-109E12.1	lincRNA	Non-Coding	0.3606	0	1
ENSG00000179299	NSUN7	m5C	Writer	ENSG00000152117	AC093838.4	transcribed_processed_pseudogene	Non-Coding	0.4904	0	1
ENSG00000179299	NSUN7	m5C	Writer	ENSG00000234350	AC007405.4	lincRNA	Non-Coding	0.3733	0	1
ENSG00000179299	NSUN7	m5C	Writer	ENSG00000273240	RP11-455J20.3	antisense	Non-Coding	0.3708	0	1
ENSG00000179299	NSUN7	m5C	Writer	ENSG00000237641	RP11-690I21.1	processed_pseudogene	Non-Coding	0.3629	0	1
ENSG00000179299	NSUN7	m5C	Writer	ENSG00000260942	CAPN10-AS1	antisense	Non-Coding	0.4259	0	1
ENSG00000179299	NSUN7	m5C	Writer	ENSG00000223374	AC005104.3	antisense	Non-Coding	0.3614	0	1
ENSG00000179299	NSUN7	m5C	Writer	ENSG00000224232	AC110299.5	processed_pseudogene	Non-Coding	0.4301	0	1
ENSG00000179299	NSUN7	m5C	Writer	ENSG00000235351	AC114730.11	antisense	Non-Coding	0.4474	0	1
ENSG00000179299	NSUN7	m5C	Writer	ENSG00000231249	ITPR1-AS1	antisense	Non-Coding	0.36	0	1
ENSG00000179299	NSUN7	m5C	Writer	ENSG00000228242	AC093495.4	antisense	Non-Coding	0.4274	0	1
ENSG00000179299	NSUN7	m5C	Writer	ENSG00000228874	AC090954.5	processed_pseudogene	Non-Coding	0.3634	0	1
ENSG00000179299	NSUN7	m5C	Writer	ENSG00000271161	BOLA2P2	transcribed_processed_pseudogene	Non-Coding	0.4016	0	1
ENSG00000179299	NSUN7	m5C	Writer	ENSG00000223343	RP13-131K19.2	antisense	Non-Coding	0.4459	0	1
ENSG00000179299	NSUN7	m5C	Writer	ENSG00000237418	AC069257.6	processed_pseudogene	Non-Coding	0.3769	0	1
ENSG00000179299	NSUN7	m5C	Writer	ENSG00000249626	RP11-496H1.1	processed_pseudogene	Non-Coding	0.3519	0	1
ENSG00000179299	NSUN7	m5C	Writer	ENSG00000211553	AC253576.2	miRNA	Non-Coding	0.4678	0	1
ENSG00000179299	NSUN7	m5C	Writer	ENSG00000280927	CTBP1-AS	antisense	Non-Coding	0.3966	0	1
ENSG00000179299	NSUN7	m5C	Writer	ENSG00000251229	RP11-503N18.5	processed_pseudogene	Non-Coding	0.3887	0	1
ENSG00000179299	NSUN7	m5C	Writer	ENSG00000249673	NOP14-AS1	antisense	Non-Coding	0.3811	0	1
ENSG00000179299	NSUN7	m5C	Writer	ENSG00000247708	STX18-AS1	antisense	Non-Coding	0.479	0	1
ENSG00000179299	NSUN7	m5C	Writer	ENSG00000231160	KLF3-AS1	processed_transcript	Non-Coding	0.5016	0	1
ENSG00000179299	NSUN7	m5C	Writer	ENSG00000249348	UGDH-AS1	antisense	Non-Coding	0.4217	0	1
ENSG00000179299	NSUN7	m5C	Writer	ENSG00000255458	RP11-539G18.3	lincRNA	Non-Coding	0.4268	0	1
ENSG00000179299	NSUN7	m5C	Writer	ENSG00000249019	RP11-539G18.1	processed_pseudogene	Non-Coding	0.3916	0	1
ENSG00000179299	NSUN7	m5C	Writer	ENSG00000180610	ZBTB12P1	processed_pseudogene	Non-Coding	0.4707	0	1
ENSG00000179299	NSUN7	m5C	Writer	ENSG00000260296	RP11-395I6.3	sense_overlapping	Non-Coding	0.4628	0	1
ENSG00000179299	NSUN7	m5C	Writer	ENSG00000248780	RP11-632F7.1	processed_pseudogene	Non-Coding	0.6447	0	1
ENSG00000179299	NSUN7	m5C	Writer	ENSG00000273369	RP11-700J17.1	antisense	Non-Coding	0.357	0	1
ENSG00000179299	NSUN7	m5C	Writer	ENSG00000248256	OCIAD1-AS1	antisense	Non-Coding	0.3564	0	1
ENSG00000179299	NSUN7	m5C	Writer	ENSG00000225094	SETP20	processed_pseudogene	Non-Coding	0.4069	0	1
ENSG00000179299	NSUN7	m5C	Writer	ENSG00000260404	RP11-384K6.6	lincRNA	Non-Coding	0.4693	0	1
ENSG00000179299	NSUN7	m5C	Writer	ENSG00000225892	RP11-384K6.2	transcribed_processed_pseudogene	Non-Coding	0.4155	0	1
ENSG00000179299	NSUN7	m5C	Writer	ENSG00000260091	RP11-33B1.4	lincRNA	Non-Coding	0.4567	0	1
ENSG00000179299	NSUN7	m5C	Writer	ENSG00000248280	GTF2IP12	unprocessed_pseudogene	Non-Coding	0.3845	0	1
ENSG00000179299	NSUN7	m5C	Writer	ENSG00000251432	RP11-420A23.1	lincRNA	Non-Coding	0.3834	0	1
ENSG00000179299	NSUN7	m5C	Writer	ENSG00000179978	RP11-1319K7.1	unprocessed_pseudogene	Non-Coding	0.413	0	1
ENSG00000179299	NSUN7	m5C	Writer	ENSG00000253816	RP11-1415C14.3	unprocessed_pseudogene	Non-Coding	0.3893	0	1
ENSG00000179299	NSUN7	m5C	Writer	ENSG00000215022	RP1-257A7.4	antisense	Non-Coding	0.3772	0	1
ENSG00000179299	NSUN7	m5C	Writer	ENSG00000226786	RP1-167F1.2	antisense	Non-Coding	0.4635	0	1
ENSG00000179299	NSUN7	m5C	Writer	ENSG00000280107	AL022393.9	TEC	Non-Coding	0.4917	0	1
ENSG00000179299	NSUN7	m5C	Writer	ENSG00000204623	ZNRD1-AS1	antisense	Non-Coding	0.3959	0	1
ENSG00000179299	NSUN7	m5C	Writer	ENSG00000274494	MIR6832	miRNA	Non-Coding	0.4766	0	1
ENSG00000179299	NSUN7	m5C	Writer	ENSG00000252743	RNU6-850P	snRNA	Non-Coding	0.3942	0	1
ENSG00000179299	NSUN7	m5C	Writer	ENSG00000235033	RP11-61I13.3	antisense	Non-Coding	0.3854	0	1
ENSG00000179299	NSUN7	m5C	Writer	ENSG00000231113	RP3-475N16.1	antisense	Non-Coding	0.4273	0	1
ENSG00000179299	NSUN7	m5C	Writer	ENSG00000272223	RP1-20C7.6	antisense	Non-Coding	0.3736	0	1
ENSG00000179299	NSUN7	m5C	Writer	ENSG00000240625	RN7SL403P	misc_RNA	Non-Coding	0.4208	0	1
ENSG00000179299	NSUN7	m5C	Writer	ENSG00000271857	RP1-244F24.1	antisense	Non-Coding	0.3663	0	1
ENSG00000179299	NSUN7	m5C	Writer	ENSG00000227885	RP11-79N23.1	lincRNA	Non-Coding	0.5487	0	1
ENSG00000179299	NSUN7	m5C	Writer	ENSG00000234882	EIF3EP1	processed_pseudogene	Non-Coding	0.3566	0	1
ENSG00000179299	NSUN7	m5C	Writer	ENSG00000260645	RP11-250B2.5	lincRNA	Non-Coding	0.3581	0	1
ENSG00000179299	NSUN7	m5C	Writer	ENSG00000272017	RP1-199J3.7	antisense	Non-Coding	0.3903	0	1
ENSG00000179299	NSUN7	m5C	Writer	ENSG00000271730	RP11-787I22.3	antisense	Non-Coding	0.4066	0	1
ENSG00000179299	NSUN7	m5C	Writer	ENSG00000272356	RP5-1112D6.8	antisense	Non-Coding	0.3599	0	1
ENSG00000179299	NSUN7	m5C	Writer	ENSG00000231889	TRAF3IP2-AS1	antisense	Non-Coding	0.4268	0	1
ENSG00000179299	NSUN7	m5C	Writer	ENSG00000255389	C6orf3	antisense	Non-Coding	0.4237	0	1
ENSG00000179299	NSUN7	m5C	Writer	ENSG00000231028	LINC00271	lincRNA	Non-Coding	0.392	0	1
ENSG00000179299	NSUN7	m5C	Writer	ENSG00000219395	HSPA8P15	processed_pseudogene	Non-Coding	0.4565	0	1
ENSG00000179299	NSUN7	m5C	Writer	ENSG00000235381	RP11-477D19.2	antisense	Non-Coding	0.3521	0	1
ENSG00000179299	NSUN7	m5C	Writer	ENSG00000220305	HNRNPH1P1	processed_pseudogene	Non-Coding	0.434	0	1
ENSG00000179299	NSUN7	m5C	Writer	ENSG00000226194	RP1-137D17.1	lincRNA	Non-Coding	0.3807	0	1
ENSG00000179299	NSUN7	m5C	Writer	ENSG00000232640	RP1-266L20.2	antisense	Non-Coding	0.3696	0	1
ENSG00000179299	NSUN7	m5C	Writer	ENSG00000273100	RP11-302L19.3	lincRNA	Non-Coding	0.4489	0	1
ENSG00000179299	NSUN7	m5C	Writer	ENSG00000273151	RP11-449P15.2	antisense	Non-Coding	0.3737	0	1
ENSG00000179299	NSUN7	m5C	Writer	ENSG00000198580	RP11-611L7.2	unprocessed_pseudogene	Non-Coding	0.433	0	1
ENSG00000179299	NSUN7	m5C	Writer	ENSG00000187953	PMS2CL	transcribed_unprocessed_pseudogene	Non-Coding	0.3863	0	1
ENSG00000179299	NSUN7	m5C	Writer	ENSG00000237972	TUBG1P	processed_pseudogene	Non-Coding	0.4706	0	1
ENSG00000179299	NSUN7	m5C	Writer	ENSG00000214783	POLR2J4	processed_transcript	Non-Coding	0.3594	0	1
ENSG00000179299	NSUN7	m5C	Writer	ENSG00000272556	RP11-638I8.1	lincRNA	Non-Coding	0.3656	0	1
ENSG00000179299	NSUN7	m5C	Writer	ENSG00000179406	LINC00174	lincRNA	Non-Coding	0.4033	0	1
ENSG00000179299	NSUN7	m5C	Writer	ENSG00000251451	GTF2IP9	unprocessed_pseudogene	Non-Coding	0.3994	0	1
ENSG00000179299	NSUN7	m5C	Writer	ENSG00000230189	GS1-124K5.2	transcribed_unprocessed_pseudogene	Non-Coding	0.3981	0	1
ENSG00000179299	NSUN7	m5C	Writer	ENSG00000232546	RP11-458F8.1	unprocessed_pseudogene	Non-Coding	0.4174	0	1
ENSG00000179299	NSUN7	m5C	Writer	ENSG00000230295	GTF2IP23	unprocessed_pseudogene	Non-Coding	0.3985	0	1
ENSG00000179299	NSUN7	m5C	Writer	ENSG00000273142	RP11-458F8.4	lincRNA	Non-Coding	0.3718	0	1
ENSG00000179299	NSUN7	m5C	Writer	ENSG00000233369	GTF2IP4	transcribed_processed_pseudogene	Non-Coding	0.3668	0	1
ENSG00000179299	NSUN7	m5C	Writer	ENSG00000127957	PMS2P3	transcribed_unprocessed_pseudogene	Non-Coding	0.3614	0	1
ENSG00000179299	NSUN7	m5C	Writer	ENSG00000280388	RP11-229D13.3	TEC	Non-Coding	0.3809	0	1
ENSG00000179299	NSUN7	m5C	Writer	ENSG00000230882	AC005077.14	processed_pseudogene	Non-Coding	0.4078	0	1
ENSG00000179299	NSUN7	m5C	Writer	ENSG00000205485	AC004980.7	transcribed_unprocessed_pseudogene	Non-Coding	0.366	0	1
ENSG00000179299	NSUN7	m5C	Writer	ENSG00000214243	AC004980.10	processed_pseudogene	Non-Coding	0.3921	0	1
ENSG00000179299	NSUN7	m5C	Writer	ENSG00000250990	AC073635.5	antisense	Non-Coding	0.4086	0	1
ENSG00000179299	NSUN7	m5C	Writer	ENSG00000242798	RP11-506M12.1	antisense	Non-Coding	0.379	0	1
ENSG00000179299	NSUN7	m5C	Writer	ENSG00000281555	AC005071.3	miRNA	Non-Coding	0.435	0	1
ENSG00000179299	NSUN7	m5C	Writer	ENSG00000274272	RP11-44M6.7	processed_transcript	Non-Coding	0.4116	0	1
ENSG00000179299	NSUN7	m5C	Writer	ENSG00000281896	RP11-274B21.13	transcribed_unprocessed_pseudogene	Non-Coding	0.3579	0	1
ENSG00000179299	NSUN7	m5C	Writer	ENSG00000243302	RP11-274B21.2	processed_pseudogene	Non-Coding	0.3641	0	1
ENSG00000179299	NSUN7	m5C	Writer	ENSG00000230715	RP11-274B21.4	processed_pseudogene	Non-Coding	0.3523	0	1
ENSG00000179299	NSUN7	m5C	Writer	ENSG00000272899	RP11-309L24.4	lincRNA	Non-Coding	0.4345	0	1
ENSG00000179299	NSUN7	m5C	Writer	ENSG00000243230	RP11-286H14.8	antisense	Non-Coding	0.4848	0	1
ENSG00000179299	NSUN7	m5C	Writer	ENSG00000271537	RP11-365F18.6	processed_pseudogene	Non-Coding	0.3563	0	1
ENSG00000179299	NSUN7	m5C	Writer	ENSG00000270923	TAS2R6P	processed_pseudogene	Non-Coding	0.4995	0	1
ENSG00000179299	NSUN7	m5C	Writer	ENSG00000240322	RN7SL481P	misc_RNA	Non-Coding	0.3567	0	1
ENSG00000179299	NSUN7	m5C	Writer	ENSG00000244560	RP4-800G7.2	transcribed_unprocessed_pseudogene	Non-Coding	0.3578	0	1
ENSG00000179299	NSUN7	m5C	Writer	ENSG00000236871	LINC00106	lincRNA	Non-Coding	0.3577	0	1
ENSG00000179299	NSUN7	m5C	Writer	ENSG00000214018	RRM2P3	processed_pseudogene	Non-Coding	0.3716	0	1
ENSG00000179299	NSUN7	m5C	Writer	ENSG00000253180	RP11-410L14.1	processed_pseudogene	Non-Coding	0.3544	0	1
ENSG00000179299	NSUN7	m5C	Writer	ENSG00000225693	LAGE3P1	processed_pseudogene	Non-Coding	0.3874	0	1
ENSG00000179299	NSUN7	m5C	Writer	ENSG00000238113	LINC01410	lincRNA	Non-Coding	0.4044	0	1
ENSG00000179299	NSUN7	m5C	Writer	ENSG00000232815	DUX4L50	unprocessed_pseudogene	Non-Coding	0.3604	0	1
ENSG00000179299	NSUN7	m5C	Writer	ENSG00000229109	RP11-439K3.1	antisense	Non-Coding	0.4821	0	1
ENSG00000179299	NSUN7	m5C	Writer	ENSG00000237529	RP11-439K3.3	antisense	Non-Coding	0.5111	0	1
ENSG00000179299	NSUN7	m5C	Writer	ENSG00000165121	RP11-213G2.3	unprocessed_pseudogene	Non-Coding	0.3917	0	1
ENSG00000179299	NSUN7	m5C	Writer	ENSG00000227638	HNRNPA1P14	processed_pseudogene	Non-Coding	0.4151	0	1
ENSG00000179299	NSUN7	m5C	Writer	ENSG00000237857	RP11-435O5.2	lincRNA	Non-Coding	0.4517	0	1
ENSG00000179299	NSUN7	m5C	Writer	ENSG00000233820	RP11-535M15.2	transcribed_processed_pseudogene	Non-Coding	0.4272	0	1
ENSG00000179299	NSUN7	m5C	Writer	ENSG00000269907	RP11-330M2.4	processed_pseudogene	Non-Coding	0.4034	0	1
ENSG00000179299	NSUN7	m5C	Writer	ENSG00000236901	MIR600HG	sense_intronic	Non-Coding	0.5081	0	1
ENSG00000179299	NSUN7	m5C	Writer	ENSG00000257524	RP11-203J24.9	processed_transcript	Non-Coding	0.3884	0	1
ENSG00000179299	NSUN7	m5C	Writer	ENSG00000228395	RP11-216B9.6	antisense	Non-Coding	0.3771	0	1
ENSG00000179299	NSUN7	m5C	Writer	ENSG00000280758	RP11-216B9.9	antisense	Non-Coding	0.4101	0	1
ENSG00000179299	NSUN7	m5C	Writer	ENSG00000267834	RP11-167N5.5	lincRNA	Non-Coding	0.382	0	1
ENSG00000179299	NSUN7	m5C	Writer	ENSG00000235106	LINC00094	antisense	Non-Coding	0.3596	0	1
ENSG00000179299	NSUN7	m5C	Writer	ENSG00000224682	SOCS5P2	processed_pseudogene	Non-Coding	0.3534	0	1
ENSG00000179299	NSUN7	m5C	Writer	ENSG00000225361	PPP1R26-AS1	antisense	Non-Coding	0.3725	0	1
ENSG00000179299	NSUN7	m5C	Writer	ENSG00000238058	RP11-432J22.2	antisense	Non-Coding	0.3661	0	1
ENSG00000179299	NSUN7	m5C	Writer	ENSG00000196366	C9orf163	lincRNA	Non-Coding	0.4286	0	1
ENSG00000179299	NSUN7	m5C	Writer	ENSG00000273066	RP11-216L13.19	processed_transcript	Non-Coding	0.3521	0	1
ENSG00000179299	NSUN7	m5C	Writer	ENSG00000213212	NCLP1	processed_pseudogene	Non-Coding	0.4126	0	1
ENSG00000179299	NSUN7	m5C	Writer	ENSG00000265806	MIR4292	miRNA	Non-Coding	0.4422	0	1
ENSG00000179299	NSUN7	m5C	Writer	ENSG00000260190	RP11-229P13.25	sense_overlapping	Non-Coding	0.4313	0	1
ENSG00000179299	NSUN7	m5C	Writer	ENSG00000254739	RP13-46H24.1	antisense	Non-Coding	0.3801	0	1
ENSG00000179299	NSUN7	m5C	Writer	ENSG00000255158	RP11-754B17.1	antisense	Non-Coding	0.3816	0	1
ENSG00000179299	NSUN7	m5C	Writer	ENSG00000251364	CTD-2516F10.2	antisense	Non-Coding	0.4302	0	1
ENSG00000179299	NSUN7	m5C	Writer	ENSG00000279837	RP11-504G3.2	TEC	Non-Coding	0.356	0	1
ENSG00000179299	NSUN7	m5C	Writer	ENSG00000270060	RP11-390K5.6	sense_intronic	Non-Coding	0.4175	0	1
ENSG00000179299	NSUN7	m5C	Writer	ENSG00000274251	CTC-1337H24.3	lincRNA	Non-Coding	0.3863	0	1
ENSG00000179299	NSUN7	m5C	Writer	ENSG00000201684	RN7SKP239	misc_RNA	Non-Coding	0.3879	0	1
ENSG00000179299	NSUN7	m5C	Writer	ENSG00000255306	RP5-901A4.1	antisense	Non-Coding	0.4078	0	1
ENSG00000179299	NSUN7	m5C	Writer	ENSG00000259799	RP11-554A11.9	antisense	Non-Coding	0.3591	0	1
ENSG00000179299	NSUN7	m5C	Writer	ENSG00000243431	RPL5P30	processed_pseudogene	Non-Coding	0.3546	0	1
ENSG00000179299	NSUN7	m5C	Writer	ENSG00000240970	RPL23AP64	processed_pseudogene	Non-Coding	0.3574	0	1
ENSG00000179299	NSUN7	m5C	Writer	ENSG00000251957	RNU6-1095P	snRNA	Non-Coding	0.3792	0	1
ENSG00000179299	NSUN7	m5C	Writer	ENSG00000273781	AL138898.1	miRNA	Non-Coding	0.3592	0	1
ENSG00000179299	NSUN7	m5C	Writer	ENSG00000272507	RNU6-88P	snRNA	Non-Coding	0.4128	0	1
ENSG00000179299	NSUN7	m5C	Writer	ENSG00000176236	C10orf111	antisense	Non-Coding	0.3765	0	1
ENSG00000179299	NSUN7	m5C	Writer	ENSG00000263064	RP11-291L22.7	processed_pseudogene	Non-Coding	0.4025	0	1
ENSG00000179299	NSUN7	m5C	Writer	ENSG00000275858	RP11-291L22.8	processed_pseudogene	Non-Coding	0.3614	0	1
ENSG00000179299	NSUN7	m5C	Writer	ENSG00000200356	RNU6-833P	snRNA	Non-Coding	0.454	0	1
ENSG00000179299	NSUN7	m5C	Writer	ENSG00000214279	SCART1	unitary_pseudogene	Non-Coding	0.3549	0	1
ENSG00000179299	NSUN7	m5C	Writer	ENSG00000111788	RP11-22B23.1	unprocessed_pseudogene	Non-Coding	0.4215	0	1
ENSG00000179299	NSUN7	m5C	Writer	ENSG00000255753	RP11-22B23.2	processed_pseudogene	Non-Coding	0.3875	0	1
ENSG00000179299	NSUN7	m5C	Writer	ENSG00000278635	CTD-2318O12.1	unprocessed_pseudogene	Non-Coding	0.3964	0	1
ENSG00000179299	NSUN7	m5C	Writer	ENSG00000214826	DDX12P	unprocessed_pseudogene	Non-Coding	0.3617	0	1
ENSG00000179299	NSUN7	m5C	Writer	ENSG00000276842	RP11-713N11.6	antisense	Non-Coding	0.4771	0	1
ENSG00000179299	NSUN7	m5C	Writer	ENSG00000274987	RP11-295I5.3	antisense	Non-Coding	0.3644	0	1
ENSG00000179299	NSUN7	m5C	Writer	ENSG00000271357	RP11-843B15.3	processed_pseudogene	Non-Coding	0.3864	0	1
ENSG00000179299	NSUN7	m5C	Writer	ENSG00000258134	RP11-956A19.1	processed_pseudogene	Non-Coding	0.3842	0	1
ENSG00000179299	NSUN7	m5C	Writer	ENSG00000276115	RP11-817I4.2	sense_intronic	Non-Coding	0.3762	0	1
ENSG00000179299	NSUN7	m5C	Writer	ENSG00000274105	RP11-278C7.3	sense_intronic	Non-Coding	0.3924	0	1
ENSG00000179299	NSUN7	m5C	Writer	ENSG00000274124	RP11-474C8.8	antisense	Non-Coding	0.364	0	1
ENSG00000179299	NSUN7	m5C	Writer	ENSG00000269514	RP11-370I10.12	lincRNA	Non-Coding	0.3894	0	1
ENSG00000179299	NSUN7	m5C	Writer	ENSG00000273765	RP11-370I10.11	lincRNA	Non-Coding	0.3762	0	1
ENSG00000179299	NSUN7	m5C	Writer	ENSG00000271596	RP11-407N8.4	processed_pseudogene	Non-Coding	0.4033	0	1
ENSG00000179299	NSUN7	m5C	Writer	ENSG00000182796	TMEM198B	unitary_pseudogene	Non-Coding	0.3626	0	1
ENSG00000179299	NSUN7	m5C	Writer	ENSG00000258317	RP11-603J24.5	antisense	Non-Coding	0.5152	0	1
ENSG00000179299	NSUN7	m5C	Writer	ENSG00000257809	RP11-603J24.14	antisense	Non-Coding	0.3867	0	1
ENSG00000179299	NSUN7	m5C	Writer	ENSG00000257740	RP11-977G19.12	antisense	Non-Coding	0.3857	0	1
ENSG00000179299	NSUN7	m5C	Writer	ENSG00000224713	AC025165.8	antisense	Non-Coding	0.4767	0	1
ENSG00000179299	NSUN7	m5C	Writer	ENSG00000255566	RP11-114F3.5	processed_pseudogene	Non-Coding	0.4041	0	1
ENSG00000179299	NSUN7	m5C	Writer	ENSG00000239335	LLPH-AS1	antisense	Non-Coding	0.3892	0	1
ENSG00000179299	NSUN7	m5C	Writer	ENSG00000238105	GOLGA2P5	transcribed_unprocessed_pseudogene	Non-Coding	0.3874	0	1
ENSG00000179299	NSUN7	m5C	Writer	ENSG00000257489	RP11-175P13.3	transcribed_unprocessed_pseudogene	Non-Coding	0.4337	0	1
ENSG00000179299	NSUN7	m5C	Writer	ENSG00000258210	RP11-478C19.2	processed_transcript	Non-Coding	0.4165	0	1
ENSG00000179299	NSUN7	m5C	Writer	ENSG00000258359	PCNPP1	processed_pseudogene	Non-Coding	0.3543	0	1
ENSG00000179299	NSUN7	m5C	Writer	ENSG00000248008	NRAV	antisense	Non-Coding	0.3531	0	1
ENSG00000179299	NSUN7	m5C	Writer	ENSG00000256742	RP13-941N14.1	lincRNA	Non-Coding	0.3791	0	1
ENSG00000179299	NSUN7	m5C	Writer	ENSG00000272849	RP11-347I19.8	lincRNA	Non-Coding	0.3557	0	1
ENSG00000179299	NSUN7	m5C	Writer	ENSG00000239082	RNU7-170P	snRNA	Non-Coding	0.3911	0	1
ENSG00000179299	NSUN7	m5C	Writer	ENSG00000280328	RP11-972P1.7	TEC	Non-Coding	0.3829	0	1
ENSG00000179299	NSUN7	m5C	Writer	ENSG00000247373	RP11-486O12.2	lincRNA	Non-Coding	0.394	0	1
ENSG00000179299	NSUN7	m5C	Writer	ENSG00000279283	RP11-417L19.5	TEC	Non-Coding	0.3848	0	1
ENSG00000179299	NSUN7	m5C	Writer	ENSG00000226677	IGBP1P1	processed_pseudogene	Non-Coding	0.3587	0	1
ENSG00000179299	NSUN7	m5C	Writer	ENSG00000258450	RP11-649E7.7	sense_intronic	Non-Coding	0.4433	0	1
ENSG00000179299	NSUN7	m5C	Writer	ENSG00000234911	TEX21P	unitary_pseudogene	Non-Coding	0.3677	0	1
ENSG00000179299	NSUN7	m5C	Writer	ENSG00000264256	AC025166.1	miRNA	Non-Coding	0.3614	0	1
ENSG00000179299	NSUN7	m5C	Writer	ENSG00000258461	RP11-164J13.1	processed_transcript	Non-Coding	0.4264	0	1
ENSG00000179299	NSUN7	m5C	Writer	ENSG00000274403	CTD-2036P10.6	antisense	Non-Coding	0.4237	0	1
ENSG00000179299	NSUN7	m5C	Writer	ENSG00000203392	CTD-2026K11.6	antisense	Non-Coding	0.3587	0	1
ENSG00000179299	NSUN7	m5C	Writer	ENSG00000259736	CRTC3-AS1	antisense	Non-Coding	0.3571	0	1
ENSG00000179299	NSUN7	m5C	Writer	ENSG00000279930	LA16c-312E8.4	TEC	Non-Coding	0.4479	0	1
ENSG00000179299	NSUN7	m5C	Writer	ENSG00000260646	LA16c-385E7.1	lincRNA	Non-Coding	0.3848	0	1
ENSG00000179299	NSUN7	m5C	Writer	ENSG00000260874	RP11-715J22.4	lincRNA	Non-Coding	0.3675	0	1
ENSG00000179299	NSUN7	m5C	Writer	ENSG00000274367	LA16c-380H5.6	lincRNA	Non-Coding	0.3579	0	1
ENSG00000179299	NSUN7	m5C	Writer	ENSG00000183458	RP11-958N24.1	transcribed_unprocessed_pseudogene	Non-Coding	0.3915	0	1
ENSG00000179299	NSUN7	m5C	Writer	ENSG00000275910	RP11-680G24.6	antisense	Non-Coding	0.366	0	1
ENSG00000179299	NSUN7	m5C	Writer	ENSG00000260796	RP11-1348G14.5	antisense	Non-Coding	0.382	0	1
ENSG00000179299	NSUN7	m5C	Writer	ENSG00000275807	RP11-1348G14.8	antisense	Non-Coding	0.3971	0	1
ENSG00000179299	NSUN7	m5C	Writer	ENSG00000247735	CTD-2574D22.2	antisense	Non-Coding	0.3844	0	1
ENSG00000179299	NSUN7	m5C	Writer	ENSG00000261777	RP11-529K1.2	processed_transcript	Non-Coding	0.3671	0	1
ENSG00000179299	NSUN7	m5C	Writer	ENSG00000279569	RP11-394B2.1	TEC	Non-Coding	0.4234	0	1
ENSG00000179299	NSUN7	m5C	Writer	ENSG00000259972	AC009120.6	processed_transcript	Non-Coding	0.3613	0	1
ENSG00000179299	NSUN7	m5C	Writer	ENSG00000261141	RP11-303E16.5	antisense	Non-Coding	0.3756	0	1
ENSG00000179299	NSUN7	m5C	Writer	ENSG00000274627	RP11-104N10.2	sense_intronic	Non-Coding	0.4181	0	1
ENSG00000179299	NSUN7	m5C	Writer	ENSG00000223959	AFG3L1P	unitary_pseudogene	Non-Coding	0.3731	0	1
ENSG00000179299	NSUN7	m5C	Writer	ENSG00000221819	GAS8-AS1	antisense	Non-Coding	0.3632	0	1
ENSG00000179299	NSUN7	m5C	Writer	ENSG00000222019	URAHP	transcribed_unprocessed_pseudogene	Non-Coding	0.4258	0	1
ENSG00000179299	NSUN7	m5C	Writer	ENSG00000280279	RP11-1228E12.1	lincRNA	Non-Coding	0.4002	0	1
ENSG00000179299	NSUN7	m5C	Writer	ENSG00000261879	RP11-333E1.1	antisense	Non-Coding	0.427	0	1
ENSG00000179299	NSUN7	m5C	Writer	ENSG00000279812	CTD-2545G14.4	TEC	Non-Coding	0.3822	0	1
ENSG00000179299	NSUN7	m5C	Writer	ENSG00000280046	RP11-1099M24.6	TEC	Non-Coding	0.4245	0	1
ENSG00000179299	NSUN7	m5C	Writer	ENSG00000223878	AC005517.3	processed_pseudogene	Non-Coding	0.3839	0	1
ENSG00000179299	NSUN7	m5C	Writer	ENSG00000265511	RP11-524F11.1	antisense	Non-Coding	0.3652	0	1
ENSG00000179299	NSUN7	m5C	Writer	ENSG00000232344	AC087163.2	processed_pseudogene	Non-Coding	0.373	0	1
ENSG00000179299	NSUN7	m5C	Writer	ENSG00000264538	SUZ12P1	transcribed_unprocessed_pseudogene	Non-Coding	0.3923	0	1
ENSG00000179299	NSUN7	m5C	Writer	ENSG00000265791	CTD-2349P21.10	sense_intronic	Non-Coding	0.3863	0	1
ENSG00000179299	NSUN7	m5C	Writer	ENSG00000278867	RP11-640N20.4	TEC	Non-Coding	0.3629	0	1
ENSG00000179299	NSUN7	m5C	Writer	ENSG00000267002	RP11-242D8.1	lincRNA	Non-Coding	0.3819	0	1
ENSG00000179299	NSUN7	m5C	Writer	ENSG00000267595	RP11-242D8.2	unprocessed_pseudogene	Non-Coding	0.4205	0	1
ENSG00000179299	NSUN7	m5C	Writer	ENSG00000221044	U3	snoRNA	Non-Coding	0.363	0	1
ENSG00000179299	NSUN7	m5C	Writer	ENSG00000266980	RP11-552F3.4	antisense	Non-Coding	0.36	0	1
ENSG00000179299	NSUN7	m5C	Writer	ENSG00000279382	RP11-449J21.3	TEC	Non-Coding	0.4079	0	1
ENSG00000179299	NSUN7	m5C	Writer	ENSG00000263069	CTD-2047H16.4	antisense	Non-Coding	0.3938	0	1
ENSG00000179299	NSUN7	m5C	Writer	ENSG00000267108	RP11-861E21.1	lincRNA	Non-Coding	0.3927	0	1
ENSG00000179299	NSUN7	m5C	Writer	ENSG00000265750	RP11-799B12.4	lincRNA	Non-Coding	0.3549	0	1
ENSG00000179299	NSUN7	m5C	Writer	ENSG00000279989	RP11-158H5.2	TEC	Non-Coding	0.4927	0	1
ENSG00000179299	NSUN7	m5C	Writer	ENSG00000274184	RP11-158H5.8	lincRNA	Non-Coding	0.5048	0	1
ENSG00000179299	NSUN7	m5C	Writer	ENSG00000274918	RP11-54G14.1	lincRNA	Non-Coding	0.4731	0	1
ENSG00000179299	NSUN7	m5C	Writer	ENSG00000280212	RP11-49K24.3	TEC	Non-Coding	0.3776	0	1
ENSG00000179299	NSUN7	m5C	Writer	ENSG00000206129	CTD-2008L17.2	lincRNA	Non-Coding	0.3686	0	1
ENSG00000179299	NSUN7	m5C	Writer	ENSG00000267390	RP11-635N19.1	antisense	Non-Coding	0.3939	0	1
ENSG00000179299	NSUN7	m5C	Writer	ENSG00000264247	LINC00909	lincRNA	Non-Coding	0.3547	0	1
ENSG00000179299	NSUN7	m5C	Writer	ENSG00000233293	RP11-410N8.3	antisense	Non-Coding	0.3603	0	1
ENSG00000179299	NSUN7	m5C	Writer	ENSG00000269202	RP4-614O4.12	lincRNA	Non-Coding	0.3897	0	1
ENSG00000179299	NSUN7	m5C	Writer	ENSG00000229222	KRT18P4	processed_pseudogene	Non-Coding	0.3617	0	1
ENSG00000179299	NSUN7	m5C	Writer	ENSG00000231703	RP4-669H2.1	antisense	Non-Coding	0.3586	0	1
ENSG00000179299	NSUN7	m5C	Writer	ENSG00000207554	MIR647	miRNA	Non-Coding	0.3761	0	1
ENSG00000179299	NSUN7	m5C	Writer	ENSG00000268670	CTD-2622I13.3	sense_intronic	Non-Coding	0.3524	0	1
ENSG00000179299	NSUN7	m5C	Writer	ENSG00000267274	CTD-2006C1.12	sense_overlapping	Non-Coding	0.3857	0	1
ENSG00000179299	NSUN7	m5C	Writer	ENSG00000269560	CTD-2192J16.21	sense_intronic	Non-Coding	0.438	0	1
ENSG00000179299	NSUN7	m5C	Writer	ENSG00000267309	CTD-2630F21.1	antisense	Non-Coding	0.3682	0	1
ENSG00000179299	NSUN7	m5C	Writer	ENSG00000225868	AC016582.2	lincRNA	Non-Coding	0.3577	0	1
ENSG00000179299	NSUN7	m5C	Writer	ENSG00000229481	CTD-2554C21.3	lincRNA	Non-Coding	0.3567	0	1
ENSG00000179299	NSUN7	m5C	Writer	ENSG00000277744	CTC-435M10.12	sense_intronic	Non-Coding	0.3619	0	1
ENSG00000179299	NSUN7	m5C	Writer	ENSG00000277977	CTD-3018O17.5	unprocessed_pseudogene	Non-Coding	0.3527	0	1
ENSG00000179299	NSUN7	m5C	Writer	ENSG00000272733	KB-208E9.1	lincRNA	Non-Coding	0.383	0	1
ENSG00000179299	NSUN7	m5C	Writer	ENSG00000230870	FBXW11P1	processed_pseudogene	Non-Coding	0.3588	0	1
ENSG00000179299	NSUN7	m5C	Writer	ENSG00000214914	RPL23AP3	processed_pseudogene	Non-Coding	0.4085	0	1
ENSG00000179299	NSUN7	m5C	Writer	ENSG00000215424	MCM3AP-AS1	antisense	Non-Coding	0.373	0	1
ENSG00000083896	YTHDC1	m6A, m1A	Reader	ENSG00000182873	RP11-181G12.2	antisense	Non-Coding	0.3545	0	1
ENSG00000083896	YTHDC1	m6A, m1A	Reader	ENSG00000269925	RP3-467L1.6	sense_intronic	Non-Coding	0.3994	0	1
ENSG00000083896	YTHDC1	m6A, m1A	Reader	ENSG00000117242	PINK1-AS	antisense	Non-Coding	0.3765	0	1
ENSG00000083896	YTHDC1	m6A, m1A	Reader	ENSG00000259984	RP11-335G20.7	unprocessed_pseudogene	Non-Coding	0.4088	0	1
ENSG00000083896	YTHDC1	m6A, m1A	Reader	ENSG00000232499	RP11-512F24.1	processed_pseudogene	Non-Coding	0.3976	0	1
ENSG00000083896	YTHDC1	m6A, m1A	Reader	ENSG00000232372	GTF2IP20	unprocessed_pseudogene	Non-Coding	0.3668	0	1
ENSG00000083896	YTHDC1	m6A, m1A	Reader	ENSG00000229122	AGBL5-IT1	sense_intronic	Non-Coding	0.3558	0	1
ENSG00000083896	YTHDC1	m6A, m1A	Reader	ENSG00000272054	RP11-423P10.2	sense_intronic	Non-Coding	0.4113	0	1
ENSG00000083896	YTHDC1	m6A, m1A	Reader	ENSG00000270696	RP11-342K6.1	antisense	Non-Coding	0.3535	0	1
ENSG00000083896	YTHDC1	m6A, m1A	Reader	ENSG00000271452	RP11-342K6.2	sense_intronic	Non-Coding	0.4007	0	1
ENSG00000083896	YTHDC1	m6A, m1A	Reader	ENSG00000231822	AC019097.7	processed_pseudogene	Non-Coding	0.3681	0	1
ENSG00000083896	YTHDC1	m6A, m1A	Reader	ENSG00000272994	RP11-332H14.2	lincRNA	Non-Coding	0.3928	0	1
ENSG00000083896	YTHDC1	m6A, m1A	Reader	ENSG00000233762	AC007969.5	processed_pseudogene	Non-Coding	-0.3682	0	-1
ENSG00000083896	YTHDC1	m6A, m1A	Reader	ENSG00000237298	TTN-AS1	antisense	Non-Coding	0.3771	0	1
ENSG00000083896	YTHDC1	m6A, m1A	Reader	ENSG00000244567	AC096772.6	lincRNA	Non-Coding	0.3987	0	1
ENSG00000083896	YTHDC1	m6A, m1A	Reader	ENSG00000180385	EMC3-AS1	transcribed_unprocessed_pseudogene	Non-Coding	0.3679	0	1
ENSG00000083896	YTHDC1	m6A, m1A	Reader	ENSG00000232901	CYCSP10	processed_pseudogene	Non-Coding	0.359	0	1
ENSG00000083896	YTHDC1	m6A, m1A	Reader	ENSG00000271976	RP11-884K10.7	antisense	Non-Coding	0.4158	0	1
ENSG00000083896	YTHDC1	m6A, m1A	Reader	ENSG00000213300	HNRNPA3P6	processed_pseudogene	Non-Coding	0.3661	0	1
ENSG00000083896	YTHDC1	m6A, m1A	Reader	ENSG00000251615	RP11-774O3.3	lincRNA	Non-Coding	0.358	0	1
ENSG00000083896	YTHDC1	m6A, m1A	Reader	ENSG00000260296	RP11-395I6.3	sense_overlapping	Non-Coding	0.4378	0	1
ENSG00000083896	YTHDC1	m6A, m1A	Reader	ENSG00000273369	RP11-700J17.1	antisense	Non-Coding	0.368	0	1
ENSG00000083896	YTHDC1	m6A, m1A	Reader	ENSG00000259959	RP11-121C2.2	lincRNA	Non-Coding	0.3548	0	1
ENSG00000083896	YTHDC1	m6A, m1A	Reader	ENSG00000248256	OCIAD1-AS1	antisense	Non-Coding	0.3969	0	1
ENSG00000083896	YTHDC1	m6A, m1A	Reader	ENSG00000248049	UBA6-AS1	antisense	Non-Coding	0.4941	0	1
ENSG00000083896	YTHDC1	m6A, m1A	Reader	ENSG00000270228	RP11-453E17.3	processed_pseudogene	Non-Coding	0.4265	0	1
ENSG00000083896	YTHDC1	m6A, m1A	Reader	ENSG00000232398	TMPRSS11CP	unprocessed_pseudogene	Non-Coding	0.368	0	1
ENSG00000083896	YTHDC1	m6A, m1A	Reader	ENSG00000251022	THAP9-AS1	antisense	Non-Coding	0.3559	0	1
ENSG00000083896	YTHDC1	m6A, m1A	Reader	ENSG00000225094	SETP20	processed_pseudogene	Non-Coding	0.3592	0	1
ENSG00000083896	YTHDC1	m6A, m1A	Reader	ENSG00000260404	RP11-384K6.6	lincRNA	Non-Coding	0.4258	0	1
ENSG00000083896	YTHDC1	m6A, m1A	Reader	ENSG00000225892	RP11-384K6.2	transcribed_processed_pseudogene	Non-Coding	0.3857	0	1
ENSG00000083896	YTHDC1	m6A, m1A	Reader	ENSG00000260091	RP11-33B1.4	lincRNA	Non-Coding	0.3966	0	1
ENSG00000083896	YTHDC1	m6A, m1A	Reader	ENSG00000273247	RP11-83A24.2	antisense	Non-Coding	0.4603	0	1
ENSG00000083896	YTHDC1	m6A, m1A	Reader	ENSG00000268471	DKFZP434I0714	lincRNA	Non-Coding	0.3535	0	1
ENSG00000083896	YTHDC1	m6A, m1A	Reader	ENSG00000271119	CTD-2012J19.3	lincRNA	Non-Coding	0.37	0	1
ENSG00000083896	YTHDC1	m6A, m1A	Reader	ENSG00000250903	GMDS-AS1	lincRNA	Non-Coding	0.3543	0	1
ENSG00000083896	YTHDC1	m6A, m1A	Reader	ENSG00000215022	RP1-257A7.4	antisense	Non-Coding	0.3729	0	1
ENSG00000083896	YTHDC1	m6A, m1A	Reader	ENSG00000204623	ZNRD1-AS1	antisense	Non-Coding	0.4235	0	1
ENSG00000083896	YTHDC1	m6A, m1A	Reader	ENSG00000280128	XXbac-BPG283O16.9	TEC	Non-Coding	0.3836	0	1
ENSG00000083896	YTHDC1	m6A, m1A	Reader	ENSG00000217165	ANKRD18EP	processed_pseudogene	Non-Coding	0.3674	0	1
ENSG00000083896	YTHDC1	m6A, m1A	Reader	ENSG00000234882	EIF3EP1	processed_pseudogene	Non-Coding	0.3658	0	1
ENSG00000083896	YTHDC1	m6A, m1A	Reader	ENSG00000220563	PKMP3	processed_pseudogene	Non-Coding	0.3558	0	1
ENSG00000083896	YTHDC1	m6A, m1A	Reader	ENSG00000230189	GS1-124K5.2	transcribed_unprocessed_pseudogene	Non-Coding	0.3909	0	1
ENSG00000083896	YTHDC1	m6A, m1A	Reader	ENSG00000270223	RP13-36G14.4	sense_intronic	Non-Coding	0.3942	0	1
ENSG00000083896	YTHDC1	m6A, m1A	Reader	ENSG00000271430	RP3-368A4.5	sense_intronic	Non-Coding	0.3917	0	1
ENSG00000083896	YTHDC1	m6A, m1A	Reader	ENSG00000228492	RAB11FIP1P1	processed_pseudogene	Non-Coding	0.3624	0	1
ENSG00000083896	YTHDC1	m6A, m1A	Reader	ENSG00000280193	RP13-923O23.7	TEC	Non-Coding	0.375	0	1
ENSG00000083896	YTHDC1	m6A, m1A	Reader	ENSG00000271971	CTD-2006H14.2	antisense	Non-Coding	0.3784	0	1
ENSG00000083896	YTHDC1	m6A, m1A	Reader	ENSG00000253854	RP11-10N23.2	antisense	Non-Coding	0.3683	0	1
ENSG00000083896	YTHDC1	m6A, m1A	Reader	ENSG00000279456	RP11-87H9.5	TEC	Non-Coding	0.3829	0	1
ENSG00000083896	YTHDC1	m6A, m1A	Reader	ENSG00000165121	RP11-213G2.3	unprocessed_pseudogene	Non-Coding	0.4027	0	1
ENSG00000083896	YTHDC1	m6A, m1A	Reader	ENSG00000230734	RPL10P3	processed_pseudogene	Non-Coding	-0.3533	0	-1
ENSG00000083896	YTHDC1	m6A, m1A	Reader	ENSG00000243738	RN7SL181P	misc_RNA	Non-Coding	0.3716	0	1
ENSG00000083896	YTHDC1	m6A, m1A	Reader	ENSG00000254463	RP11-484D2.3	processed_pseudogene	Non-Coding	0.375	0	1
ENSG00000083896	YTHDC1	m6A, m1A	Reader	ENSG00000234420	ZNF37BP	transcribed_processed_pseudogene	Non-Coding	0.4391	0	1
ENSG00000083896	YTHDC1	m6A, m1A	Reader	ENSG00000204177	BMS1P1	transcribed_unprocessed_pseudogene	Non-Coding	0.3756	0	1
ENSG00000083896	YTHDC1	m6A, m1A	Reader	ENSG00000270589	RP11-348N5.7	antisense	Non-Coding	0.3555	0	1
ENSG00000083896	YTHDC1	m6A, m1A	Reader	ENSG00000222726	RNU2-7P	snRNA	Non-Coding	0.3578	0	1
ENSG00000083896	YTHDC1	m6A, m1A	Reader	ENSG00000136149	RPL13AP25	processed_pseudogene	Non-Coding	-0.3706	0	-1
ENSG00000083896	YTHDC1	m6A, m1A	Reader	ENSG00000236565	HNRNPA3P5	processed_pseudogene	Non-Coding	0.3504	0	1
ENSG00000083896	YTHDC1	m6A, m1A	Reader	ENSG00000225200	AB019441.29	processed_pseudogene	Non-Coding	-0.3598	0	-1
ENSG00000083896	YTHDC1	m6A, m1A	Reader	ENSG00000179523	EIF3J-AS1	lincRNA	Non-Coding	0.362	0	1
ENSG00000083896	YTHDC1	m6A, m1A	Reader	ENSG00000260874	RP11-715J22.4	lincRNA	Non-Coding	0.3637	0	1
ENSG00000083896	YTHDC1	m6A, m1A	Reader	ENSG00000260751	CTD-2196E14.6	sense_intronic	Non-Coding	0.3726	0	1
ENSG00000083896	YTHDC1	m6A, m1A	Reader	ENSG00000263326	RP11-266L9.6	unprocessed_pseudogene	Non-Coding	0.3542	0	1
ENSG00000083896	YTHDC1	m6A, m1A	Reader	ENSG00000274925	CTD-2547G23.4	lincRNA	Non-Coding	0.3674	0	1
ENSG00000083896	YTHDC1	m6A, m1A	Reader	ENSG00000261766	RP11-22P6.2	antisense	Non-Coding	0.3576	0	1
ENSG00000083896	YTHDC1	m6A, m1A	Reader	ENSG00000263220	RP11-420A6.2	antisense	Non-Coding	0.3692	0	1
ENSG00000083896	YTHDC1	m6A, m1A	Reader	ENSG00000267745	RP11-686D22.8	processed_transcript	Non-Coding	0.375	0	1
ENSG00000083896	YTHDC1	m6A, m1A	Reader	ENSG00000267102	RP11-686D22.7	transcribed_processed_pseudogene	Non-Coding	0.3931	0	1
ENSG00000083896	YTHDC1	m6A, m1A	Reader	ENSG00000270871	AC015849.19	antisense	Non-Coding	0.3528	0	1
ENSG00000083896	YTHDC1	m6A, m1A	Reader	ENSG00000266469	CTB-131K11.1	antisense	Non-Coding	0.3741	0	1
ENSG00000083896	YTHDC1	m6A, m1A	Reader	ENSG00000267002	RP11-242D8.1	lincRNA	Non-Coding	0.3602	0	1
ENSG00000083896	YTHDC1	m6A, m1A	Reader	ENSG00000263142	LRRC37A17P	transcribed_unprocessed_pseudogene	Non-Coding	0.4084	0	1
ENSG00000083896	YTHDC1	m6A, m1A	Reader	ENSG00000253347	CTD-2026D20.2	antisense	Non-Coding	0.3641	0	1
ENSG00000083896	YTHDC1	m6A, m1A	Reader	ENSG00000279059	RP11-257O5.2	TEC	Non-Coding	0.4156	0	1
ENSG00000083896	YTHDC1	m6A, m1A	Reader	ENSG00000279880	RP11-855A2.2	TEC	Non-Coding	0.3778	0	1
ENSG00000083896	YTHDC1	m6A, m1A	Reader	ENSG00000276863	CTD-2047H16.5	antisense	Non-Coding	0.3609	0	1
ENSG00000083896	YTHDC1	m6A, m1A	Reader	ENSG00000263069	CTD-2047H16.4	antisense	Non-Coding	0.4144	0	1
ENSG00000083896	YTHDC1	m6A, m1A	Reader	ENSG00000226137	BAIAP2-AS1	lincRNA	Non-Coding	0.3564	0	1
ENSG00000083896	YTHDC1	m6A, m1A	Reader	ENSG00000265678	RP11-1376P16.2	antisense	Non-Coding	0.377	0	1
ENSG00000083896	YTHDC1	m6A, m1A	Reader	ENSG00000235297	FAUP1	processed_pseudogene	Non-Coding	-0.4131	0	-1
ENSG00000083896	YTHDC1	m6A, m1A	Reader	ENSG00000235065	RPL24P2	processed_pseudogene	Non-Coding	-0.3527	0	-1
ENSG00000083896	YTHDC1	m6A, m1A	Reader	ENSG00000270614	CTC-325H20.7	processed_pseudogene	Non-Coding	0.3664	0	1
ENSG00000083896	YTHDC1	m6A, m1A	Reader	ENSG00000279203	AC005785.5	TEC	Non-Coding	0.3552	0	1
ENSG00000083896	YTHDC1	m6A, m1A	Reader	ENSG00000267565	CTC-559E9.8	antisense	Non-Coding	0.36	0	1
ENSG00000083896	YTHDC1	m6A, m1A	Reader	ENSG00000268006	PTOV1-AS1	antisense	Non-Coding	0.3642	0	1
ENSG00000083896	YTHDC1	m6A, m1A	Reader	ENSG00000235954	TTC28-AS1	processed_transcript	Non-Coding	0.3545	0	1
ENSG00000083896	YTHDC1	m6A, m1A	Reader	ENSG00000253352	TUG1	antisense	Non-Coding	0.4192	0	1
ENSG00000083896	YTHDC1	m6A, m1A	Reader	ENSG00000198618	PPIAP22	processed_pseudogene	Non-Coding	-0.3569	0	-1
ENSG00000168769	TET2	hm5C, m5C	Writer, Erazer	ENSG00000228327	RP11-206L10.2	lincRNA	Non-Coding	0.3939	0	1
ENSG00000168769	TET2	hm5C, m5C	Writer, Erazer	ENSG00000268575	RP1-283E3.8	processed_transcript	Non-Coding	0.366	0	1
ENSG00000168769	TET2	hm5C, m5C	Writer, Erazer	ENSG00000259984	RP11-335G20.7	unprocessed_pseudogene	Non-Coding	0.352	0	1
ENSG00000168769	TET2	hm5C, m5C	Writer, Erazer	ENSG00000270231	NBPF8	unprocessed_pseudogene	Non-Coding	0.3996	0	1
ENSG00000168769	TET2	hm5C, m5C	Writer, Erazer	ENSG00000225871	RP11-495P10.10	processed_pseudogene	Non-Coding	0.4145	0	1
ENSG00000168769	TET2	hm5C, m5C	Writer, Erazer	ENSG00000203761	MSTO2P	unprocessed_pseudogene	Non-Coding	0.3762	0	1
ENSG00000168769	TET2	hm5C, m5C	Writer, Erazer	ENSG00000232372	GTF2IP20	unprocessed_pseudogene	Non-Coding	0.4106	0	1
ENSG00000168769	TET2	hm5C, m5C	Writer, Erazer	ENSG00000227962	RP11-382D8.3	processed_pseudogene	Non-Coding	0.3625	0	1
ENSG00000168769	TET2	hm5C, m5C	Writer, Erazer	ENSG00000279519	RP11-288C18.1	TEC	Non-Coding	0.3862	0	1
ENSG00000168769	TET2	hm5C, m5C	Writer, Erazer	ENSG00000237522	NONOP2	processed_pseudogene	Non-Coding	0.377	0	1
ENSG00000168769	TET2	hm5C, m5C	Writer, Erazer	ENSG00000271452	RP11-342K6.2	sense_intronic	Non-Coding	0.3754	0	1
ENSG00000168769	TET2	hm5C, m5C	Writer, Erazer	ENSG00000233762	AC007969.5	processed_pseudogene	Non-Coding	-0.3638	0	-1
ENSG00000168769	TET2	hm5C, m5C	Writer, Erazer	ENSG00000201499	RNU6-312P	snRNA	Non-Coding	0.3554	0	1
ENSG00000168769	TET2	hm5C, m5C	Writer, Erazer	ENSG00000237641	RP11-690I21.1	processed_pseudogene	Non-Coding	0.3996	0	1
ENSG00000168769	TET2	hm5C, m5C	Writer, Erazer	ENSG00000223374	AC005104.3	antisense	Non-Coding	0.351	0	1
ENSG00000168769	TET2	hm5C, m5C	Writer, Erazer	ENSG00000264219	MIR4442	miRNA	Non-Coding	0.4309	0	1
ENSG00000168769	TET2	hm5C, m5C	Writer, Erazer	ENSG00000280173	RP11-447D11.3	TEC	Non-Coding	0.3572	0	1
ENSG00000168769	TET2	hm5C, m5C	Writer, Erazer	ENSG00000244586	WNT5A-AS1	antisense	Non-Coding	0.3808	0	1
ENSG00000168769	TET2	hm5C, m5C	Writer, Erazer	ENSG00000229729	RP11-159G9.5	lincRNA	Non-Coding	0.3999	0	1
ENSG00000168769	TET2	hm5C, m5C	Writer, Erazer	ENSG00000206712	RNU6-26P	snRNA	Non-Coding	0.396	0	1
ENSG00000168769	TET2	hm5C, m5C	Writer, Erazer	ENSG00000207770	MIR568	miRNA	Non-Coding	0.4406	0	1
ENSG00000168769	TET2	hm5C, m5C	Writer, Erazer	ENSG00000239503	MARK2P8	processed_pseudogene	Non-Coding	0.3619	0	1
ENSG00000168769	TET2	hm5C, m5C	Writer, Erazer	ENSG00000180610	ZBTB12P1	processed_pseudogene	Non-Coding	0.3619	0	1
ENSG00000168769	TET2	hm5C, m5C	Writer, Erazer	ENSG00000260404	RP11-384K6.6	lincRNA	Non-Coding	0.5483	0	1
ENSG00000168769	TET2	hm5C, m5C	Writer, Erazer	ENSG00000225892	RP11-384K6.2	transcribed_processed_pseudogene	Non-Coding	0.3979	0	1
ENSG00000168769	TET2	hm5C, m5C	Writer, Erazer	ENSG00000260091	RP11-33B1.4	lincRNA	Non-Coding	0.5076	0	1
ENSG00000168769	TET2	hm5C, m5C	Writer, Erazer	ENSG00000248280	GTF2IP12	unprocessed_pseudogene	Non-Coding	0.4653	0	1
ENSG00000168769	TET2	hm5C, m5C	Writer, Erazer	ENSG00000252503	RNU6-531P	snRNA	Non-Coding	0.3889	0	1
ENSG00000168769	TET2	hm5C, m5C	Writer, Erazer	ENSG00000251603	RP11-164P12.4	antisense	Non-Coding	0.4261	0	1
ENSG00000168769	TET2	hm5C, m5C	Writer, Erazer	ENSG00000264535	AC093788.1	miRNA	Non-Coding	0.414	0	1
ENSG00000168769	TET2	hm5C, m5C	Writer, Erazer	ENSG00000185641	CTD-2287O16.1	processed_pseudogene	Non-Coding	-0.3611	0	-1
ENSG00000168769	TET2	hm5C, m5C	Writer, Erazer	ENSG00000250015	CTC-339F2.2	lincRNA	Non-Coding	0.4127	0	1
ENSG00000168769	TET2	hm5C, m5C	Writer, Erazer	ENSG00000251414	RP11-843P14.1	antisense	Non-Coding	0.3524	0	1
ENSG00000168769	TET2	hm5C, m5C	Writer, Erazer	ENSG00000238035	AC138035.2	lincRNA	Non-Coding	0.3516	0	1
ENSG00000168769	TET2	hm5C, m5C	Writer, Erazer	ENSG00000124549	BTN2A3P	transcribed_unprocessed_pseudogene	Non-Coding	0.4354	0	1
ENSG00000168769	TET2	hm5C, m5C	Writer, Erazer	ENSG00000204623	ZNRD1-AS1	antisense	Non-Coding	0.3632	0	1
ENSG00000168769	TET2	hm5C, m5C	Writer, Erazer	ENSG00000231074	HCG18	antisense	Non-Coding	0.3568	0	1
ENSG00000168769	TET2	hm5C, m5C	Writer, Erazer	ENSG00000217165	ANKRD18EP	processed_pseudogene	Non-Coding	0.4087	0	1
ENSG00000168769	TET2	hm5C, m5C	Writer, Erazer	ENSG00000272316	XXbac-BPGBPG55C20.2	lincRNA	Non-Coding	0.3538	0	1
ENSG00000168769	TET2	hm5C, m5C	Writer, Erazer	ENSG00000218226	TATDN2P2	processed_pseudogene	Non-Coding	0.3659	0	1
ENSG00000168769	TET2	hm5C, m5C	Writer, Erazer	ENSG00000251451	GTF2IP9	unprocessed_pseudogene	Non-Coding	0.38	0	1
ENSG00000168769	TET2	hm5C, m5C	Writer, Erazer	ENSG00000230189	GS1-124K5.2	transcribed_unprocessed_pseudogene	Non-Coding	0.3783	0	1
ENSG00000168769	TET2	hm5C, m5C	Writer, Erazer	ENSG00000223473	GS1-124K5.3	lincRNA	Non-Coding	0.3531	0	1
ENSG00000168769	TET2	hm5C, m5C	Writer, Erazer	ENSG00000225573	RPL35P5	processed_pseudogene	Non-Coding	-0.3598	0	-1
ENSG00000168769	TET2	hm5C, m5C	Writer, Erazer	ENSG00000232546	RP11-458F8.1	unprocessed_pseudogene	Non-Coding	0.3731	0	1
ENSG00000168769	TET2	hm5C, m5C	Writer, Erazer	ENSG00000207741	MIR590	miRNA	Non-Coding	0.3652	0	1
ENSG00000168769	TET2	hm5C, m5C	Writer, Erazer	ENSG00000226851	AC004112.4	antisense	Non-Coding	0.3522	0	1
ENSG00000168769	TET2	hm5C, m5C	Writer, Erazer	ENSG00000280828	RP11-274B21.1	unprocessed_pseudogene	Non-Coding	0.4396	0	1
ENSG00000168769	TET2	hm5C, m5C	Writer, Erazer	ENSG00000242588	RP11-274B21.14	processed_transcript	Non-Coding	0.4705	0	1
ENSG00000168769	TET2	hm5C, m5C	Writer, Erazer	ENSG00000281896	RP11-274B21.13	transcribed_unprocessed_pseudogene	Non-Coding	0.4727	0	1
ENSG00000168769	TET2	hm5C, m5C	Writer, Erazer	ENSG00000243302	RP11-274B21.2	processed_pseudogene	Non-Coding	0.4189	0	1
ENSG00000168769	TET2	hm5C, m5C	Writer, Erazer	ENSG00000230715	RP11-274B21.4	processed_pseudogene	Non-Coding	0.3771	0	1
ENSG00000168769	TET2	hm5C, m5C	Writer, Erazer	ENSG00000281490	CICP14	processed_pseudogene	Non-Coding	0.3709	0	1
ENSG00000168769	TET2	hm5C, m5C	Writer, Erazer	ENSG00000223459	TCAF1P1	unprocessed_pseudogene	Non-Coding	0.4545	0	1
ENSG00000168769	TET2	hm5C, m5C	Writer, Erazer	ENSG00000228492	RAB11FIP1P1	processed_pseudogene	Non-Coding	0.3878	0	1
ENSG00000168769	TET2	hm5C, m5C	Writer, Erazer	ENSG00000259366	CTD-2647L4.4	sense_intronic	Non-Coding	0.4183	0	1
ENSG00000168769	TET2	hm5C, m5C	Writer, Erazer	ENSG00000275318	RP11-526D8.11	unprocessed_pseudogene	Non-Coding	0.3591	0	1
ENSG00000168769	TET2	hm5C, m5C	Writer, Erazer	ENSG00000235865	GSN-AS1	antisense	Non-Coding	0.3556	0	1
ENSG00000168769	TET2	hm5C, m5C	Writer, Erazer	ENSG00000231587	SNORD62B	snoRNA	Non-Coding	0.3623	0	1
ENSG00000168769	TET2	hm5C, m5C	Writer, Erazer	ENSG00000230724	LINC01001	lincRNA	Non-Coding	0.3836	0	1
ENSG00000168769	TET2	hm5C, m5C	Writer, Erazer	ENSG00000213713	PIGCP1	processed_pseudogene	Non-Coding	0.3629	0	1
ENSG00000168769	TET2	hm5C, m5C	Writer, Erazer	ENSG00000270427	NRBF2P5	processed_pseudogene	Non-Coding	0.4177	0	1
ENSG00000168769	TET2	hm5C, m5C	Writer, Erazer	ENSG00000239883	PARGP1	transcribed_unprocessed_pseudogene	Non-Coding	0.4102	0	1
ENSG00000168769	TET2	hm5C, m5C	Writer, Erazer	ENSG00000204177	BMS1P1	transcribed_unprocessed_pseudogene	Non-Coding	0.401	0	1
ENSG00000168769	TET2	hm5C, m5C	Writer, Erazer	ENSG00000178440	LINC00843	lincRNA	Non-Coding	0.3674	0	1
ENSG00000168769	TET2	hm5C, m5C	Writer, Erazer	ENSG00000233690	EBAG9P1	processed_pseudogene	Non-Coding	0.3537	0	1
ENSG00000168769	TET2	hm5C, m5C	Writer, Erazer	ENSG00000230224	PHBP9	processed_pseudogene	Non-Coding	0.3767	0	1
ENSG00000168769	TET2	hm5C, m5C	Writer, Erazer	ENSG00000256103	RP1-96H9.5	processed_pseudogene	Non-Coding	-0.3558	0	-1
ENSG00000168769	TET2	hm5C, m5C	Writer, Erazer	ENSG00000256967	RP11-273B20.1	antisense	Non-Coding	0.3605	0	1
ENSG00000168769	TET2	hm5C, m5C	Writer, Erazer	ENSG00000258210	RP11-478C19.2	processed_transcript	Non-Coding	0.3684	0	1
ENSG00000168769	TET2	hm5C, m5C	Writer, Erazer	ENSG00000278861	RP11-338K17.6	TEC	Non-Coding	0.3637	0	1
ENSG00000168769	TET2	hm5C, m5C	Writer, Erazer	ENSG00000280300	RP11-338K17.10	TEC	Non-Coding	0.4027	0	1
ENSG00000168769	TET2	hm5C, m5C	Writer, Erazer	ENSG00000225200	AB019441.29	processed_pseudogene	Non-Coding	-0.3588	0	-1
ENSG00000168769	TET2	hm5C, m5C	Writer, Erazer	ENSG00000223877	RP11-2F9.3	processed_pseudogene	Non-Coding	-0.3618	0	-1
ENSG00000168769	TET2	hm5C, m5C	Writer, Erazer	ENSG00000215302	CTD-3092A11.1	transcribed_unprocessed_pseudogene	Non-Coding	0.3529	0	1
ENSG00000168769	TET2	hm5C, m5C	Writer, Erazer	ENSG00000260618	RP11-23N2.4	antisense	Non-Coding	0.3559	0	1
ENSG00000168769	TET2	hm5C, m5C	Writer, Erazer	ENSG00000260425	LA16c-316G12.2	antisense	Non-Coding	0.3558	0	1
ENSG00000168769	TET2	hm5C, m5C	Writer, Erazer	ENSG00000260051	LA16c-390E6.4	antisense	Non-Coding	0.3566	0	1
ENSG00000168769	TET2	hm5C, m5C	Writer, Erazer	ENSG00000183604	SMG1P5	transcribed_unprocessed_pseudogene	Non-Coding	0.3676	0	1
ENSG00000168769	TET2	hm5C, m5C	Writer, Erazer	ENSG00000237718	AC009095.4	antisense	Non-Coding	0.3514	0	1
ENSG00000168769	TET2	hm5C, m5C	Writer, Erazer	ENSG00000214331	RP11-252A24.2	transcribed_unprocessed_pseudogene	Non-Coding	0.4089	0	1
ENSG00000168769	TET2	hm5C, m5C	Writer, Erazer	ENSG00000276523	RP11-490B18.6	antisense	Non-Coding	0.3835	0	1
ENSG00000168769	TET2	hm5C, m5C	Writer, Erazer	ENSG00000270184	RP11-568J23.5	antisense	Non-Coding	0.371	0	1
ENSG00000168769	TET2	hm5C, m5C	Writer, Erazer	ENSG00000279432	RP11-135N5.3	TEC	Non-Coding	0.3588	0	1
ENSG00000168769	TET2	hm5C, m5C	Writer, Erazer	ENSG00000265749	RP11-849F2.5	antisense	Non-Coding	0.364	0	1
ENSG00000168769	TET2	hm5C, m5C	Writer, Erazer	ENSG00000264176	MAGOH2P	transcribed_processed_pseudogene	Non-Coding	0.3599	0	1
ENSG00000168769	TET2	hm5C, m5C	Writer, Erazer	ENSG00000236088	COX10-AS1	processed_transcript	Non-Coding	0.4368	0	1
ENSG00000168769	TET2	hm5C, m5C	Writer, Erazer	ENSG00000179277	MEIS3P1	processed_pseudogene	Non-Coding	0.4268	0	1
ENSG00000168769	TET2	hm5C, m5C	Writer, Erazer	ENSG00000265519	CTD-3157E16.1	lincRNA	Non-Coding	0.3968	0	1
ENSG00000168769	TET2	hm5C, m5C	Writer, Erazer	ENSG00000278864	RP11-45M22.2	TEC	Non-Coding	0.4875	0	1
ENSG00000168769	TET2	hm5C, m5C	Writer, Erazer	ENSG00000232344	AC087163.2	processed_pseudogene	Non-Coding	0.3732	0	1
ENSG00000168769	TET2	hm5C, m5C	Writer, Erazer	ENSG00000264885	RP11-815I9.4	sense_intronic	Non-Coding	0.4196	0	1
ENSG00000168769	TET2	hm5C, m5C	Writer, Erazer	ENSG00000240445	FOXO3B	processed_pseudogene	Non-Coding	0.471	0	1
ENSG00000168769	TET2	hm5C, m5C	Writer, Erazer	ENSG00000265791	CTD-2349P21.10	sense_intronic	Non-Coding	0.3785	0	1
ENSG00000168769	TET2	hm5C, m5C	Writer, Erazer	ENSG00000266777	SH3GL1P1	transcribed_processed_pseudogene	Non-Coding	0.3775	0	1
ENSG00000168769	TET2	hm5C, m5C	Writer, Erazer	ENSG00000267648	RP11-686D22.3	transcribed_processed_pseudogene	Non-Coding	0.4274	0	1
ENSG00000168769	TET2	hm5C, m5C	Writer, Erazer	ENSG00000267102	RP11-686D22.7	transcribed_processed_pseudogene	Non-Coding	0.4671	0	1
ENSG00000168769	TET2	hm5C, m5C	Writer, Erazer	ENSG00000238793	SNORD124	snoRNA	Non-Coding	0.3811	0	1
ENSG00000168769	TET2	hm5C, m5C	Writer, Erazer	ENSG00000267221	CTD-2132N18.2	sense_intronic	Non-Coding	0.3632	0	1
ENSG00000168769	TET2	hm5C, m5C	Writer, Erazer	ENSG00000267595	RP11-242D8.2	unprocessed_pseudogene	Non-Coding	0.3871	0	1
ENSG00000168769	TET2	hm5C, m5C	Writer, Erazer	ENSG00000236383	LINC00854	processed_transcript	Non-Coding	0.4138	0	1
ENSG00000168769	TET2	hm5C, m5C	Writer, Erazer	ENSG00000267246	RP11-798G7.7	processed_transcript	Non-Coding	0.3622	0	1
ENSG00000168769	TET2	hm5C, m5C	Writer, Erazer	ENSG00000262372	RP11-669E14.6	antisense	Non-Coding	0.422	0	1
ENSG00000168769	TET2	hm5C, m5C	Writer, Erazer	ENSG00000263142	LRRC37A17P	transcribed_unprocessed_pseudogene	Non-Coding	0.421	0	1
ENSG00000168769	TET2	hm5C, m5C	Writer, Erazer	ENSG00000279880	RP11-855A2.2	TEC	Non-Coding	0.3513	0	1
ENSG00000168769	TET2	hm5C, m5C	Writer, Erazer	ENSG00000265678	RP11-1376P16.2	antisense	Non-Coding	0.3816	0	1
ENSG00000168769	TET2	hm5C, m5C	Writer, Erazer	ENSG00000279744	RP13-20L14.10	TEC	Non-Coding	0.4231	0	1
ENSG00000168769	TET2	hm5C, m5C	Writer, Erazer	ENSG00000266236	NARF-IT1	sense_intronic	Non-Coding	0.4089	0	1
ENSG00000168769	TET2	hm5C, m5C	Writer, Erazer	ENSG00000101898	MCTS2P	processed_pseudogene	Non-Coding	0.3978	0	1
ENSG00000168769	TET2	hm5C, m5C	Writer, Erazer	ENSG00000213293	CTD-2666L21.3	processed_pseudogene	Non-Coding	-0.3649	0	-1
ENSG00000168769	TET2	hm5C, m5C	Writer, Erazer	ENSG00000279044	AC007787.3	TEC	Non-Coding	0.3672	0	1
ENSG00000168769	TET2	hm5C, m5C	Writer, Erazer	ENSG00000123870	ZNF137P	transcribed_unprocessed_pseudogene	Non-Coding	0.3639	0	1
ENSG00000168769	TET2	hm5C, m5C	Writer, Erazer	ENSG00000269825	CTD-3099C6.9	sense_intronic	Non-Coding	0.3681	0	1
ENSG00000168769	TET2	hm5C, m5C	Writer, Erazer	ENSG00000229598	PRDX3P1	processed_pseudogene	Non-Coding	0.4131	0	1
ENSG00000168769	TET2	hm5C, m5C	Writer, Erazer	ENSG00000215424	MCM3AP-AS1	antisense	Non-Coding	0.3633	0	1
ENSG00000168769	TET2	hm5C, m5C	Writer, Erazer	ENSG00000228137	AP001469.7	antisense	Non-Coding	0.3545	0	1
ENSG00000145388	METTL14	m6A	Writer	ENSG00000233762	AC007969.5	processed_pseudogene	Non-Coding	-0.3542	0	-1
ENSG00000145388	METTL14	m6A	Writer	ENSG00000207770	MIR568	miRNA	Non-Coding	0.3629	0	1
ENSG00000145388	METTL14	m6A	Writer	ENSG00000225094	SETP20	processed_pseudogene	Non-Coding	0.3624	0	1
ENSG00000145388	METTL14	m6A	Writer	ENSG00000260526	RP11-73K9.2	antisense	Non-Coding	0.3816	0	1
ENSG00000145388	METTL14	m6A	Writer	ENSG00000260404	RP11-384K6.6	lincRNA	Non-Coding	0.5253	0	1
ENSG00000145388	METTL14	m6A	Writer	ENSG00000225892	RP11-384K6.2	transcribed_processed_pseudogene	Non-Coding	0.5003	0	1
ENSG00000145388	METTL14	m6A	Writer	ENSG00000251155	SEPT14P4	processed_pseudogene	Non-Coding	0.3645	0	1
ENSG00000145388	METTL14	m6A	Writer	ENSG00000250412	KLHL2P1	unprocessed_pseudogene	Non-Coding	0.3598	0	1
ENSG00000145388	METTL14	m6A	Writer	ENSG00000260091	RP11-33B1.4	lincRNA	Non-Coding	0.4679	0	1
ENSG00000145388	METTL14	m6A	Writer	ENSG00000248280	GTF2IP12	unprocessed_pseudogene	Non-Coding	0.5007	0	1
ENSG00000145388	METTL14	m6A	Writer	ENSG00000245958	RP11-33B1.1	transcribed_unprocessed_pseudogene	Non-Coding	0.499	0	1
ENSG00000145388	METTL14	m6A	Writer	ENSG00000252503	RNU6-531P	snRNA	Non-Coding	0.3568	0	1
ENSG00000145388	METTL14	m6A	Writer	ENSG00000273247	RP11-83A24.2	antisense	Non-Coding	0.4506	0	1
ENSG00000145388	METTL14	m6A	Writer	ENSG00000273472	RP11-102N12.3	lincRNA	Non-Coding	0.3942	0	1
ENSG00000145388	METTL14	m6A	Writer	ENSG00000251603	RP11-164P12.4	antisense	Non-Coding	0.3678	0	1
ENSG00000145388	METTL14	m6A	Writer	ENSG00000268471	DKFZP434I0714	lincRNA	Non-Coding	0.4373	0	1
ENSG00000145388	METTL14	m6A	Writer	ENSG00000264456	RP11-848P1.2	sense_intronic	Non-Coding	0.3519	0	1
ENSG00000037474	NSUN2	m5C	Writer	ENSG00000233762	AC007969.5	processed_pseudogene	Non-Coding	-0.3529	0	-1
ENSG00000037474	NSUN2	m5C	Writer	ENSG00000226360	RPL10AP6	processed_pseudogene	Non-Coding	-0.3701	0	-1
ENSG00000037474	NSUN2	m5C	Writer	ENSG00000260774	CTD-2083E4.4	processed_transcript	Non-Coding	0.4322	0	1
ENSG00000037474	NSUN2	m5C	Writer	ENSG00000250848	CTD-2083E4.5	processed_pseudogene	Non-Coding	0.4152	0	1
ENSG00000037474	NSUN2	m5C	Writer	ENSG00000188242	PP7080	antisense	Non-Coding	0.3902	0	1
ENSG00000037474	NSUN2	m5C	Writer	ENSG00000185986	SDHAP3	transcribed_unprocessed_pseudogene	Non-Coding	0.3539	0	1
ENSG00000037474	NSUN2	m5C	Writer	ENSG00000271119	CTD-2012J19.3	lincRNA	Non-Coding	0.4447	0	1
ENSG00000037474	NSUN2	m5C	Writer	ENSG00000248126	CTD-2012J19.2	unprocessed_pseudogene	Non-Coding	0.3508	0	1
ENSG00000037474	NSUN2	m5C	Writer	ENSG00000188002	RP11-43F13.1	transcribed_unprocessed_pseudogene	Non-Coding	0.4269	0	1
ENSG00000037474	NSUN2	m5C	Writer	ENSG00000261360	CTD-2165H16.4	antisense	Non-Coding	0.4218	0	1
ENSG00000037474	NSUN2	m5C	Writer	ENSG00000183666	GUSBP1	transcribed_unprocessed_pseudogene	Non-Coding	0.4699	0	1
ENSG00000037474	NSUN2	m5C	Writer	ENSG00000239407	LL0XNC01-237H1.2	lincRNA	Non-Coding	0.3568	0	1
ENSG00000047188	YTHDC2	m6A	Reader	ENSG00000236269	ENO1-IT1	sense_intronic	Non-Coding	0.374	0	1
ENSG00000047188	YTHDC2	m6A	Reader	ENSG00000266993	RP4-657D16.3	antisense	Non-Coding	0.4366	0	1
ENSG00000047188	YTHDC2	m6A	Reader	ENSG00000207721	MIR186	miRNA	Non-Coding	0.4263	0	1
ENSG00000047188	YTHDC2	m6A	Reader	ENSG00000181227	RP4-682C21.2	processed_pseudogene	Non-Coding	0.3632	0	1
ENSG00000047188	YTHDC2	m6A	Reader	ENSG00000273373	RP5-1074L1.4	antisense	Non-Coding	0.3876	0	1
ENSG00000047188	YTHDC2	m6A	Reader	ENSG00000235299	MRPL53P1	processed_pseudogene	Non-Coding	0.3743	0	1
ENSG00000047188	YTHDC2	m6A	Reader	ENSG00000226167	AP4B1-AS1	antisense	Non-Coding	0.4053	0	1
ENSG00000047188	YTHDC2	m6A	Reader	ENSG00000270392	PFN1P2	transcribed_processed_pseudogene	Non-Coding	0.3961	0	1
ENSG00000047188	YTHDC2	m6A	Reader	ENSG00000270231	NBPF8	unprocessed_pseudogene	Non-Coding	0.4456	0	1
ENSG00000047188	YTHDC2	m6A	Reader	ENSG00000274940	MIR8083	miRNA	Non-Coding	0.3545	0	1
ENSG00000047188	YTHDC2	m6A	Reader	ENSG00000252817	AL590431.1	miRNA	Non-Coding	0.3674	0	1
ENSG00000047188	YTHDC2	m6A	Reader	ENSG00000229780	UBE2Q1-AS1	antisense	Non-Coding	0.3691	0	1
ENSG00000047188	YTHDC2	m6A	Reader	ENSG00000271267	RP11-29H23.7	processed_pseudogene	Non-Coding	0.38	0	1
ENSG00000047188	YTHDC2	m6A	Reader	ENSG00000203761	MSTO2P	unprocessed_pseudogene	Non-Coding	0.3537	0	1
ENSG00000047188	YTHDC2	m6A	Reader	ENSG00000236364	RP11-525G13.2	antisense	Non-Coding	0.4061	0	1
ENSG00000047188	YTHDC2	m6A	Reader	ENSG00000188206	HNRNPU-AS1	antisense	Non-Coding	0.4018	0	1
ENSG00000047188	YTHDC2	m6A	Reader	ENSG00000227671	RP11-488L18.4	transcribed_unprocessed_pseudogene	Non-Coding	0.3542	0	1
ENSG00000047188	YTHDC2	m6A	Reader	ENSG00000252516	RNA5SP82	rRNA	Non-Coding	0.3531	0	1
ENSG00000047188	YTHDC2	m6A	Reader	ENSG00000279519	RP11-288C18.1	TEC	Non-Coding	0.366	0	1
ENSG00000047188	YTHDC2	m6A	Reader	ENSG00000272054	RP11-423P10.2	sense_intronic	Non-Coding	0.3763	0	1
ENSG00000047188	YTHDC2	m6A	Reader	ENSG00000200924	RNU6-1048P	snRNA	Non-Coding	0.3513	0	1
ENSG00000047188	YTHDC2	m6A	Reader	ENSG00000238018	AC093110.3	antisense	Non-Coding	0.4206	0	1
ENSG00000047188	YTHDC2	m6A	Reader	ENSG00000237522	NONOP2	processed_pseudogene	Non-Coding	0.4324	0	1
ENSG00000047188	YTHDC2	m6A	Reader	ENSG00000273245	RP11-434P11.2	lincRNA	Non-Coding	0.3512	0	1
ENSG00000047188	YTHDC2	m6A	Reader	ENSG00000229127	AC007038.7	antisense	Non-Coding	0.3525	0	1
ENSG00000047188	YTHDC2	m6A	Reader	ENSG00000243650	RN7SL834P	misc_RNA	Non-Coding	0.377	0	1
ENSG00000047188	YTHDC2	m6A	Reader	ENSG00000223374	AC005104.3	antisense	Non-Coding	0.3747	0	1
ENSG00000047188	YTHDC2	m6A	Reader	ENSG00000240288	GHRLOS	antisense	Non-Coding	0.3804	0	1
ENSG00000047188	YTHDC2	m6A	Reader	ENSG00000272498	RP11-415F23.3	antisense	Non-Coding	0.3593	0	1
ENSG00000047188	YTHDC2	m6A	Reader	ENSG00000244161	FLNB-AS1	antisense	Non-Coding	0.4263	0	1
ENSG00000047188	YTHDC2	m6A	Reader	ENSG00000239653	PSMD6-AS2	antisense	Non-Coding	0.3793	0	1
ENSG00000047188	YTHDC2	m6A	Reader	ENSG00000207770	MIR568	miRNA	Non-Coding	0.3888	0	1
ENSG00000047188	YTHDC2	m6A	Reader	ENSG00000244932	RP11-529F4.1	unprocessed_pseudogene	Non-Coding	0.4161	0	1
ENSG00000047188	YTHDC2	m6A	Reader	ENSG00000251474	RPL32P3	transcribed_unprocessed_pseudogene	Non-Coding	0.3876	0	1
ENSG00000047188	YTHDC2	m6A	Reader	ENSG00000240373	SEC62-AS1	antisense	Non-Coding	0.3552	0	1
ENSG00000047188	YTHDC2	m6A	Reader	ENSG00000239096	snoU13	snoRNA	Non-Coding	0.385	0	1
ENSG00000047188	YTHDC2	m6A	Reader	ENSG00000243368	MCCC1-AS1	antisense	Non-Coding	0.3605	0	1
ENSG00000047188	YTHDC2	m6A	Reader	ENSG00000233885	YEATS2-AS1	antisense	Non-Coding	0.4513	0	1
ENSG00000047188	YTHDC2	m6A	Reader	ENSG00000228028	AC069257.8	antisense	Non-Coding	0.3798	0	1
ENSG00000047188	YTHDC2	m6A	Reader	ENSG00000248019	FAM13A-AS1	antisense	Non-Coding	0.353	0	1
ENSG00000047188	YTHDC2	m6A	Reader	ENSG00000251739	RNU6-1053P	snRNA	Non-Coding	0.3689	0	1
ENSG00000047188	YTHDC2	m6A	Reader	ENSG00000215630	GUSBP9	unprocessed_pseudogene	Non-Coding	0.3543	0	1
ENSG00000047188	YTHDC2	m6A	Reader	ENSG00000272040	CTC-366B18.4	lincRNA	Non-Coding	0.4091	0	1
ENSG00000047188	YTHDC2	m6A	Reader	ENSG00000247572	CKMT2-AS1	antisense	Non-Coding	0.3968	0	1
ENSG00000047188	YTHDC2	m6A	Reader	ENSG00000272367	CTC-428H11.2	antisense	Non-Coding	0.3696	0	1
ENSG00000047188	YTHDC2	m6A	Reader	ENSG00000247828	TMEM161B-AS1	antisense	Non-Coding	0.3648	0	1
ENSG00000047188	YTHDC2	m6A	Reader	ENSG00000207129	RNA5SP187	rRNA	Non-Coding	0.4863	0	1
ENSG00000047188	YTHDC2	m6A	Reader	ENSG00000248734	CTD-2260A17.1	antisense	Non-Coding	0.5002	0	1
ENSG00000047188	YTHDC2	m6A	Reader	ENSG00000246859	STARD4-AS1	antisense	Non-Coding	0.4406	0	1
ENSG00000047188	YTHDC2	m6A	Reader	ENSG00000238363	SNORA13	snoRNA	Non-Coding	0.4288	0	1
ENSG00000047188	YTHDC2	m6A	Reader	ENSG00000249947	XBP1P1	processed_pseudogene	Non-Coding	0.4981	0	1
ENSG00000047188	YTHDC2	m6A	Reader	ENSG00000270067	CTC-487M23.5	antisense	Non-Coding	0.4847	0	1
ENSG00000047188	YTHDC2	m6A	Reader	ENSG00000279522	CTC-487M23.6	TEC	Non-Coding	0.4048	0	1
ENSG00000047188	YTHDC2	m6A	Reader	ENSG00000272389	CTC-487M23.7	antisense	Non-Coding	0.5741	0	1
ENSG00000047188	YTHDC2	m6A	Reader	ENSG00000250015	CTC-339F2.2	lincRNA	Non-Coding	0.4398	0	1
ENSG00000047188	YTHDC2	m6A	Reader	ENSG00000248445	SEMA6A-AS1	antisense	Non-Coding	0.4715	0	1
ENSG00000047188	YTHDC2	m6A	Reader	ENSG00000260686	CTB-36H16.2	sense_overlapping	Non-Coding	0.3799	0	1
ENSG00000047188	YTHDC2	m6A	Reader	ENSG00000249996	RP11-359P5.1	antisense	Non-Coding	0.3727	0	1
ENSG00000047188	YTHDC2	m6A	Reader	ENSG00000250602	RP11-517I3.1	antisense	Non-Coding	0.403	0	1
ENSG00000047188	YTHDC2	m6A	Reader	ENSG00000233006	AC034220.3	processed_transcript	Non-Coding	0.3649	0	1
ENSG00000047188	YTHDC2	m6A	Reader	ENSG00000234290	AC116366.6	antisense	Non-Coding	0.5211	0	1
ENSG00000047188	YTHDC2	m6A	Reader	ENSG00000248648	RP11-485M7.1	processed_pseudogene	Non-Coding	0.3743	0	1
ENSG00000047188	YTHDC2	m6A	Reader	ENSG00000273345	CTD-2410N18.4	processed_transcript	Non-Coding	0.4901	0	1
ENSG00000047188	YTHDC2	m6A	Reader	ENSG00000224186	C5orf66	antisense	Non-Coding	0.5247	0	1
ENSG00000047188	YTHDC2	m6A	Reader	ENSG00000281398	SNHG4	processed_transcript	Non-Coding	0.4648	0	1
ENSG00000047188	YTHDC2	m6A	Reader	ENSG00000275506	CTD-2062A1.2	processed_pseudogene	Non-Coding	0.3511	0	1
ENSG00000047188	YTHDC2	m6A	Reader	ENSG00000230551	CTB-89H12.4	processed_transcript	Non-Coding	0.5423	0	1
ENSG00000047188	YTHDC2	m6A	Reader	ENSG00000199047	MIR378A	miRNA	Non-Coding	0.3533	0	1
ENSG00000047188	YTHDC2	m6A	Reader	ENSG00000245275	SAP30L-AS1	antisense	Non-Coding	0.3606	0	1
ENSG00000047188	YTHDC2	m6A	Reader	ENSG00000263361	MIR378H	miRNA	Non-Coding	0.3691	0	1
ENSG00000047188	YTHDC2	m6A	Reader	ENSG00000251667	BRCC3P1	processed_pseudogene	Non-Coding	0.3817	0	1
ENSG00000047188	YTHDC2	m6A	Reader	ENSG00000250909	RP11-843P14.2	antisense	Non-Coding	0.4712	0	1
ENSG00000047188	YTHDC2	m6A	Reader	ENSG00000251414	RP11-843P14.1	antisense	Non-Coding	0.4804	0	1
ENSG00000047188	YTHDC2	m6A	Reader	ENSG00000247679	RP11-1277A3.1	antisense	Non-Coding	0.4762	0	1
ENSG00000047188	YTHDC2	m6A	Reader	ENSG00000246596	RP11-1277A3.2	transcribed_unprocessed_pseudogene	Non-Coding	0.4148	0	1
ENSG00000047188	YTHDC2	m6A	Reader	ENSG00000244945	RP11-1379J22.2	antisense	Non-Coding	0.3784	0	1
ENSG00000047188	YTHDC2	m6A	Reader	ENSG00000233892	PAIP1P1	processed_pseudogene	Non-Coding	0.3866	0	1
ENSG00000047188	YTHDC2	m6A	Reader	ENSG00000280128	XXbac-BPG283O16.9	TEC	Non-Coding	0.3615	0	1
ENSG00000047188	YTHDC2	m6A	Reader	ENSG00000272374	RP3-329A5.8	lincRNA	Non-Coding	0.367	0	1
ENSG00000047188	YTHDC2	m6A	Reader	ENSG00000278206	RP1-20N2.8	processed_transcript	Non-Coding	0.3902	0	1
ENSG00000047188	YTHDC2	m6A	Reader	ENSG00000229036	VDAC1P8	transcribed_processed_pseudogene	Non-Coding	0.3592	0	1
ENSG00000047188	YTHDC2	m6A	Reader	ENSG00000196295	AC005154.6	processed_transcript	Non-Coding	0.3638	0	1
ENSG00000047188	YTHDC2	m6A	Reader	ENSG00000225507	AC069282.6	processed_pseudogene	Non-Coding	0.3945	0	1
ENSG00000047188	YTHDC2	m6A	Reader	ENSG00000234500	GS1-124K5.10	unprocessed_pseudogene	Non-Coding	0.3723	0	1
ENSG00000047188	YTHDC2	m6A	Reader	ENSG00000242294	STAG3L5P	transcribed_unprocessed_pseudogene	Non-Coding	0.3801	0	1
ENSG00000047188	YTHDC2	m6A	Reader	ENSG00000224138	AC000123.4	antisense	Non-Coding	0.3536	0	1
ENSG00000047188	YTHDC2	m6A	Reader	ENSG00000280347	AC000123.2	TEC	Non-Coding	0.3655	0	1
ENSG00000047188	YTHDC2	m6A	Reader	ENSG00000280828	RP11-274B21.1	unprocessed_pseudogene	Non-Coding	0.3573	0	1
ENSG00000047188	YTHDC2	m6A	Reader	ENSG00000242588	RP11-274B21.14	processed_transcript	Non-Coding	0.37	0	1
ENSG00000047188	YTHDC2	m6A	Reader	ENSG00000243302	RP11-274B21.2	processed_pseudogene	Non-Coding	0.3677	0	1
ENSG00000047188	YTHDC2	m6A	Reader	ENSG00000244560	RP4-800G7.2	transcribed_unprocessed_pseudogene	Non-Coding	0.3908	0	1
ENSG00000047188	YTHDC2	m6A	Reader	ENSG00000235244	DANT2	lincRNA	Non-Coding	0.4142	0	1
ENSG00000047188	YTHDC2	m6A	Reader	ENSG00000232149	FERP1	processed_pseudogene	Non-Coding	0.3981	0	1
ENSG00000047188	YTHDC2	m6A	Reader	ENSG00000226107	AC004383.3	processed_pseudogene	Non-Coding	0.4072	0	1
ENSG00000047188	YTHDC2	m6A	Reader	ENSG00000279347	RP11-85I17.2	TEC	Non-Coding	0.3729	0	1
ENSG00000047188	YTHDC2	m6A	Reader	ENSG00000279518	AC083843.4	TEC	Non-Coding	0.3593	0	1
ENSG00000047188	YTHDC2	m6A	Reader	ENSG00000259820	AC083843.1	lincRNA	Non-Coding	0.3565	0	1
ENSG00000047188	YTHDC2	m6A	Reader	ENSG00000226055	PAICSP1	processed_pseudogene	Non-Coding	0.3722	0	1
ENSG00000047188	YTHDC2	m6A	Reader	ENSG00000235298	RP11-575L7.8	antisense	Non-Coding	0.4075	0	1
ENSG00000047188	YTHDC2	m6A	Reader	ENSG00000269929	RP11-2B6.2	lincRNA	Non-Coding	0.3619	0	1
ENSG00000047188	YTHDC2	m6A	Reader	ENSG00000228487	RP13-225O21.2	antisense	Non-Coding	0.3808	0	1
ENSG00000047188	YTHDC2	m6A	Reader	ENSG00000254595	CTD-2010I16.1	processed_pseudogene	Non-Coding	0.3849	0	1
ENSG00000047188	YTHDC2	m6A	Reader	ENSG00000256282	RP11-504G3.4	transcribed_processed_pseudogene	Non-Coding	0.383	0	1
ENSG00000047188	YTHDC2	m6A	Reader	ENSG00000279837	RP11-504G3.2	TEC	Non-Coding	0.3824	0	1
ENSG00000047188	YTHDC2	m6A	Reader	ENSG00000254463	RP11-484D2.3	processed_pseudogene	Non-Coding	0.3947	0	1
ENSG00000047188	YTHDC2	m6A	Reader	ENSG00000255139	AP000442.1	antisense	Non-Coding	0.3641	0	1
ENSG00000047188	YTHDC2	m6A	Reader	ENSG00000245532	NEAT1	lincRNA	Non-Coding	0.3689	0	1
ENSG00000047188	YTHDC2	m6A	Reader	ENSG00000251562	MALAT1	lincRNA	Non-Coding	0.3503	0	1
ENSG00000047188	YTHDC2	m6A	Reader	ENSG00000245156	RP11-867G23.3	lincRNA	Non-Coding	0.3637	0	1
ENSG00000047188	YTHDC2	m6A	Reader	ENSG00000275022	MIR6753	miRNA	Non-Coding	0.3669	0	1
ENSG00000047188	YTHDC2	m6A	Reader	ENSG00000260808	CTD-2007L18.5	lincRNA	Non-Coding	0.3605	0	1
ENSG00000047188	YTHDC2	m6A	Reader	ENSG00000245148	ARAP1-AS2	antisense	Non-Coding	0.4061	0	1
ENSG00000047188	YTHDC2	m6A	Reader	ENSG00000202314	SNORD6	snoRNA	Non-Coding	0.3528	0	1
ENSG00000047188	YTHDC2	m6A	Reader	ENSG00000237399	PITRM1-AS1	antisense	Non-Coding	0.3719	0	1
ENSG00000047188	YTHDC2	m6A	Reader	ENSG00000234420	ZNF37BP	transcribed_processed_pseudogene	Non-Coding	0.4483	0	1
ENSG00000047188	YTHDC2	m6A	Reader	ENSG00000239883	PARGP1	transcribed_unprocessed_pseudogene	Non-Coding	0.3508	0	1
ENSG00000047188	YTHDC2	m6A	Reader	ENSG00000178440	LINC00843	lincRNA	Non-Coding	0.4001	0	1
ENSG00000047188	YTHDC2	m6A	Reader	ENSG00000226318	RP11-474D14.2	processed_pseudogene	Non-Coding	0.3669	0	1
ENSG00000047188	YTHDC2	m6A	Reader	ENSG00000236662	RP11-108L7.4	antisense	Non-Coding	0.3582	0	1
ENSG00000047188	YTHDC2	m6A	Reader	ENSG00000273599	RP11-59C5.3	antisense	Non-Coding	0.3593	0	1
ENSG00000047188	YTHDC2	m6A	Reader	ENSG00000207031	SNORD59A	snoRNA	Non-Coding	0.3884	0	1
ENSG00000047188	YTHDC2	m6A	Reader	ENSG00000258136	RP11-864J10.4	antisense	Non-Coding	0.4308	0	1
ENSG00000047188	YTHDC2	m6A	Reader	ENSG00000258210	RP11-478C19.2	processed_transcript	Non-Coding	0.3615	0	1
ENSG00000047188	YTHDC2	m6A	Reader	ENSG00000274227	RP1-267L14.6	antisense	Non-Coding	0.3789	0	1
ENSG00000047188	YTHDC2	m6A	Reader	ENSG00000278861	RP11-338K17.6	TEC	Non-Coding	0.4058	0	1
ENSG00000047188	YTHDC2	m6A	Reader	ENSG00000270130	RP11-214K3.23	sense_intronic	Non-Coding	0.3527	0	1
ENSG00000047188	YTHDC2	m6A	Reader	ENSG00000279500	RP11-21K12.2	TEC	Non-Coding	0.3697	0	1
ENSG00000047188	YTHDC2	m6A	Reader	ENSG00000281026	N4BP2L2-IT2	sense_intronic	Non-Coding	0.3924	0	1
ENSG00000047188	YTHDC2	m6A	Reader	ENSG00000229152	ANKRD10-IT1	sense_intronic	Non-Coding	0.3765	0	1
ENSG00000047188	YTHDC2	m6A	Reader	ENSG00000258727	RP11-66N24.3	antisense	Non-Coding	0.3546	0	1
ENSG00000047188	YTHDC2	m6A	Reader	ENSG00000258682	CTD-2002H8.2	sense_overlapping	Non-Coding	0.4319	0	1
ENSG00000047188	YTHDC2	m6A	Reader	ENSG00000257621	PSMA3-AS1	antisense	Non-Coding	0.3673	0	1
ENSG00000047188	YTHDC2	m6A	Reader	ENSG00000272909	CTD-2555O16.4	antisense	Non-Coding	0.3613	0	1
ENSG00000047188	YTHDC2	m6A	Reader	ENSG00000258646	RP11-950C14.3	antisense	Non-Coding	0.3559	0	1
ENSG00000047188	YTHDC2	m6A	Reader	ENSG00000269940	RP11-73M18.7	sense_intronic	Non-Coding	0.3968	0	1
ENSG00000047188	YTHDC2	m6A	Reader	ENSG00000269958	RP11-73M18.8	sense_intronic	Non-Coding	0.3555	0	1
ENSG00000047188	YTHDC2	m6A	Reader	ENSG00000274471	RP11-228M15.1	unprocessed_pseudogene	Non-Coding	0.4462	0	1
ENSG00000047188	YTHDC2	m6A	Reader	ENSG00000206149	HERC2P9	transcribed_unprocessed_pseudogene	Non-Coding	0.4472	0	1
ENSG00000047188	YTHDC2	m6A	Reader	ENSG00000270015	RP11-540B6.6	sense_intronic	Non-Coding	0.3975	0	1
ENSG00000047188	YTHDC2	m6A	Reader	ENSG00000250130	RP11-616K22.1	processed_pseudogene	Non-Coding	0.3653	0	1
ENSG00000047188	YTHDC2	m6A	Reader	ENSG00000259298	RP11-562A8.4	antisense	Non-Coding	0.4019	0	1
ENSG00000047188	YTHDC2	m6A	Reader	ENSG00000259668	RP11-707P17.2	antisense	Non-Coding	0.3746	0	1
ENSG00000047188	YTHDC2	m6A	Reader	ENSG00000259712	CTD-2184D3.5	antisense	Non-Coding	0.3719	0	1
ENSG00000047188	YTHDC2	m6A	Reader	ENSG00000260618	RP11-23N2.4	antisense	Non-Coding	0.4026	0	1
ENSG00000047188	YTHDC2	m6A	Reader	ENSG00000260773	RP11-352G18.2	antisense	Non-Coding	0.353	0	1
ENSG00000047188	YTHDC2	m6A	Reader	ENSG00000281183	NPTN-IT1	sense_intronic	Non-Coding	0.361	0	1
ENSG00000047188	YTHDC2	m6A	Reader	ENSG00000259562	RP11-762H8.2	transcribed_processed_pseudogene	Non-Coding	0.4258	0	1
ENSG00000047188	YTHDC2	m6A	Reader	ENSG00000276710	CSPG4P10	transcribed_unprocessed_pseudogene	Non-Coding	0.3669	0	1
ENSG00000047188	YTHDC2	m6A	Reader	ENSG00000258725	PRC1-AS1	antisense	Non-Coding	0.353	0	1
ENSG00000047188	YTHDC2	m6A	Reader	ENSG00000260853	RP11-264B17.2	antisense	Non-Coding	0.3964	0	1
ENSG00000047188	YTHDC2	m6A	Reader	ENSG00000131797	CLUHP3	transcribed_unprocessed_pseudogene	Non-Coding	0.3855	0	1
ENSG00000047188	YTHDC2	m6A	Reader	ENSG00000270184	RP11-568J23.5	antisense	Non-Coding	0.3547	0	1
ENSG00000047188	YTHDC2	m6A	Reader	ENSG00000260121	RP5-1142A6.9	antisense	Non-Coding	0.356	0	1
ENSG00000047188	YTHDC2	m6A	Reader	ENSG00000260279	AC137932.5	antisense	Non-Coding	0.3651	0	1
ENSG00000047188	YTHDC2	m6A	Reader	ENSG00000278864	RP11-45M22.2	TEC	Non-Coding	0.3895	0	1
ENSG00000047188	YTHDC2	m6A	Reader	ENSG00000189423	USP32P3	transcribed_unprocessed_pseudogene	Non-Coding	0.3636	0	1
ENSG00000047188	YTHDC2	m6A	Reader	ENSG00000238793	SNORD124	snoRNA	Non-Coding	0.3684	0	1
ENSG00000047188	YTHDC2	m6A	Reader	ENSG00000267595	RP11-242D8.2	unprocessed_pseudogene	Non-Coding	0.3756	0	1
ENSG00000047188	YTHDC2	m6A	Reader	ENSG00000236383	LINC00854	processed_transcript	Non-Coding	0.3672	0	1
ENSG00000047188	YTHDC2	m6A	Reader	ENSG00000262372	RP11-669E14.6	antisense	Non-Coding	0.4241	0	1
ENSG00000047188	YTHDC2	m6A	Reader	ENSG00000264057	RP11-583F2.1	transcribed_unprocessed_pseudogene	Non-Coding	0.387	0	1
ENSG00000047188	YTHDC2	m6A	Reader	ENSG00000265678	RP11-1376P16.2	antisense	Non-Coding	0.3704	0	1
ENSG00000047188	YTHDC2	m6A	Reader	ENSG00000280407	RP13-516M14.8	TEC	Non-Coding	0.3885	0	1
ENSG00000047188	YTHDC2	m6A	Reader	ENSG00000215388	ACTG1P3	processed_pseudogene	Non-Coding	0.4471	0	1
ENSG00000047188	YTHDC2	m6A	Reader	ENSG00000275582	RP4-681N20.5	antisense	Non-Coding	0.3653	0	1
ENSG00000047188	YTHDC2	m6A	Reader	ENSG00000276603	RP11-425M5.7	sense_intronic	Non-Coding	0.3705	0	1
ENSG00000047188	YTHDC2	m6A	Reader	ENSG00000235408	SNORA71B	snoRNA	Non-Coding	0.4039	0	1
ENSG00000047188	YTHDC2	m6A	Reader	ENSG00000267769	CTB-50L17.9	antisense	Non-Coding	0.3538	0	1
ENSG00000047188	YTHDC2	m6A	Reader	ENSG00000280332	CTD-2013N17.6	TEC	Non-Coding	0.3932	0	1
ENSG00000047188	YTHDC2	m6A	Reader	ENSG00000269148	AC092301.3	antisense	Non-Coding	0.3566	0	1
ENSG00000047188	YTHDC2	m6A	Reader	ENSG00000279861	RP11-43N16.4	TEC	Non-Coding	0.3822	0	1
ENSG00000047188	YTHDC2	m6A	Reader	ENSG00000268093	AC022154.7	antisense	Non-Coding	0.3642	0	1
ENSG00000047188	YTHDC2	m6A	Reader	ENSG00000269352	PTOV1-AS2	antisense	Non-Coding	0.3902	0	1
ENSG00000047188	YTHDC2	m6A	Reader	ENSG00000267896	AC018766.4	antisense	Non-Coding	0.3958	0	1
ENSG00000047188	YTHDC2	m6A	Reader	ENSG00000123870	ZNF137P	transcribed_unprocessed_pseudogene	Non-Coding	0.4284	0	1
ENSG00000047188	YTHDC2	m6A	Reader	ENSG00000268970	CTD-3099C6.11	sense_intronic	Non-Coding	0.3849	0	1
ENSG00000047188	YTHDC2	m6A	Reader	ENSG00000267265	CTC-550B14.7	antisense	Non-Coding	0.3887	0	1
ENSG00000047188	YTHDC2	m6A	Reader	ENSG00000276488	CTD-2537I9.18	antisense	Non-Coding	0.4049	0	1
ENSG00000047188	YTHDC2	m6A	Reader	ENSG00000267523	CTD-2537I9.12	antisense	Non-Coding	0.4237	0	1
ENSG00000047188	YTHDC2	m6A	Reader	ENSG00000267096	CTD-2537I9.13	sense_intronic	Non-Coding	0.4364	0	1
ENSG00000047188	YTHDC2	m6A	Reader	ENSG00000276449	AC004076.5	antisense	Non-Coding	0.3701	0	1
ENSG00000047188	YTHDC2	m6A	Reader	ENSG00000232926	AC000078.5	processed_pseudogene	Non-Coding	0.3589	0	1
ENSG00000047188	YTHDC2	m6A	Reader	ENSG00000215493	XXbac-B562F10.11	processed_pseudogene	Non-Coding	0.382	0	1
ENSG00000047188	YTHDC2	m6A	Reader	ENSG00000279278	CH17-264L24.1	lincRNA	Non-Coding	0.3752	0	1
ENSG00000047188	YTHDC2	m6A	Reader	ENSG00000234630	LL22NC03-2H8.4	lincRNA	Non-Coding	0.4699	0	1
ENSG00000047188	YTHDC2	m6A	Reader	ENSG00000229598	PRDX3P1	processed_pseudogene	Non-Coding	0.3919	0	1
ENSG00000047188	YTHDC2	m6A	Reader	ENSG00000182841	RRP7BP	transcribed_unprocessed_pseudogene	Non-Coding	0.3735	0	1
ENSG00000047188	YTHDC2	m6A	Reader	ENSG00000273137	RP3-402G11.28	antisense	Non-Coding	0.3655	0	1
ENSG00000047188	YTHDC2	m6A	Reader	ENSG00000225218	AP001628.6	lincRNA	Non-Coding	0.3923	0	1
ENSG00000146457	WTAP	m6A	Writer	ENSG00000232702	RP3-437C15.1	processed_pseudogene	Non-Coding	0.635	0	1
ENSG00000146457	WTAP	m6A	Writer	ENSG00000215190	LINC00680	lincRNA	Non-Coding	0.436	0	1
ENSG00000146457	WTAP	m6A	Writer	ENSG00000233330	RP1-12G14.7	antisense	Non-Coding	0.3516	0	1
ENSG00000146457	WTAP	m6A	Writer	ENSG00000235381	RP11-477D19.2	antisense	Non-Coding	0.3531	0	1
ENSG00000146457	WTAP	m6A	Writer	ENSG00000203711	C6orf99	lincRNA	Non-Coding	0.3815	0	1
ENSG00000146457	WTAP	m6A	Writer	ENSG00000264350	SNRPGP2	processed_pseudogene	Non-Coding	0.3735	0	1
ENSG00000136231	IGF2BP3	m6A	Reader	ENSG00000261504	RP11-317P15.4	lincRNA	Non-Coding	0.4277	0	1
ENSG00000136231	IGF2BP3	m6A	Reader	ENSG00000235092	ID2-AS1	antisense	Non-Coding	0.3884	0	1
ENSG00000136231	IGF2BP3	m6A	Reader	ENSG00000271936	RP11-443B20.1	antisense	Non-Coding	0.4207	0	1
ENSG00000136231	IGF2BP3	m6A	Reader	ENSG00000226491	FTOP1	processed_pseudogene	Non-Coding	0.3505	0	1
ENSG00000136231	IGF2BP3	m6A	Reader	ENSG00000227799	AC012358.4	processed_pseudogene	Non-Coding	0.3554	0	1
ENSG00000136231	IGF2BP3	m6A	Reader	ENSG00000257800	FNBP1P1	processed_pseudogene	Non-Coding	0.3836	0	1
ENSG00000136231	IGF2BP3	m6A	Reader	ENSG00000241155	ARHGAP31-AS1	antisense	Non-Coding	0.3761	0	1
ENSG00000136231	IGF2BP3	m6A	Reader	ENSG00000196810	CTBP1-AS2	antisense	Non-Coding	0.3608	0	1
ENSG00000136231	IGF2BP3	m6A	Reader	ENSG00000242474	AC093627.9	lincRNA	Non-Coding	0.3768	0	1
ENSG00000136231	IGF2BP3	m6A	Reader	ENSG00000228010	AC073343.13	antisense	Non-Coding	0.4016	0	1
ENSG00000136231	IGF2BP3	m6A	Reader	ENSG00000198580	RP11-611L7.2	unprocessed_pseudogene	Non-Coding	0.4191	0	1
ENSG00000136231	IGF2BP3	m6A	Reader	ENSG00000187953	PMS2CL	transcribed_unprocessed_pseudogene	Non-Coding	0.4381	0	1
ENSG00000136231	IGF2BP3	m6A	Reader	ENSG00000230042	AK3P3	processed_pseudogene	Non-Coding	0.3863	0	1
ENSG00000136231	IGF2BP3	m6A	Reader	ENSG00000234536	GTF2IP13	unprocessed_pseudogene	Non-Coding	0.4113	0	1
ENSG00000136231	IGF2BP3	m6A	Reader	ENSG00000243230	RP11-286H14.8	antisense	Non-Coding	0.3597	0	1
ENSG00000136231	IGF2BP3	m6A	Reader	ENSG00000224914	LINC00863	lincRNA	Non-Coding	0.357	0	1
ENSG00000136231	IGF2BP3	m6A	Reader	ENSG00000232470	RP11-313D6.3	lincRNA	Non-Coding	0.3536	0	1
ENSG00000136231	IGF2BP3	m6A	Reader	ENSG00000256663	RP11-424C20.2	processed_pseudogene	Non-Coding	0.3646	0	1
ENSG00000136231	IGF2BP3	m6A	Reader	ENSG00000260329	RP11-412D9.4	antisense	Non-Coding	0.3682	0	1
ENSG00000136231	IGF2BP3	m6A	Reader	ENSG00000236914	RP11-1008C21.2	lincRNA	Non-Coding	0.3692	0	1
ENSG00000136231	IGF2BP3	m6A	Reader	ENSG00000247735	CTD-2574D22.2	antisense	Non-Coding	0.3506	0	1
ENSG00000136231	IGF2BP3	m6A	Reader	ENSG00000264885	RP11-815I9.4	sense_intronic	Non-Coding	0.3983	0	1
ENSG00000136231	IGF2BP3	m6A	Reader	ENSG00000240445	FOXO3B	processed_pseudogene	Non-Coding	0.4191	0	1
ENSG00000136231	IGF2BP3	m6A	Reader	ENSG00000214578	HMGN2P15	processed_pseudogene	Non-Coding	0.3954	0	1
ENSG00000136231	IGF2BP3	m6A	Reader	ENSG00000267886	CTD-2291D10.4	lincRNA	Non-Coding	0.3539	0	1
ENSG00000136231	IGF2BP3	m6A	Reader	ENSG00000215447	BX322557.10	processed_transcript	Non-Coding	0.3521	0	1
ENSG00000122566	HNRNPA2B1	m6A	Reader	ENSG00000240731	RP5-890O3.9	sense_intronic	Non-Coding	0.4327	0	1
ENSG00000122566	HNRNPA2B1	m6A	Reader	ENSG00000182873	RP11-181G12.2	antisense	Non-Coding	0.3922	0	1
ENSG00000122566	HNRNPA2B1	m6A	Reader	ENSG00000227372	TP73-AS1	antisense	Non-Coding	0.393	0	1
ENSG00000122566	HNRNPA2B1	m6A	Reader	ENSG00000229447	RP11-490K7.4	processed_pseudogene	Non-Coding	0.3842	0	1
ENSG00000122566	HNRNPA2B1	m6A	Reader	ENSG00000219102	HNRNPA3P12	processed_pseudogene	Non-Coding	0.3873	0	1
ENSG00000122566	HNRNPA2B1	m6A	Reader	ENSG00000198711	SSBP3-AS1	antisense	Non-Coding	0.3666	0	1
ENSG00000122566	HNRNPA2B1	m6A	Reader	ENSG00000273373	RP5-1074L1.4	antisense	Non-Coding	0.3769	0	1
ENSG00000122566	HNRNPA2B1	m6A	Reader	ENSG00000236887	RP11-389O22.5	processed_pseudogene	Non-Coding	-0.3665	0	-1
ENSG00000122566	HNRNPA2B1	m6A	Reader	ENSG00000232499	RP11-512F24.1	processed_pseudogene	Non-Coding	0.4262	0	1
ENSG00000122566	HNRNPA2B1	m6A	Reader	ENSG00000232450	RP4-730K3.3	transcribed_processed_pseudogene	Non-Coding	0.362	0	1
ENSG00000122566	HNRNPA2B1	m6A	Reader	ENSG00000272150	NBPF25P	transcribed_unprocessed_pseudogene	Non-Coding	0.3641	0	1
ENSG00000122566	HNRNPA2B1	m6A	Reader	ENSG00000235605	RP5-827C21.1	processed_pseudogene	Non-Coding	-0.3719	0	-1
ENSG00000122566	HNRNPA2B1	m6A	Reader	ENSG00000269973	RP11-95D17.1	lincRNA	Non-Coding	0.3678	0	1
ENSG00000122566	HNRNPA2B1	m6A	Reader	ENSG00000271936	RP11-443B20.1	antisense	Non-Coding	0.5091	0	1
ENSG00000122566	HNRNPA2B1	m6A	Reader	ENSG00000272054	RP11-423P10.2	sense_intronic	Non-Coding	0.3701	0	1
ENSG00000122566	HNRNPA2B1	m6A	Reader	ENSG00000223922	ASS1P2	processed_pseudogene	Non-Coding	0.3744	0	1
ENSG00000122566	HNRNPA2B1	m6A	Reader	ENSG00000226491	FTOP1	processed_pseudogene	Non-Coding	0.412	0	1
ENSG00000122566	HNRNPA2B1	m6A	Reader	ENSG00000237522	NONOP2	processed_pseudogene	Non-Coding	0.3685	0	1
ENSG00000122566	HNRNPA2B1	m6A	Reader	ENSG00000234488	AC096664.1	processed_pseudogene	Non-Coding	-0.4138	0	-1
ENSG00000122566	HNRNPA2B1	m6A	Reader	ENSG00000257800	FNBP1P1	processed_pseudogene	Non-Coding	0.3658	0	1
ENSG00000122566	HNRNPA2B1	m6A	Reader	ENSG00000271452	RP11-342K6.2	sense_intronic	Non-Coding	0.3597	0	1
ENSG00000122566	HNRNPA2B1	m6A	Reader	ENSG00000204745	AC083899.3	unprocessed_pseudogene	Non-Coding	0.3807	0	1
ENSG00000122566	HNRNPA2B1	m6A	Reader	ENSG00000273306	RP11-527J8.1	antisense	Non-Coding	0.4088	0	1
ENSG00000122566	HNRNPA2B1	m6A	Reader	ENSG00000272994	RP11-332H14.2	lincRNA	Non-Coding	0.3602	0	1
ENSG00000122566	HNRNPA2B1	m6A	Reader	ENSG00000235644	AC010095.7	processed_pseudogene	Non-Coding	-0.3575	0	-1
ENSG00000122566	HNRNPA2B1	m6A	Reader	ENSG00000231731	AC010976.2	antisense	Non-Coding	0.3773	0	1
ENSG00000122566	HNRNPA2B1	m6A	Reader	ENSG00000152117	AC093838.4	transcribed_processed_pseudogene	Non-Coding	0.4062	0	1
ENSG00000122566	HNRNPA2B1	m6A	Reader	ENSG00000232238	AC017080.1	processed_pseudogene	Non-Coding	-0.3619	0	-1
ENSG00000122566	HNRNPA2B1	m6A	Reader	ENSG00000233762	AC007969.5	processed_pseudogene	Non-Coding	-0.4355	0	-1
ENSG00000122566	HNRNPA2B1	m6A	Reader	ENSG00000225808	DNAJC19P5	processed_pseudogene	Non-Coding	0.3606	0	1
ENSG00000122566	HNRNPA2B1	m6A	Reader	ENSG00000223960	AC009948.5	antisense	Non-Coding	0.3904	0	1
ENSG00000122566	HNRNPA2B1	m6A	Reader	ENSG00000237641	RP11-690I21.1	processed_pseudogene	Non-Coding	0.3665	0	1
ENSG00000122566	HNRNPA2B1	m6A	Reader	ENSG00000251485	AC068134.10	processed_pseudogene	Non-Coding	0.3707	0	1
ENSG00000122566	HNRNPA2B1	m6A	Reader	ENSG00000180385	EMC3-AS1	transcribed_unprocessed_pseudogene	Non-Coding	0.3842	0	1
ENSG00000122566	HNRNPA2B1	m6A	Reader	ENSG00000237676	RPL30P4	processed_pseudogene	Non-Coding	-0.3602	0	-1
ENSG00000122566	HNRNPA2B1	m6A	Reader	ENSG00000234287	RP11-761N21.2	processed_pseudogene	Non-Coding	-0.3594	0	-1
ENSG00000122566	HNRNPA2B1	m6A	Reader	ENSG00000271161	BOLA2P2	transcribed_processed_pseudogene	Non-Coding	0.3523	0	1
ENSG00000122566	HNRNPA2B1	m6A	Reader	ENSG00000271976	RP11-884K10.7	antisense	Non-Coding	0.3506	0	1
ENSG00000122566	HNRNPA2B1	m6A	Reader	ENSG00000229806	RPS15P5	processed_pseudogene	Non-Coding	-0.3862	0	-1
ENSG00000122566	HNRNPA2B1	m6A	Reader	ENSG00000226360	RPL10AP6	processed_pseudogene	Non-Coding	-0.3966	0	-1
ENSG00000122566	HNRNPA2B1	m6A	Reader	ENSG00000213300	HNRNPA3P6	processed_pseudogene	Non-Coding	0.3614	0	1
ENSG00000122566	HNRNPA2B1	m6A	Reader	ENSG00000242299	RP11-234A1.1	processed_pseudogene	Non-Coding	-0.3742	0	-1
ENSG00000122566	HNRNPA2B1	m6A	Reader	ENSG00000240950	RP11-372E1.1	processed_pseudogene	Non-Coding	-0.4156	0	-1
ENSG00000122566	HNRNPA2B1	m6A	Reader	ENSG00000213169	RP11-393N4.2	processed_pseudogene	Non-Coding	-0.3887	0	-1
ENSG00000122566	HNRNPA2B1	m6A	Reader	ENSG00000240429	LRRFIP1P1	processed_pseudogene	Non-Coding	0.3689	0	1
ENSG00000122566	HNRNPA2B1	m6A	Reader	ENSG00000233885	YEATS2-AS1	antisense	Non-Coding	0.3827	0	1
ENSG00000122566	HNRNPA2B1	m6A	Reader	ENSG00000228205	RP11-778D9.4	processed_pseudogene	Non-Coding	-0.3611	0	-1
ENSG00000122566	HNRNPA2B1	m6A	Reader	ENSG00000225770	AC092933.3	processed_pseudogene	Non-Coding	-0.4003	0	-1
ENSG00000122566	HNRNPA2B1	m6A	Reader	ENSG00000260404	RP11-384K6.6	lincRNA	Non-Coding	0.3518	0	1
ENSG00000122566	HNRNPA2B1	m6A	Reader	ENSG00000224993	RPL29P12	processed_pseudogene	Non-Coding	-0.3687	0	-1
ENSG00000122566	HNRNPA2B1	m6A	Reader	ENSG00000226221	RPL26P19	processed_pseudogene	Non-Coding	-0.3838	0	-1
ENSG00000122566	HNRNPA2B1	m6A	Reader	ENSG00000213864	EEF1B2P2	processed_pseudogene	Non-Coding	-0.3625	0	-1
ENSG00000122566	HNRNPA2B1	m6A	Reader	ENSG00000214784	AC010468.1	processed_pseudogene	Non-Coding	-0.356	0	-1
ENSG00000122566	HNRNPA2B1	m6A	Reader	ENSG00000246859	STARD4-AS1	antisense	Non-Coding	0.3708	0	1
ENSG00000122566	HNRNPA2B1	m6A	Reader	ENSG00000185641	CTD-2287O16.1	processed_pseudogene	Non-Coding	-0.3832	0	-1
ENSG00000122566	HNRNPA2B1	m6A	Reader	ENSG00000254012	RP11-546B8.5	processed_pseudogene	Non-Coding	-0.3583	0	-1
ENSG00000122566	HNRNPA2B1	m6A	Reader	ENSG00000220472	RP11-69L16.5	processed_pseudogene	Non-Coding	-0.3573	0	-1
ENSG00000122566	HNRNPA2B1	m6A	Reader	ENSG00000212802	RPL15P3	processed_pseudogene	Non-Coding	-0.3697	0	-1
ENSG00000122566	HNRNPA2B1	m6A	Reader	ENSG00000215022	RP1-257A7.4	antisense	Non-Coding	0.3688	0	1
ENSG00000122566	HNRNPA2B1	m6A	Reader	ENSG00000124549	BTN2A3P	transcribed_unprocessed_pseudogene	Non-Coding	0.3708	0	1
ENSG00000122566	HNRNPA2B1	m6A	Reader	ENSG00000216676	RP1-15D7.1	processed_pseudogene	Non-Coding	-0.3581	0	-1
ENSG00000122566	HNRNPA2B1	m6A	Reader	ENSG00000219891	ZSCAN12P1	transcribed_unprocessed_pseudogene	Non-Coding	0.3639	0	1
ENSG00000122566	HNRNPA2B1	m6A	Reader	ENSG00000219023	RP3-340B19.2	processed_pseudogene	Non-Coding	-0.3705	0	-1
ENSG00000122566	HNRNPA2B1	m6A	Reader	ENSG00000229852	RP11-398K22.12	antisense	Non-Coding	0.362	0	1
ENSG00000122566	HNRNPA2B1	m6A	Reader	ENSG00000278206	RP1-20N2.8	processed_transcript	Non-Coding	0.3988	0	1
ENSG00000122566	HNRNPA2B1	m6A	Reader	ENSG00000229036	VDAC1P8	transcribed_processed_pseudogene	Non-Coding	0.4628	0	1
ENSG00000122566	HNRNPA2B1	m6A	Reader	ENSG00000219747	RP1-292B18.1	processed_pseudogene	Non-Coding	-0.3506	0	-1
ENSG00000122566	HNRNPA2B1	m6A	Reader	ENSG00000220305	HNRNPH1P1	processed_pseudogene	Non-Coding	0.3716	0	1
ENSG00000122566	HNRNPA2B1	m6A	Reader	ENSG00000213073	RP11-288H12.3	transcribed_processed_pseudogene	Non-Coding	0.3699	0	1
ENSG00000122566	HNRNPA2B1	m6A	Reader	ENSG00000227598	RP1-167A14.2	antisense	Non-Coding	0.3608	0	1
ENSG00000122566	HNRNPA2B1	m6A	Reader	ENSG00000187953	PMS2CL	transcribed_unprocessed_pseudogene	Non-Coding	0.4433	0	1
ENSG00000122566	HNRNPA2B1	m6A	Reader	ENSG00000196295	AC005154.6	processed_transcript	Non-Coding	0.3915	0	1
ENSG00000122566	HNRNPA2B1	m6A	Reader	ENSG00000229358	DPY19L1P1	unprocessed_pseudogene	Non-Coding	0.4117	0	1
ENSG00000122566	HNRNPA2B1	m6A	Reader	ENSG00000236015	AC011290.5	processed_pseudogene	Non-Coding	0.4042	0	1
ENSG00000122566	HNRNPA2B1	m6A	Reader	ENSG00000188185	LINC00265	lincRNA	Non-Coding	0.3663	0	1
ENSG00000122566	HNRNPA2B1	m6A	Reader	ENSG00000228434	AC004951.6	lincRNA	Non-Coding	0.39	0	1
ENSG00000122566	HNRNPA2B1	m6A	Reader	ENSG00000146677	AC004453.8	processed_pseudogene	Non-Coding	-0.3902	0	-1
ENSG00000122566	HNRNPA2B1	m6A	Reader	ENSG00000214765	SEPT7P2	transcribed_unprocessed_pseudogene	Non-Coding	0.4911	0	1
ENSG00000122566	HNRNPA2B1	m6A	Reader	ENSG00000225507	AC069282.6	processed_pseudogene	Non-Coding	0.4796	0	1
ENSG00000122566	HNRNPA2B1	m6A	Reader	ENSG00000227986	TRIM60P18	unprocessed_pseudogene	Non-Coding	0.3539	0	1
ENSG00000122566	HNRNPA2B1	m6A	Reader	ENSG00000228653	HNRNPCP7	processed_pseudogene	Non-Coding	0.4178	0	1
ENSG00000122566	HNRNPA2B1	m6A	Reader	ENSG00000228409	CCT6P1	transcribed_unprocessed_pseudogene	Non-Coding	0.3538	0	1
ENSG00000122566	HNRNPA2B1	m6A	Reader	ENSG00000225573	RPL35P5	processed_pseudogene	Non-Coding	-0.3829	0	-1
ENSG00000122566	HNRNPA2B1	m6A	Reader	ENSG00000214389	RPS3AP26	processed_pseudogene	Non-Coding	-0.3511	0	-1
ENSG00000122566	HNRNPA2B1	m6A	Reader	ENSG00000242798	RP11-506M12.1	antisense	Non-Coding	0.4113	0	1
ENSG00000122566	HNRNPA2B1	m6A	Reader	ENSG00000213280	RP11-212P7.1	processed_pseudogene	Non-Coding	-0.3601	0	-1
ENSG00000122566	HNRNPA2B1	m6A	Reader	ENSG00000243230	RP11-286H14.8	antisense	Non-Coding	0.3792	0	1
ENSG00000122566	HNRNPA2B1	m6A	Reader	ENSG00000213261	EEF1B2P6	processed_pseudogene	Non-Coding	-0.378	0	-1
ENSG00000122566	HNRNPA2B1	m6A	Reader	ENSG00000238103	RPL9P7	processed_pseudogene	Non-Coding	-0.36	0	-1
ENSG00000122566	HNRNPA2B1	m6A	Reader	ENSG00000232472	EEF1B2P3	processed_pseudogene	Non-Coding	-0.3887	0	-1
ENSG00000122566	HNRNPA2B1	m6A	Reader	ENSG00000232611	RP11-1114A5.4	lincRNA	Non-Coding	0.357	0	1
ENSG00000122566	HNRNPA2B1	m6A	Reader	ENSG00000188873	RPL10AP2	processed_pseudogene	Non-Coding	-0.3848	0	-1
ENSG00000122566	HNRNPA2B1	m6A	Reader	ENSG00000241746	RP11-941H19.1	processed_pseudogene	Non-Coding	-0.359	0	-1
ENSG00000122566	HNRNPA2B1	m6A	Reader	ENSG00000219928	RP11-40C6.2	processed_pseudogene	Non-Coding	-0.4138	0	-1
ENSG00000122566	HNRNPA2B1	m6A	Reader	ENSG00000169253	RP11-220D10.1	processed_pseudogene	Non-Coding	-0.3553	0	-1
ENSG00000122566	HNRNPA2B1	m6A	Reader	ENSG00000230734	RPL10P3	processed_pseudogene	Non-Coding	-0.3669	0	-1
ENSG00000122566	HNRNPA2B1	m6A	Reader	ENSG00000234782	TPT1P9	processed_pseudogene	Non-Coding	-0.3893	0	-1
ENSG00000122566	HNRNPA2B1	m6A	Reader	ENSG00000232630	PRPS1P2	processed_pseudogene	Non-Coding	0.4313	0	1
ENSG00000122566	HNRNPA2B1	m6A	Reader	ENSG00000213212	NCLP1	processed_pseudogene	Non-Coding	0.3666	0	1
ENSG00000122566	HNRNPA2B1	m6A	Reader	ENSG00000265806	MIR4292	miRNA	Non-Coding	0.3943	0	1
ENSG00000122566	HNRNPA2B1	m6A	Reader	ENSG00000244313	RP11-425L10.1	processed_pseudogene	Non-Coding	-0.3572	0	-1
ENSG00000122566	HNRNPA2B1	m6A	Reader	ENSG00000255139	AP000442.1	antisense	Non-Coding	0.4379	0	1
ENSG00000122566	HNRNPA2B1	m6A	Reader	ENSG00000259994	RP11-305E6.4	sense_overlapping	Non-Coding	0.3714	0	1
ENSG00000122566	HNRNPA2B1	m6A	Reader	ENSG00000234420	ZNF37BP	transcribed_processed_pseudogene	Non-Coding	0.3968	0	1
ENSG00000122566	HNRNPA2B1	m6A	Reader	ENSG00000239883	PARGP1	transcribed_unprocessed_pseudogene	Non-Coding	0.3795	0	1
ENSG00000122566	HNRNPA2B1	m6A	Reader	ENSG00000213609	RP11-170M17.2	processed_pseudogene	Non-Coding	-0.3505	0	-1
ENSG00000122566	HNRNPA2B1	m6A	Reader	ENSG00000236552	RPL13AP5	processed_pseudogene	Non-Coding	-0.352	0	-1
ENSG00000122566	HNRNPA2B1	m6A	Reader	ENSG00000231025	RP11-175O19.4	antisense	Non-Coding	0.4031	0	1
ENSG00000122566	HNRNPA2B1	m6A	Reader	ENSG00000213970	RP11-264F23.1	processed_pseudogene	Non-Coding	-0.4169	0	-1
ENSG00000122566	HNRNPA2B1	m6A	Reader	ENSG00000214826	DDX12P	unprocessed_pseudogene	Non-Coding	0.3525	0	1
ENSG00000122566	HNRNPA2B1	m6A	Reader	ENSG00000270296	STX8P1	processed_pseudogene	Non-Coding	0.3855	0	1
ENSG00000122566	HNRNPA2B1	m6A	Reader	ENSG00000256663	RP11-424C20.2	processed_pseudogene	Non-Coding	0.3839	0	1
ENSG00000122566	HNRNPA2B1	m6A	Reader	ENSG00000257851	HNRNPA3P10	processed_pseudogene	Non-Coding	0.3681	0	1
ENSG00000122566	HNRNPA2B1	m6A	Reader	ENSG00000257740	RP11-977G19.12	antisense	Non-Coding	0.3506	0	1
ENSG00000122566	HNRNPA2B1	m6A	Reader	ENSG00000213363	RPS3P6	processed_pseudogene	Non-Coding	-0.3667	0	-1
ENSG00000122566	HNRNPA2B1	m6A	Reader	ENSG00000265917	MIR3685	miRNA	Non-Coding	0.3546	0	1
ENSG00000122566	HNRNPA2B1	m6A	Reader	ENSG00000241556	RP11-490G8.1	processed_pseudogene	Non-Coding	-0.4027	0	-1
ENSG00000122566	HNRNPA2B1	m6A	Reader	ENSG00000258210	RP11-478C19.2	processed_transcript	Non-Coding	0.378	0	1
ENSG00000122566	HNRNPA2B1	m6A	Reader	ENSG00000258359	PCNPP1	processed_pseudogene	Non-Coding	0.3546	0	1
ENSG00000122566	HNRNPA2B1	m6A	Reader	ENSG00000276292	RP11-33N14.5	antisense	Non-Coding	0.3979	0	1
ENSG00000122566	HNRNPA2B1	m6A	Reader	ENSG00000277423	RP11-173P15.9	lincRNA	Non-Coding	0.3779	0	1
ENSG00000122566	HNRNPA2B1	m6A	Reader	ENSG00000280120	RP11-546D6.3	TEC	Non-Coding	0.4517	0	1
ENSG00000122566	HNRNPA2B1	m6A	Reader	ENSG00000236953	ZDHHC20-IT1	sense_intronic	Non-Coding	0.3834	0	1
ENSG00000122566	HNRNPA2B1	m6A	Reader	ENSG00000273784	RP11-78J21.7	processed_transcript	Non-Coding	0.3581	0	1
ENSG00000122566	HNRNPA2B1	m6A	Reader	ENSG00000136149	RPL13AP25	processed_pseudogene	Non-Coding	-0.4233	0	-1
ENSG00000122566	HNRNPA2B1	m6A	Reader	ENSG00000236565	HNRNPA3P5	processed_pseudogene	Non-Coding	0.3612	0	1
ENSG00000122566	HNRNPA2B1	m6A	Reader	ENSG00000240392	RPL9P3	processed_pseudogene	Non-Coding	-0.3611	0	-1
ENSG00000122566	HNRNPA2B1	m6A	Reader	ENSG00000213598	RP11-112J1.1	processed_pseudogene	Non-Coding	-0.3789	0	-1
ENSG00000122566	HNRNPA2B1	m6A	Reader	ENSG00000225200	AB019441.29	processed_pseudogene	Non-Coding	-0.3826	0	-1
ENSG00000122566	HNRNPA2B1	m6A	Reader	ENSG00000256338	RPL41P2	processed_pseudogene	Non-Coding	-0.3825	0	-1
ENSG00000122566	HNRNPA2B1	m6A	Reader	ENSG00000231169	EEF1B2P1	processed_pseudogene	Non-Coding	-0.3577	0	-1
ENSG00000122566	HNRNPA2B1	m6A	Reader	ENSG00000259562	RP11-762H8.2	transcribed_processed_pseudogene	Non-Coding	0.3826	0	1
ENSG00000122566	HNRNPA2B1	m6A	Reader	ENSG00000224631	RP11-51O6.1	transcribed_processed_pseudogene	Non-Coding	-0.3592	0	-1
ENSG00000122566	HNRNPA2B1	m6A	Reader	ENSG00000259209	RP5-991G20.2	antisense	Non-Coding	0.3624	0	1
ENSG00000122566	HNRNPA2B1	m6A	Reader	ENSG00000268218	AC137932.4	antisense	Non-Coding	0.3557	0	1
ENSG00000122566	HNRNPA2B1	m6A	Reader	ENSG00000274627	RP11-104N10.2	sense_intronic	Non-Coding	0.3668	0	1
ENSG00000122566	HNRNPA2B1	m6A	Reader	ENSG00000223959	AFG3L1P	unitary_pseudogene	Non-Coding	0.3865	0	1
ENSG00000122566	HNRNPA2B1	m6A	Reader	ENSG00000265791	CTD-2349P21.10	sense_intronic	Non-Coding	0.3536	0	1
ENSG00000122566	HNRNPA2B1	m6A	Reader	ENSG00000267102	RP11-686D22.7	transcribed_processed_pseudogene	Non-Coding	0.3525	0	1
ENSG00000122566	HNRNPA2B1	m6A	Reader	ENSG00000237888	AC087650.1	processed_pseudogene	Non-Coding	-0.3506	0	-1
ENSG00000122566	HNRNPA2B1	m6A	Reader	ENSG00000279207	RP11-159D12.8	TEC	Non-Coding	0.3501	0	1
ENSG00000122566	HNRNPA2B1	m6A	Reader	ENSG00000252212	RNU2-58P	snRNA	Non-Coding	0.3828	0	1
ENSG00000122566	HNRNPA2B1	m6A	Reader	ENSG00000265415	CTD-2510F5.4	antisense	Non-Coding	0.3909	0	1
ENSG00000122566	HNRNPA2B1	m6A	Reader	ENSG00000239246	RP11-464D20.2	processed_pseudogene	Non-Coding	-0.3583	0	-1
ENSG00000122566	HNRNPA2B1	m6A	Reader	ENSG00000213128	RPL32P31	processed_pseudogene	Non-Coding	-0.3707	0	-1
ENSG00000122566	HNRNPA2B1	m6A	Reader	ENSG00000277447	RP11-193E15.4	processed_pseudogene	Non-Coding	-0.3569	0	-1
ENSG00000122566	HNRNPA2B1	m6A	Reader	ENSG00000235297	FAUP1	processed_pseudogene	Non-Coding	-0.4008	0	-1
ENSG00000122566	HNRNPA2B1	m6A	Reader	ENSG00000235958	UBOX5-AS1	antisense	Non-Coding	0.3856	0	1
ENSG00000122566	HNRNPA2B1	m6A	Reader	ENSG00000213950	RPS10P2	processed_pseudogene	Non-Coding	-0.3506	0	-1
ENSG00000122566	HNRNPA2B1	m6A	Reader	ENSG00000235065	RPL24P2	processed_pseudogene	Non-Coding	-0.3527	0	-1
ENSG00000122566	HNRNPA2B1	m6A	Reader	ENSG00000177410	ZFAS1	antisense	Non-Coding	-0.363	0	-1
ENSG00000122566	HNRNPA2B1	m6A	Reader	ENSG00000197332	ZNF833P	lincRNA	Non-Coding	0.3575	0	1
ENSG00000122566	HNRNPA2B1	m6A	Reader	ENSG00000236483	CTD-3105H18.8	unprocessed_pseudogene	Non-Coding	0.3554	0	1
ENSG00000122566	HNRNPA2B1	m6A	Reader	ENSG00000178464	CTD-2192J16.15	processed_pseudogene	Non-Coding	-0.3751	0	-1
ENSG00000122566	HNRNPA2B1	m6A	Reader	ENSG00000279203	AC005785.5	TEC	Non-Coding	0.3516	0	1
ENSG00000122566	HNRNPA2B1	m6A	Reader	ENSG00000268357	VN1R81P	unprocessed_pseudogene	Non-Coding	0.3529	0	1
ENSG00000122566	HNRNPA2B1	m6A	Reader	ENSG00000232429	RPL21P131	processed_pseudogene	Non-Coding	-0.3543	0	-1
ENSG00000122566	HNRNPA2B1	m6A	Reader	ENSG00000243829	CTB-33G10.1	processed_pseudogene	Non-Coding	-0.3977	0	-1
ENSG00000122566	HNRNPA2B1	m6A	Reader	ENSG00000268006	PTOV1-AS1	antisense	Non-Coding	0.3646	0	1
ENSG00000122566	HNRNPA2B1	m6A	Reader	ENSG00000269102	CTD-2525I3.5	antisense	Non-Coding	0.3921	0	1
ENSG00000122566	HNRNPA2B1	m6A	Reader	ENSG00000267523	CTD-2537I9.12	antisense	Non-Coding	0.3558	0	1
ENSG00000122566	HNRNPA2B1	m6A	Reader	ENSG00000215464	AP000354.2	processed_pseudogene	Non-Coding	-0.3563	0	-1
ENSG00000122566	HNRNPA2B1	m6A	Reader	ENSG00000232346	SC22CB-1E7.1	processed_pseudogene	Non-Coding	-0.3583	0	-1
ENSG00000122566	HNRNPA2B1	m6A	Reader	ENSG00000237668	RPS15AP38	processed_pseudogene	Non-Coding	-0.4061	0	-1
ENSG00000122566	HNRNPA2B1	m6A	Reader	ENSG00000237214	RP11-12M9.3	processed_pseudogene	Non-Coding	-0.3953	0	-1
ENSG00000122566	HNRNPA2B1	m6A	Reader	ENSG00000225267	RPL8P2	processed_pseudogene	Non-Coding	-0.3741	0	-1
ENSG00000122566	HNRNPA2B1	m6A	Reader	ENSG00000224427	AP000281.1	processed_pseudogene	Non-Coding	-0.3594	0	-1
ENSG00000130305	NSUN5	m5C	Writer	ENSG00000225024	AC015977.5	processed_pseudogene	Non-Coding	0.3569	0	1
ENSG00000130305	NSUN5	m5C	Writer	ENSG00000228305	AC016734.2	processed_pseudogene	Non-Coding	0.386	0	1
ENSG00000130305	NSUN5	m5C	Writer	ENSG00000229806	RPS15P5	processed_pseudogene	Non-Coding	0.3517	0	1
ENSG00000130305	NSUN5	m5C	Writer	ENSG00000248626	GAPDHP40	processed_pseudogene	Non-Coding	0.3845	0	1
ENSG00000130305	NSUN5	m5C	Writer	ENSG00000217325	PRELID1P1	transcribed_processed_pseudogene	Non-Coding	0.3592	0	1
ENSG00000130305	NSUN5	m5C	Writer	ENSG00000237310	GS1-124K5.4	lincRNA	Non-Coding	0.3605	0	1
ENSG00000130305	NSUN5	m5C	Writer	ENSG00000106133	NSUN5P2	transcribed_unprocessed_pseudogene	Non-Coding	0.3772	0	1
ENSG00000130305	NSUN5	m5C	Writer	ENSG00000230216	HSPB1P2	processed_pseudogene	Non-Coding	0.5284	0	1
ENSG00000130305	NSUN5	m5C	Writer	ENSG00000230478	RP1-52D1.1	processed_pseudogene	Non-Coding	0.3727	0	1
ENSG00000130305	NSUN5	m5C	Writer	ENSG00000236060	HSPB1P1	processed_pseudogene	Non-Coding	0.4816	0	1
ENSG00000130305	NSUN5	m5C	Writer	ENSG00000217094	PPIAP31	processed_pseudogene	Non-Coding	0.3675	0	1
ENSG00000130305	NSUN5	m5C	Writer	ENSG00000227401	RPL37P1	processed_pseudogene	Non-Coding	0.3627	0	1
ENSG00000071462	WBSCR22	m7G	Writer	ENSG00000233461	RP11-295G20.2	antisense	Non-Coding	0.4216	0	1
ENSG00000071462	WBSCR22	m7G	Writer	ENSG00000237310	GS1-124K5.4	lincRNA	Non-Coding	0.3848	0	1
ENSG00000071462	WBSCR22	m7G	Writer	ENSG00000272831	RP11-792A8.4	antisense	Non-Coding	0.3627	0	1
ENSG00000071462	WBSCR22	m7G	Writer	ENSG00000106133	NSUN5P2	transcribed_unprocessed_pseudogene	Non-Coding	0.3968	0	1
ENSG00000071462	WBSCR22	m7G	Writer	ENSG00000223705	NSUN5P1	transcribed_unprocessed_pseudogene	Non-Coding	0.3848	0	1
ENSG00000071462	WBSCR22	m7G	Writer	ENSG00000127957	PMS2P3	transcribed_unprocessed_pseudogene	Non-Coding	0.4221	0	1
ENSG00000071462	WBSCR22	m7G	Writer	ENSG00000213542	RP11-467H10.1	processed_pseudogene	Non-Coding	0.373	0	1
ENSG00000071462	WBSCR22	m7G	Writer	ENSG00000214293	APTR	lincRNA	Non-Coding	0.3676	0	1
ENSG00000071462	WBSCR22	m7G	Writer	ENSG00000182165	TP53TG1	lincRNA	Non-Coding	0.4033	0	1
ENSG00000071462	WBSCR22	m7G	Writer	ENSG00000183444	OR7E38P	unprocessed_pseudogene	Non-Coding	0.4058	0	1
ENSG00000071462	WBSCR22	m7G	Writer	ENSG00000243554	AC004967.7	unprocessed_pseudogene	Non-Coding	0.3512	0	1
ENSG00000071462	WBSCR22	m7G	Writer	ENSG00000241764	AC002467.7	antisense	Non-Coding	0.3963	0	1
ENSG00000071462	WBSCR22	m7G	Writer	ENSG00000240889	NDUFB2-AS1	antisense	Non-Coding	0.3836	0	1
ENSG00000071462	WBSCR22	m7G	Writer	ENSG00000256103	RP1-96H9.5	processed_pseudogene	Non-Coding	0.3656	0	1
ENSG00000071462	WBSCR22	m7G	Writer	ENSG00000258199	RP11-977G19.5	sense_overlapping	Non-Coding	0.4184	0	1
ENSG00000105879	CBLL1	m6A	Writer	ENSG00000270728	RP4-657E11.10	processed_pseudogene	Non-Coding	0.3836	0	1
ENSG00000105879	CBLL1	m6A	Writer	ENSG00000225475	RP11-377K22.2	processed_pseudogene	Non-Coding	-0.3546	0	-1
ENSG00000105879	CBLL1	m6A	Writer	ENSG00000137970	RPL7P9	processed_pseudogene	Non-Coding	-0.3688	0	-1
ENSG00000105879	CBLL1	m6A	Writer	ENSG00000204745	AC083899.3	unprocessed_pseudogene	Non-Coding	0.371	0	1
ENSG00000105879	CBLL1	m6A	Writer	ENSG00000222041	LINC00152	lincRNA	Non-Coding	-0.3965	0	-1
ENSG00000105879	CBLL1	m6A	Writer	ENSG00000233762	AC007969.5	processed_pseudogene	Non-Coding	-0.3604	0	-1
ENSG00000105879	CBLL1	m6A	Writer	ENSG00000215016	RPL24P7	processed_pseudogene	Non-Coding	-0.3509	0	-1
ENSG00000105879	CBLL1	m6A	Writer	ENSG00000280173	RP11-447D11.3	TEC	Non-Coding	0.431	0	1
ENSG00000105879	CBLL1	m6A	Writer	ENSG00000226360	RPL10AP6	processed_pseudogene	Non-Coding	-0.3631	0	-1
ENSG00000105879	CBLL1	m6A	Writer	ENSG00000198406	BZW1P2	processed_pseudogene	Non-Coding	0.3541	0	1
ENSG00000105879	CBLL1	m6A	Writer	ENSG00000254252	RPL7P20	processed_pseudogene	Non-Coding	-0.3571	0	-1
ENSG00000105879	CBLL1	m6A	Writer	ENSG00000217165	ANKRD18EP	processed_pseudogene	Non-Coding	0.3775	0	1
ENSG00000105879	CBLL1	m6A	Writer	ENSG00000219747	RP1-292B18.1	processed_pseudogene	Non-Coding	-0.3671	0	-1
ENSG00000105879	CBLL1	m6A	Writer	ENSG00000146677	AC004453.8	processed_pseudogene	Non-Coding	-0.3682	0	-1
ENSG00000105879	CBLL1	m6A	Writer	ENSG00000225507	AC069282.6	processed_pseudogene	Non-Coding	0.3605	0	1
ENSG00000105879	CBLL1	m6A	Writer	ENSG00000228409	CCT6P1	transcribed_unprocessed_pseudogene	Non-Coding	0.3605	0	1
ENSG00000105879	CBLL1	m6A	Writer	ENSG00000207741	MIR590	miRNA	Non-Coding	0.361	0	1
ENSG00000105879	CBLL1	m6A	Writer	ENSG00000214439	FAM185BP	unprocessed_pseudogene	Non-Coding	0.3527	0	1
ENSG00000105879	CBLL1	m6A	Writer	ENSG00000233025	CRYZP1	processed_pseudogene	Non-Coding	0.3935	0	1
ENSG00000105879	CBLL1	m6A	Writer	ENSG00000272604	RP11-251G23.5	antisense	Non-Coding	0.4569	0	1
ENSG00000105879	CBLL1	m6A	Writer	ENSG00000238832	snoU109	snoRNA	Non-Coding	0.4787	0	1
ENSG00000105879	CBLL1	m6A	Writer	ENSG00000213291	RP11-420H19.3	processed_pseudogene	Non-Coding	-0.3579	0	-1
ENSG00000105879	CBLL1	m6A	Writer	ENSG00000280347	AC000123.2	TEC	Non-Coding	0.4047	0	1
ENSG00000105879	CBLL1	m6A	Writer	ENSG00000281896	RP11-274B21.13	transcribed_unprocessed_pseudogene	Non-Coding	0.3595	0	1
ENSG00000105879	CBLL1	m6A	Writer	ENSG00000230359	TPI1P2	processed_pseudogene	Non-Coding	0.4308	0	1
ENSG00000105879	CBLL1	m6A	Writer	ENSG00000240571	RP11-775D22.3	antisense	Non-Coding	0.3758	0	1
ENSG00000105879	CBLL1	m6A	Writer	ENSG00000223459	TCAF1P1	unprocessed_pseudogene	Non-Coding	0.4376	0	1
ENSG00000105879	CBLL1	m6A	Writer	ENSG00000204959	ARHGEF34P	unprocessed_pseudogene	Non-Coding	0.3754	0	1
ENSG00000105879	CBLL1	m6A	Writer	ENSG00000240449	RP4-584D14.5	antisense	Non-Coding	0.3661	0	1
ENSG00000105879	CBLL1	m6A	Writer	ENSG00000230629	RPS23P8	processed_pseudogene	Non-Coding	-0.3673	0	-1
ENSG00000105879	CBLL1	m6A	Writer	ENSG00000239407	LL0XNC01-237H1.2	lincRNA	Non-Coding	0.3668	0	1
ENSG00000105879	CBLL1	m6A	Writer	ENSG00000253374	RP11-257P3.3	antisense	Non-Coding	-0.3581	0	-1
ENSG00000105879	CBLL1	m6A	Writer	ENSG00000228224	NACAP1	transcribed_processed_pseudogene	Non-Coding	-0.3504	0	-1
ENSG00000105879	CBLL1	m6A	Writer	ENSG00000213839	TMX2P1	processed_pseudogene	Non-Coding	0.3577	0	1
ENSG00000105879	CBLL1	m6A	Writer	ENSG00000229814	RPL35AP21	processed_pseudogene	Non-Coding	-0.3506	0	-1
ENSG00000105879	CBLL1	m6A	Writer	ENSG00000169253	RP11-220D10.1	processed_pseudogene	Non-Coding	-0.3682	0	-1
ENSG00000105879	CBLL1	m6A	Writer	ENSG00000232630	PRPS1P2	processed_pseudogene	Non-Coding	0.3585	0	1
ENSG00000105879	CBLL1	m6A	Writer	ENSG00000249456	RP11-298J20.4	sense_overlapping	Non-Coding	0.3629	0	1
ENSG00000105879	CBLL1	m6A	Writer	ENSG00000213970	RP11-264F23.1	processed_pseudogene	Non-Coding	-0.3732	0	-1
ENSG00000105879	CBLL1	m6A	Writer	ENSG00000234152	TCEB2P1	processed_pseudogene	Non-Coding	-0.3643	0	-1
ENSG00000105879	CBLL1	m6A	Writer	ENSG00000223676	RPL34P26	processed_pseudogene	Non-Coding	-0.3691	0	-1
ENSG00000105879	CBLL1	m6A	Writer	ENSG00000239223	RPL34P31	processed_pseudogene	Non-Coding	-0.3627	0	-1
ENSG00000105879	CBLL1	m6A	Writer	ENSG00000240125	RPL23AP75	processed_pseudogene	Non-Coding	-0.3666	0	-1
ENSG00000105879	CBLL1	m6A	Writer	ENSG00000265936	RP11-563H6.1	processed_pseudogene	Non-Coding	-0.3824	0	-1
ENSG00000105879	CBLL1	m6A	Writer	ENSG00000235297	FAUP1	processed_pseudogene	Non-Coding	-0.3571	0	-1
ENSG00000105879	CBLL1	m6A	Writer	ENSG00000227663	RPL7P2	processed_pseudogene	Non-Coding	-0.3844	0	-1
ENSG00000105879	CBLL1	m6A	Writer	ENSG00000269244	RPL23AP78	processed_pseudogene	Non-Coding	-0.363	0	-1
ENSG00000105879	CBLL1	m6A	Writer	ENSG00000240231	RPS27P29	processed_pseudogene	Non-Coding	-0.363	0	-1
ENSG00000105879	CBLL1	m6A	Writer	ENSG00000123870	ZNF137P	transcribed_unprocessed_pseudogene	Non-Coding	0.4045	0	1
ENSG00000105879	CBLL1	m6A	Writer	ENSG00000268970	CTD-3099C6.11	sense_intronic	Non-Coding	0.3522	0	1
ENSG00000105879	CBLL1	m6A	Writer	ENSG00000269001	ZNF818P	processed_pseudogene	Non-Coding	0.3566	0	1
ENSG00000105879	CBLL1	m6A	Writer	ENSG00000215447	BX322557.10	processed_transcript	Non-Coding	0.3701	0	1
ENSG00000101882	NKAP	m6A	Reader	ENSG00000223546	LINC00630	lincRNA	Non-Coding	0.4106	0	1
ENSG00000101882	NKAP	m6A	Reader	ENSG00000224281	SLC25A5-AS1	processed_transcript	Non-Coding	0.423	0	1
ENSG00000101882	NKAP	m6A	Reader	ENSG00000233382	NKAPP1	transcribed_processed_pseudogene	Non-Coding	0.4932	0	1
ENSG00000101882	NKAP	m6A	Reader	ENSG00000232160	RAP2C-AS1	antisense	Non-Coding	0.3809	0	1
ENSG00000101882	NKAP	m6A	Reader	ENSG00000260290	CTD-2033A16.2	processed_pseudogene	Non-Coding	0.3529	0	1
ENSG00000147274	RBMX	m6A	Reader	ENSG00000271576	RP11-486G15.2	lincRNA	Non-Coding	0.3672	0	1
ENSG00000147274	RBMX	m6A	Reader	ENSG00000234171	RNASEH1-AS1	antisense	Non-Coding	0.389	0	1
ENSG00000147274	RBMX	m6A	Reader	ENSG00000269973	RP11-95D17.1	lincRNA	Non-Coding	0.3722	0	1
ENSG00000147274	RBMX	m6A	Reader	ENSG00000233718	MYCNOS	antisense	Non-Coding	0.3563	0	1
ENSG00000147274	RBMX	m6A	Reader	ENSG00000223658	C1GALT1C1L	processed_pseudogene	Non-Coding	0.3569	0	1
ENSG00000147274	RBMX	m6A	Reader	ENSG00000198155	ZNF876P	transcribed_unprocessed_pseudogene	Non-Coding	0.3554	0	1
ENSG00000147274	RBMX	m6A	Reader	ENSG00000251188	RP11-478C6.6	processed_pseudogene	Non-Coding	0.3732	0	1
ENSG00000147274	RBMX	m6A	Reader	ENSG00000251689	RP11-478C6.5	processed_pseudogene	Non-Coding	0.355	0	1
ENSG00000147274	RBMX	m6A	Reader	ENSG00000281706	LINC01012	lincRNA	Non-Coding	0.3526	0	1
ENSG00000147274	RBMX	m6A	Reader	ENSG00000232640	RP1-266L20.2	antisense	Non-Coding	0.3911	0	1
ENSG00000147274	RBMX	m6A	Reader	ENSG00000217835	RP6-159A1.2	processed_pseudogene	Non-Coding	0.398	0	1
ENSG00000147274	RBMX	m6A	Reader	ENSG00000215210	RBMXP2	processed_pseudogene	Non-Coding	0.437	0	1
ENSG00000147274	RBMX	m6A	Reader	ENSG00000224020	MIR181A2HG	antisense	Non-Coding	0.3834	0	1
ENSG00000147274	RBMX	m6A	Reader	ENSG00000255717	SNHG1	processed_transcript	Non-Coding	0.3653	0	1
ENSG00000147274	RBMX	m6A	Reader	ENSG00000248124	RRN3P1	transcribed_unprocessed_pseudogene	Non-Coding	0.3758	0	1
ENSG00000147274	RBMX	m6A	Reader	ENSG00000261512	RP11-46D6.1	lincRNA	Non-Coding	-0.3929	0	-1
ENSG00000147274	RBMX	m6A	Reader	ENSG00000224578	HNRNPA1P48	transcribed_processed_pseudogene	Non-Coding	0.5931	0	1
ENSG00000185728	YTHDF3	m6A, m1A	Reader	ENSG00000213236	YWHAZP2	processed_pseudogene	Non-Coding	0.3831	0	1
ENSG00000185728	YTHDF3	m6A, m1A	Reader	ENSG00000230409	TCEA1P2	processed_pseudogene	Non-Coding	0.5185	0	1
ENSG00000185728	YTHDF3	m6A, m1A	Reader	ENSG00000218350	LYPLA1P3	processed_pseudogene	Non-Coding	0.4568	0	1
ENSG00000185728	YTHDF3	m6A, m1A	Reader	ENSG00000217624	RP11-204C16.4	processed_pseudogene	Non-Coding	0.4044	0	1
ENSG00000185728	YTHDF3	m6A, m1A	Reader	ENSG00000254198	RP11-598P20.3	processed_pseudogene	Non-Coding	0.3793	0	1
ENSG00000185728	YTHDF3	m6A, m1A	Reader	ENSG00000228801	RP11-110G21.1	antisense	Non-Coding	0.3763	0	1
ENSG00000185728	YTHDF3	m6A, m1A	Reader	ENSG00000215199	YWHAZP6	processed_pseudogene	Non-Coding	0.3965	0	1
ENSG00000185728	YTHDF3	m6A, m1A	Reader	ENSG00000229932	YWHAZP3	processed_pseudogene	Non-Coding	0.3984	0	1
ENSG00000185728	YTHDF3	m6A, m1A	Reader	ENSG00000249456	RP11-298J20.4	sense_overlapping	Non-Coding	0.3729	0	1
ENSG00000185728	YTHDF3	m6A, m1A	Reader	ENSG00000185834	RPL12P4	processed_pseudogene	Non-Coding	-0.3514	0	-1
ENSG00000164944	KIAA1429	m6A	Writer	ENSG00000237749	RP3-423B22.5	processed_pseudogene	Non-Coding	-0.3639	0	-1
ENSG00000164944	KIAA1429	m6A	Writer	ENSG00000227207	RPL31P12	processed_pseudogene	Non-Coding	-0.3646	0	-1
ENSG00000164944	KIAA1429	m6A	Writer	ENSG00000213236	YWHAZP2	processed_pseudogene	Non-Coding	0.4805	0	1
ENSG00000164944	KIAA1429	m6A	Writer	ENSG00000230409	TCEA1P2	processed_pseudogene	Non-Coding	0.3897	0	1
ENSG00000164944	KIAA1429	m6A	Writer	ENSG00000271266	RP11-728B21.3	processed_pseudogene	Non-Coding	0.3665	0	1
ENSG00000164944	KIAA1429	m6A	Writer	ENSG00000239443	PABPC1P10	processed_pseudogene	Non-Coding	0.4328	0	1
ENSG00000164944	KIAA1429	m6A	Writer	ENSG00000250568	RP11-333E13.2	processed_pseudogene	Non-Coding	0.369	0	1
ENSG00000164944	KIAA1429	m6A	Writer	ENSG00000231707	PABPC1P1	processed_pseudogene	Non-Coding	0.3871	0	1
ENSG00000164944	KIAA1429	m6A	Writer	ENSG00000213131	YWHAZP4	processed_pseudogene	Non-Coding	0.3825	0	1
ENSG00000164944	KIAA1429	m6A	Writer	ENSG00000213291	RP11-420H19.3	processed_pseudogene	Non-Coding	-0.3602	0	-1
ENSG00000164944	KIAA1429	m6A	Writer	ENSG00000217624	RP11-204C16.4	processed_pseudogene	Non-Coding	0.4534	0	1
ENSG00000164944	KIAA1429	m6A	Writer	ENSG00000251136	RP11-37B2.1	lincRNA	Non-Coding	0.3733	0	1
ENSG00000164944	KIAA1429	m6A	Writer	ENSG00000253738	OTUD6B-AS1	antisense	Non-Coding	0.4692	0	1
ENSG00000164944	KIAA1429	m6A	Writer	ENSG00000279331	RBM12B-AS1	TEC	Non-Coding	0.3966	0	1
ENSG00000164944	KIAA1429	m6A	Writer	ENSG00000253704	RP11-267M23.4	lincRNA	Non-Coding	0.3635	0	1
ENSG00000164944	KIAA1429	m6A	Writer	ENSG00000263842	AC104986.1	miRNA	Non-Coding	0.3629	0	1
ENSG00000164944	KIAA1429	m6A	Writer	ENSG00000247081	BAALC-AS1	antisense	Non-Coding	0.3718	0	1
ENSG00000164944	KIAA1429	m6A	Writer	ENSG00000203499	FAM83H-AS1	lincRNA	Non-Coding	0.3989	0	1
ENSG00000164944	KIAA1429	m6A	Writer	ENSG00000196922	ZNF252P	unitary_pseudogene	Non-Coding	0.4138	0	1
ENSG00000164944	KIAA1429	m6A	Writer	ENSG00000215199	YWHAZP6	processed_pseudogene	Non-Coding	0.4258	0	1
ENSG00000164944	KIAA1429	m6A	Writer	ENSG00000213839	TMX2P1	processed_pseudogene	Non-Coding	0.3546	0	1
ENSG00000164944	KIAA1429	m6A	Writer	ENSG00000239559	RPL37P2	processed_pseudogene	Non-Coding	-0.3579	0	-1
ENSG00000164944	KIAA1429	m6A	Writer	ENSG00000229932	YWHAZP3	processed_pseudogene	Non-Coding	0.4776	0	1
ENSG00000164944	KIAA1429	m6A	Writer	ENSG00000234335	RPS4XP11	processed_pseudogene	Non-Coding	-0.3515	0	-1
ENSG00000164944	KIAA1429	m6A	Writer	ENSG00000213613	RP11-380G5.3	processed_pseudogene	Non-Coding	-0.3686	0	-1
ENSG00000164944	KIAA1429	m6A	Writer	ENSG00000213260	YWHAZP5	processed_pseudogene	Non-Coding	0.4246	0	1
ENSG00000164944	KIAA1429	m6A	Writer	ENSG00000249456	RP11-298J20.4	sense_overlapping	Non-Coding	0.3738	0	1
ENSG00000164944	KIAA1429	m6A	Writer	ENSG00000227081	RP11-543P15.1	processed_pseudogene	Non-Coding	-0.3644	0	-1
ENSG00000164944	KIAA1429	m6A	Writer	ENSG00000213598	RP11-112J1.1	processed_pseudogene	Non-Coding	-0.3761	0	-1
ENSG00000164944	KIAA1429	m6A	Writer	ENSG00000225200	AB019441.29	processed_pseudogene	Non-Coding	-0.3576	0	-1
ENSG00000164944	KIAA1429	m6A	Writer	ENSG00000228007	AC011933.2	processed_pseudogene	Non-Coding	-0.3511	0	-1
ENSG00000164944	KIAA1429	m6A	Writer	ENSG00000213293	CTD-2666L21.3	processed_pseudogene	Non-Coding	-0.3941	0	-1
ENSG00000164944	KIAA1429	m6A	Writer	ENSG00000240231	RPS27P29	processed_pseudogene	Non-Coding	-0.3852	0	-1
ENSG00000147854	UHRF2	hm5C	Reader	ENSG00000251667	BRCC3P1	processed_pseudogene	Non-Coding	0.3746	0	1
ENSG00000147854	UHRF2	hm5C	Reader	ENSG00000261366	MANEA-AS1	antisense	Non-Coding	0.3688	0	1
ENSG00000147854	UHRF2	hm5C	Reader	ENSG00000231154	MORF4L2-AS1	antisense	Non-Coding	0.3544	0	1
ENSG00000147854	UHRF2	hm5C	Reader	ENSG00000272812	RP5-855D21.3	sense_intronic	Non-Coding	0.3835	0	1
ENSG00000147854	UHRF2	hm5C	Reader	ENSG00000228115	RP11-165F24.5	sense_intronic	Non-Coding	0.3964	0	1
ENSG00000147854	UHRF2	hm5C	Reader	ENSG00000231967	RP11-12D24.6	processed_pseudogene	Non-Coding	0.3626	0	1
ENSG00000147854	UHRF2	hm5C	Reader	ENSG00000263575	MIR4665	miRNA	Non-Coding	0.3682	0	1
ENSG00000147854	UHRF2	hm5C	Reader	ENSG00000231381	RNF2P1	processed_pseudogene	Non-Coding	0.4245	0	1
ENSG00000147854	UHRF2	hm5C	Reader	ENSG00000234297	RP11-54D18.4	processed_pseudogene	Non-Coding	0.505	0	1
ENSG00000147854	UHRF2	hm5C	Reader	ENSG00000240498	CDKN2B-AS1	antisense	Non-Coding	0.4577	0	1
ENSG00000147854	UHRF2	hm5C	Reader	ENSG00000225693	LAGE3P1	processed_pseudogene	Non-Coding	0.4326	0	1
ENSG00000147854	UHRF2	hm5C	Reader	ENSG00000238886	SNORD121A	snoRNA	Non-Coding	0.3542	0	1
ENSG00000147854	UHRF2	hm5C	Reader	ENSG00000228352	RP11-537H15.3	antisense	Non-Coding	0.4135	0	1
ENSG00000147854	UHRF2	hm5C	Reader	ENSG00000281649	EBLN3	lincRNA	Non-Coding	0.5018	0	1
ENSG00000147854	UHRF2	hm5C	Reader	ENSG00000232454	RP11-3J10.7	processed_pseudogene	Non-Coding	0.3522	0	1
ENSG00000147854	UHRF2	hm5C	Reader	ENSG00000226055	PAICSP1	processed_pseudogene	Non-Coding	0.4008	0	1
ENSG00000147854	UHRF2	hm5C	Reader	ENSG00000213839	TMX2P1	processed_pseudogene	Non-Coding	0.3884	0	1
ENSG00000147854	UHRF2	hm5C	Reader	ENSG00000276291	FRG1HP	transcribed_unprocessed_pseudogene	Non-Coding	0.3881	0	1
ENSG00000147854	UHRF2	hm5C	Reader	ENSG00000213713	PIGCP1	processed_pseudogene	Non-Coding	0.3545	0	1
ENSG00000147854	UHRF2	hm5C	Reader	ENSG00000260589	STAM-AS1	antisense	Non-Coding	0.4369	0	1
ENSG00000147854	UHRF2	hm5C	Reader	ENSG00000260853	RP11-264B17.2	antisense	Non-Coding	0.363	0	1
ENSG00000147854	UHRF2	hm5C	Reader	ENSG00000261582	RP4-614O4.11	antisense	Non-Coding	0.3636	0	1
ENSG00000147854	UHRF2	hm5C	Reader	ENSG00000276071	CTD-3234P18.6	lincRNA	Non-Coding	0.4282	0	1
ENSG00000132275	RRP8	m1A	Writer	ENSG00000246273	SBF2-AS1	antisense	Non-Coding	0.354	0	1
ENSG00000166199	ALKBH3	m1A	Erazer	ENSG00000244926	ALKBH3-AS1	antisense	Non-Coding	0.4878	0	1
ENSG00000107614	TRDMT1	m5C	Writer	ENSG00000232284	GNG12-AS1	antisense	Non-Coding	0.4968	0	1
ENSG00000107614	TRDMT1	m5C	Writer	ENSG00000234383	CTBP2P8	processed_pseudogene	Non-Coding	0.3836	0	1
ENSG00000107614	TRDMT1	m5C	Writer	ENSG00000235078	AC142528.1	antisense	Non-Coding	0.3591	0	1
ENSG00000107614	TRDMT1	m5C	Writer	ENSG00000232835	AC107057.1	lincRNA	Non-Coding	0.4724	0	1
ENSG00000107614	TRDMT1	m5C	Writer	ENSG00000227210	AC079145.4	antisense	Non-Coding	0.4323	0	1
ENSG00000107614	TRDMT1	m5C	Writer	ENSG00000234690	AC073283.4	lincRNA	Non-Coding	0.3816	0	1
ENSG00000107614	TRDMT1	m5C	Writer	ENSG00000226819	MEIS1-AS3	antisense	Non-Coding	0.3796	0	1
ENSG00000107614	TRDMT1	m5C	Writer	ENSG00000236432	AC097662.2	antisense	Non-Coding	0.3647	0	1
ENSG00000107614	TRDMT1	m5C	Writer	ENSG00000264219	MIR4442	miRNA	Non-Coding	0.381	0	1
ENSG00000107614	TRDMT1	m5C	Writer	ENSG00000233509	ZNF197-AS1	antisense	Non-Coding	0.399	0	1
ENSG00000107614	TRDMT1	m5C	Writer	ENSG00000270441	RP11-694I15.7	unprocessed_pseudogene	Non-Coding	0.3865	0	1
ENSG00000107614	TRDMT1	m5C	Writer	ENSG00000272070	AC005618.6	lincRNA	Non-Coding	0.3802	0	1
ENSG00000107614	TRDMT1	m5C	Writer	ENSG00000272320	RP11-506K6.4	antisense	Non-Coding	0.3767	0	1
ENSG00000107614	TRDMT1	m5C	Writer	ENSG00000272168	CASC15	lincRNA	Non-Coding	0.3591	0	1
ENSG00000107614	TRDMT1	m5C	Writer	ENSG00000227214	HCG15	antisense	Non-Coding	0.3511	0	1
ENSG00000107614	TRDMT1	m5C	Writer	ENSG00000231889	TRAF3IP2-AS1	antisense	Non-Coding	0.4423	0	1
ENSG00000107614	TRDMT1	m5C	Writer	ENSG00000255389	C6orf3	antisense	Non-Coding	0.3531	0	1
ENSG00000107614	TRDMT1	m5C	Writer	ENSG00000232640	RP1-266L20.2	antisense	Non-Coding	0.3502	0	1
ENSG00000107614	TRDMT1	m5C	Writer	ENSG00000249898	MCPH1-AS1	antisense	Non-Coding	0.3555	0	1
ENSG00000107614	TRDMT1	m5C	Writer	ENSG00000228451	SDAD1P1	transcribed_processed_pseudogene	Non-Coding	0.3793	0	1
ENSG00000107614	TRDMT1	m5C	Writer	ENSG00000238184	CD81-AS1	antisense	Non-Coding	0.3581	0	1
ENSG00000107614	TRDMT1	m5C	Writer	ENSG00000255248	RP11-166D19.1	sense_overlapping	Non-Coding	0.3572	0	1
ENSG00000107614	TRDMT1	m5C	Writer	ENSG00000176236	C10orf111	antisense	Non-Coding	0.3891	0	1
ENSG00000107614	TRDMT1	m5C	Writer	ENSG00000273153	RP11-406H21.2	lincRNA	Non-Coding	0.412	0	1
ENSG00000107614	TRDMT1	m5C	Writer	ENSG00000229124	VIM-AS1	antisense	Non-Coding	0.3834	0	1
ENSG00000107614	TRDMT1	m5C	Writer	ENSG00000225527	RP11-383B4.4	antisense	Non-Coding	0.3835	0	1
ENSG00000107614	TRDMT1	m5C	Writer	ENSG00000237036	ZEB1-AS1	antisense	Non-Coding	0.4307	0	1
ENSG00000107614	TRDMT1	m5C	Writer	ENSG00000245105	A2M-AS1	antisense	Non-Coding	0.3662	0	1
ENSG00000107614	TRDMT1	m5C	Writer	ENSG00000250208	FZD10-AS1	processed_transcript	Non-Coding	0.3513	0	1
ENSG00000107614	TRDMT1	m5C	Writer	ENSG00000260448	LCMT1-AS1	lincRNA	Non-Coding	0.3553	0	1
ENSG00000107614	TRDMT1	m5C	Writer	ENSG00000246465	RP11-57A19.2	lincRNA	Non-Coding	0.382	0	1
ENSG00000107614	TRDMT1	m5C	Writer	ENSG00000275155	CTD-2595P9.4	sense_intronic	Non-Coding	0.3906	0	1
ENSG00000107614	TRDMT1	m5C	Writer	ENSG00000263082	CTD-2034I21.2	lincRNA	Non-Coding	0.3555	0	1
ENSG00000107614	TRDMT1	m5C	Writer	ENSG00000260213	RP11-303E16.3	antisense	Non-Coding	0.3792	0	1
ENSG00000107614	TRDMT1	m5C	Writer	ENSG00000260643	RP11-303E16.8	processed_transcript	Non-Coding	0.3631	0	1
ENSG00000107614	TRDMT1	m5C	Writer	ENSG00000261141	RP11-303E16.5	antisense	Non-Coding	0.3708	0	1
ENSG00000107614	TRDMT1	m5C	Writer	ENSG00000264885	RP11-815I9.4	sense_intronic	Non-Coding	0.367	0	1
ENSG00000107614	TRDMT1	m5C	Writer	ENSG00000230772	VN1R108P	unprocessed_pseudogene	Non-Coding	0.3731	0	1
ENSG00000107614	TRDMT1	m5C	Writer	ENSG00000277449	CEBPB-AS1	antisense	Non-Coding	0.4254	0	1
ENSG00000107614	TRDMT1	m5C	Writer	ENSG00000266916	ZNF793-AS1	antisense	Non-Coding	0.4181	0	1
ENSG00000241058	NSUN6	m5C	Writer	ENSG00000237491	RP11-206L10.9	lincRNA	Non-Coding	0.3754	0	1
ENSG00000241058	NSUN6	m5C	Writer	ENSG00000227372	TP73-AS1	antisense	Non-Coding	0.3702	0	1
ENSG00000241058	NSUN6	m5C	Writer	ENSG00000269925	RP3-467L1.6	sense_intronic	Non-Coding	0.3503	0	1
ENSG00000241058	NSUN6	m5C	Writer	ENSG00000226849	RP4-635E18.7	antisense	Non-Coding	0.4125	0	1
ENSG00000241058	NSUN6	m5C	Writer	ENSG00000234329	RP11-767N6.2	processed_pseudogene	Non-Coding	0.3587	0	1
ENSG00000241058	NSUN6	m5C	Writer	ENSG00000271267	RP11-29H23.7	processed_pseudogene	Non-Coding	0.3607	0	1
ENSG00000241058	NSUN6	m5C	Writer	ENSG00000203761	MSTO2P	unprocessed_pseudogene	Non-Coding	0.4544	0	1
ENSG00000241058	NSUN6	m5C	Writer	ENSG00000234072	AC074117.10	antisense	Non-Coding	0.3893	0	1
ENSG00000241058	NSUN6	m5C	Writer	ENSG00000223922	ASS1P2	processed_pseudogene	Non-Coding	0.4159	0	1
ENSG00000241058	NSUN6	m5C	Writer	ENSG00000271452	RP11-342K6.2	sense_intronic	Non-Coding	0.3693	0	1
ENSG00000241058	NSUN6	m5C	Writer	ENSG00000228486	LINC01125	antisense	Non-Coding	0.3873	0	1
ENSG00000241058	NSUN6	m5C	Writer	ENSG00000272994	RP11-332H14.2	lincRNA	Non-Coding	0.4665	0	1
ENSG00000241058	NSUN6	m5C	Writer	ENSG00000231731	AC010976.2	antisense	Non-Coding	0.3673	0	1
ENSG00000241058	NSUN6	m5C	Writer	ENSG00000223374	AC005104.3	antisense	Non-Coding	0.3698	0	1
ENSG00000241058	NSUN6	m5C	Writer	ENSG00000248916	NUP210P3	unprocessed_pseudogene	Non-Coding	0.3581	0	1
ENSG00000241058	NSUN6	m5C	Writer	ENSG00000243368	MCCC1-AS1	antisense	Non-Coding	0.3751	0	1
ENSG00000241058	NSUN6	m5C	Writer	ENSG00000276325	AC131160.2	miRNA	Non-Coding	0.3631	0	1
ENSG00000241058	NSUN6	m5C	Writer	ENSG00000233885	YEATS2-AS1	antisense	Non-Coding	0.3758	0	1
ENSG00000241058	NSUN6	m5C	Writer	ENSG00000239122	RNU2-11P	snRNA	Non-Coding	0.3557	0	1
ENSG00000241058	NSUN6	m5C	Writer	ENSG00000260261	RP11-480A16.1	lincRNA	Non-Coding	0.3514	0	1
ENSG00000241058	NSUN6	m5C	Writer	ENSG00000260404	RP11-384K6.6	lincRNA	Non-Coding	0.3508	0	1
ENSG00000241058	NSUN6	m5C	Writer	ENSG00000215022	RP1-257A7.4	antisense	Non-Coding	0.3529	0	1
ENSG00000241058	NSUN6	m5C	Writer	ENSG00000204623	ZNRD1-AS1	antisense	Non-Coding	0.3585	0	1
ENSG00000241058	NSUN6	m5C	Writer	ENSG00000240625	RN7SL403P	misc_RNA	Non-Coding	0.3547	0	1
ENSG00000241058	NSUN6	m5C	Writer	ENSG00000272316	XXbac-BPGBPG55C20.2	lincRNA	Non-Coding	0.3786	0	1
ENSG00000241058	NSUN6	m5C	Writer	ENSG00000260645	RP11-250B2.5	lincRNA	Non-Coding	0.3526	0	1
ENSG00000241058	NSUN6	m5C	Writer	ENSG00000278206	RP1-20N2.8	processed_transcript	Non-Coding	0.3561	0	1
ENSG00000241058	NSUN6	m5C	Writer	ENSG00000229036	VDAC1P8	transcribed_processed_pseudogene	Non-Coding	0.3968	0	1
ENSG00000241058	NSUN6	m5C	Writer	ENSG00000270890	RP3-468K18.6	processed_pseudogene	Non-Coding	0.3655	0	1
ENSG00000241058	NSUN6	m5C	Writer	ENSG00000227598	RP1-167A14.2	antisense	Non-Coding	0.4191	0	1
ENSG00000241058	NSUN6	m5C	Writer	ENSG00000236015	AC011290.5	processed_pseudogene	Non-Coding	0.3865	0	1
ENSG00000241058	NSUN6	m5C	Writer	ENSG00000214765	SEPT7P2	transcribed_unprocessed_pseudogene	Non-Coding	0.3619	0	1
ENSG00000241058	NSUN6	m5C	Writer	ENSG00000228653	HNRNPCP7	processed_pseudogene	Non-Coding	0.3645	0	1
ENSG00000241058	NSUN6	m5C	Writer	ENSG00000179406	LINC00174	lincRNA	Non-Coding	0.3572	0	1
ENSG00000241058	NSUN6	m5C	Writer	ENSG00000205740	RP11-363N22.3	processed_transcript	Non-Coding	0.4245	0	1
ENSG00000241058	NSUN6	m5C	Writer	ENSG00000237399	PITRM1-AS1	antisense	Non-Coding	0.4026	0	1
ENSG00000241058	NSUN6	m5C	Writer	ENSG00000270427	NRBF2P5	processed_pseudogene	Non-Coding	0.3923	0	1
ENSG00000241058	NSUN6	m5C	Writer	ENSG00000251957	RNU6-1095P	snRNA	Non-Coding	0.4079	0	1
ENSG00000241058	NSUN6	m5C	Writer	ENSG00000272507	RNU6-88P	snRNA	Non-Coding	0.372	0	1
ENSG00000241058	NSUN6	m5C	Writer	ENSG00000228302	RP11-186N15.3	antisense	Non-Coding	0.531	0	1
ENSG00000241058	NSUN6	m5C	Writer	ENSG00000239665	RP11-295P9.3	processed_transcript	Non-Coding	0.4203	0	1
ENSG00000241058	NSUN6	m5C	Writer	ENSG00000176236	C10orf111	antisense	Non-Coding	0.3884	0	1
ENSG00000241058	NSUN6	m5C	Writer	ENSG00000260589	STAM-AS1	antisense	Non-Coding	0.3732	0	1
ENSG00000241058	NSUN6	m5C	Writer	ENSG00000240291	RP11-499P20.2	antisense	Non-Coding	0.4913	0	1
ENSG00000241058	NSUN6	m5C	Writer	ENSG00000225527	RP11-383B4.4	antisense	Non-Coding	0.4554	0	1
ENSG00000241058	NSUN6	m5C	Writer	ENSG00000254635	WAC-AS1	antisense	Non-Coding	0.4278	0	1
ENSG00000241058	NSUN6	m5C	Writer	ENSG00000259994	RP11-305E6.4	sense_overlapping	Non-Coding	0.4101	0	1
ENSG00000241058	NSUN6	m5C	Writer	ENSG00000237036	ZEB1-AS1	antisense	Non-Coding	0.426	0	1
ENSG00000241058	NSUN6	m5C	Writer	ENSG00000099251	HSD17B7P2	transcribed_unprocessed_pseudogene	Non-Coding	0.3985	0	1
ENSG00000241058	NSUN6	m5C	Writer	ENSG00000120555	SEPT7P9	transcribed_unprocessed_pseudogene	Non-Coding	0.3679	0	1
ENSG00000241058	NSUN6	m5C	Writer	ENSG00000263064	RP11-291L22.7	processed_pseudogene	Non-Coding	0.4318	0	1
ENSG00000241058	NSUN6	m5C	Writer	ENSG00000275858	RP11-291L22.8	processed_pseudogene	Non-Coding	0.364	0	1
ENSG00000241058	NSUN6	m5C	Writer	ENSG00000276805	RP11-291L22.6	processed_pseudogene	Non-Coding	0.3994	0	1
ENSG00000241058	NSUN6	m5C	Writer	ENSG00000234420	ZNF37BP	transcribed_processed_pseudogene	Non-Coding	0.3987	0	1
ENSG00000241058	NSUN6	m5C	Writer	ENSG00000230565	ZNF32-AS2	antisense	Non-Coding	0.3803	0	1
ENSG00000241058	NSUN6	m5C	Writer	ENSG00000272140	RP11-574K11.29	lincRNA	Non-Coding	0.3753	0	1
ENSG00000241058	NSUN6	m5C	Writer	ENSG00000230224	PHBP9	processed_pseudogene	Non-Coding	0.3523	0	1
ENSG00000241058	NSUN6	m5C	Writer	ENSG00000257511	RP11-278C7.1	processed_pseudogene	Non-Coding	0.4063	0	1
ENSG00000241058	NSUN6	m5C	Writer	ENSG00000257964	RP11-133N21.10	antisense	Non-Coding	0.3506	0	1
ENSG00000241058	NSUN6	m5C	Writer	ENSG00000199237	RNU6-834P	snRNA	Non-Coding	0.3868	0	1
ENSG00000241058	NSUN6	m5C	Writer	ENSG00000258284	POLR2KP1	processed_pseudogene	Non-Coding	0.3715	0	1
ENSG00000241058	NSUN6	m5C	Writer	ENSG00000257243	RP11-133N21.7	processed_pseudogene	Non-Coding	0.3803	0	1
ENSG00000241058	NSUN6	m5C	Writer	ENSG00000265917	MIR3685	miRNA	Non-Coding	0.3795	0	1
ENSG00000241058	NSUN6	m5C	Writer	ENSG00000214770	RP11-544I20.2	antisense	Non-Coding	0.3798	0	1
ENSG00000241058	NSUN6	m5C	Writer	ENSG00000260853	RP11-264B17.2	antisense	Non-Coding	0.369	0	1
ENSG00000241058	NSUN6	m5C	Writer	ENSG00000259209	RP5-991G20.2	antisense	Non-Coding	0.3676	0	1
ENSG00000241058	NSUN6	m5C	Writer	ENSG00000271009	RP11-346C20.3	lincRNA	Non-Coding	0.3566	0	1
ENSG00000241058	NSUN6	m5C	Writer	ENSG00000280046	RP11-1099M24.6	TEC	Non-Coding	0.3771	0	1
ENSG00000241058	NSUN6	m5C	Writer	ENSG00000265683	RP11-173M1.5	processed_pseudogene	Non-Coding	0.3906	0	1
ENSG00000241058	NSUN6	m5C	Writer	ENSG00000265791	CTD-2349P21.10	sense_intronic	Non-Coding	0.3809	0	1
ENSG00000241058	NSUN6	m5C	Writer	ENSG00000212190	RNU6-298P	snRNA	Non-Coding	0.3529	0	1
ENSG00000241058	NSUN6	m5C	Writer	ENSG00000263990	CTC-542B22.2	lincRNA	Non-Coding	0.3933	0	1
ENSG00000241058	NSUN6	m5C	Writer	ENSG00000267102	RP11-686D22.7	transcribed_processed_pseudogene	Non-Coding	0.3638	0	1
ENSG00000241058	NSUN6	m5C	Writer	ENSG00000267002	RP11-242D8.1	lincRNA	Non-Coding	0.3633	0	1
ENSG00000241058	NSUN6	m5C	Writer	ENSG00000276728	AC142472.6	lincRNA	Non-Coding	0.3522	0	1
ENSG00000241058	NSUN6	m5C	Writer	ENSG00000267787	RP11-35G9.5	antisense	Non-Coding	0.3765	0	1
ENSG00000241058	NSUN6	m5C	Writer	ENSG00000235958	UBOX5-AS1	antisense	Non-Coding	0.3642	0	1
ENSG00000241058	NSUN6	m5C	Writer	ENSG00000236456	RP4-785G19.2	processed_pseudogene	Non-Coding	0.3595	0	1
ENSG00000241058	NSUN6	m5C	Writer	ENSG00000273828	RP11-394O2.3	antisense	Non-Coding	0.3629	0	1
ENSG00000241058	NSUN6	m5C	Writer	ENSG00000279203	AC005785.5	TEC	Non-Coding	0.4055	0	1
ENSG00000241058	NSUN6	m5C	Writer	ENSG00000279716	AC006128.2	TEC	Non-Coding	0.373	0	1
ENSG00000241058	NSUN6	m5C	Writer	ENSG00000280332	CTD-2013N17.6	TEC	Non-Coding	0.3574	0	1
ENSG00000241058	NSUN6	m5C	Writer	ENSG00000279529	CTD-3222D19.8	TEC	Non-Coding	0.3627	0	1
ENSG00000241058	NSUN6	m5C	Writer	ENSG00000268743	CTD-2538G9.5	sense_intronic	Non-Coding	0.3902	0	1
ENSG00000241058	NSUN6	m5C	Writer	ENSG00000279407	AC007191.4	TEC	Non-Coding	0.3596	0	1
ENSG00000241058	NSUN6	m5C	Writer	ENSG00000197813	CTC-301O7.4	lincRNA	Non-Coding	0.3533	0	1
ENSG00000241058	NSUN6	m5C	Writer	ENSG00000268006	PTOV1-AS1	antisense	Non-Coding	0.3563	0	1
ENSG00000241058	NSUN6	m5C	Writer	ENSG00000230870	FBXW11P1	processed_pseudogene	Non-Coding	0.4112	0	1
ENSG00000241058	NSUN6	m5C	Writer	ENSG00000215424	MCM3AP-AS1	antisense	Non-Coding	0.3634	0	1
ENSG00000138336	TET1	hm5C, m5C	Writer, Erazer	ENSG00000232284	GNG12-AS1	antisense	Non-Coding	0.3807	0	1
ENSG00000138336	TET1	hm5C, m5C	Writer, Erazer	ENSG00000271576	RP11-486G15.2	lincRNA	Non-Coding	0.4556	0	1
ENSG00000138336	TET1	hm5C, m5C	Writer, Erazer	ENSG00000260941	LINC00622	sense_overlapping	Non-Coding	0.3804	0	1
ENSG00000138336	TET1	hm5C, m5C	Writer, Erazer	ENSG00000233396	RP11-458D21.1	lincRNA	Non-Coding	0.46	0	1
ENSG00000138336	TET1	hm5C, m5C	Writer, Erazer	ENSG00000203761	MSTO2P	unprocessed_pseudogene	Non-Coding	0.3743	0	1
ENSG00000138336	TET1	hm5C, m5C	Writer, Erazer	ENSG00000260766	RP11-226L15.5	sense_overlapping	Non-Coding	0.3509	0	1
ENSG00000138336	TET1	hm5C, m5C	Writer, Erazer	ENSG00000231871	IPO9-AS1	antisense	Non-Coding	0.352	0	1
ENSG00000138336	TET1	hm5C, m5C	Writer, Erazer	ENSG00000223393	RP5-858B6.3	antisense	Non-Coding	0.4554	0	1
ENSG00000138336	TET1	hm5C, m5C	Writer, Erazer	ENSG00000260855	RP11-439E19.10	antisense	Non-Coding	0.3587	0	1
ENSG00000138336	TET1	hm5C, m5C	Writer, Erazer	ENSG00000224014	RP11-488L18.6	processed_pseudogene	Non-Coding	0.3689	0	1
ENSG00000138336	TET1	hm5C, m5C	Writer, Erazer	ENSG00000224885	TSSC1-IT1	sense_intronic	Non-Coding	0.4104	0	1
ENSG00000138336	TET1	hm5C, m5C	Writer, Erazer	ENSG00000225234	TRAPPC12-AS1	antisense	Non-Coding	0.3591	0	1
ENSG00000138336	TET1	hm5C, m5C	Writer, Erazer	ENSG00000235078	AC142528.1	antisense	Non-Coding	0.4243	0	1
ENSG00000138336	TET1	hm5C, m5C	Writer, Erazer	ENSG00000232835	AC107057.1	lincRNA	Non-Coding	0.3945	0	1
ENSG00000138336	TET1	hm5C, m5C	Writer, Erazer	ENSG00000235092	ID2-AS1	antisense	Non-Coding	0.492	0	1
ENSG00000138336	TET1	hm5C, m5C	Writer, Erazer	ENSG00000233718	MYCNOS	antisense	Non-Coding	0.3692	0	1
ENSG00000138336	TET1	hm5C, m5C	Writer, Erazer	ENSG00000227210	AC079145.4	antisense	Non-Coding	0.3545	0	1
ENSG00000138336	TET1	hm5C, m5C	Writer, Erazer	ENSG00000271936	RP11-443B20.1	antisense	Non-Coding	0.3901	0	1
ENSG00000138336	TET1	hm5C, m5C	Writer, Erazer	ENSG00000234072	AC074117.10	antisense	Non-Coding	0.4176	0	1
ENSG00000138336	TET1	hm5C, m5C	Writer, Erazer	ENSG00000200550	RNU6-137P	snRNA	Non-Coding	0.3853	0	1
ENSG00000138336	TET1	hm5C, m5C	Writer, Erazer	ENSG00000226491	FTOP1	processed_pseudogene	Non-Coding	0.4171	0	1
ENSG00000138336	TET1	hm5C, m5C	Writer, Erazer	ENSG00000223658	C1GALT1C1L	processed_pseudogene	Non-Coding	0.4362	0	1
ENSG00000138336	TET1	hm5C, m5C	Writer, Erazer	ENSG00000234690	AC073283.4	lincRNA	Non-Coding	0.4214	0	1
ENSG00000138336	TET1	hm5C, m5C	Writer, Erazer	ENSG00000235760	HCG2040054	antisense	Non-Coding	0.401	0	1
ENSG00000138336	TET1	hm5C, m5C	Writer, Erazer	ENSG00000227799	AC012358.4	processed_pseudogene	Non-Coding	0.437	0	1
ENSG00000138336	TET1	hm5C, m5C	Writer, Erazer	ENSG00000226819	MEIS1-AS3	antisense	Non-Coding	0.3762	0	1
ENSG00000138336	TET1	hm5C, m5C	Writer, Erazer	ENSG00000235499	AC073046.25	lincRNA	Non-Coding	0.4536	0	1
ENSG00000138336	TET1	hm5C, m5C	Writer, Erazer	ENSG00000225439	BOLA3-AS1	antisense	Non-Coding	0.3853	0	1
ENSG00000138336	TET1	hm5C, m5C	Writer, Erazer	ENSG00000233155	HMGA1P8	processed_pseudogene	Non-Coding	0.3695	0	1
ENSG00000138336	TET1	hm5C, m5C	Writer, Erazer	ENSG00000231259	AC125232.1	unprocessed_pseudogene	Non-Coding	0.3689	0	1
ENSG00000138336	TET1	hm5C, m5C	Writer, Erazer	ENSG00000266931	RP11-1252D15.1	unprocessed_pseudogene	Non-Coding	0.3504	0	1
ENSG00000138336	TET1	hm5C, m5C	Writer, Erazer	ENSG00000272994	RP11-332H14.2	lincRNA	Non-Coding	0.4045	0	1
ENSG00000138336	TET1	hm5C, m5C	Writer, Erazer	ENSG00000227470	AC073415.2	processed_pseudogene	Non-Coding	0.4108	0	1
ENSG00000138336	TET1	hm5C, m5C	Writer, Erazer	ENSG00000270019	RP11-141B14.1	lincRNA	Non-Coding	0.3655	0	1
ENSG00000138336	TET1	hm5C, m5C	Writer, Erazer	ENSG00000272667	RP11-395A13.2	lincRNA	Non-Coding	0.3515	0	1
ENSG00000138336	TET1	hm5C, m5C	Writer, Erazer	ENSG00000279348	RP11-566E18.1	TEC	Non-Coding	0.4368	0	1
ENSG00000138336	TET1	hm5C, m5C	Writer, Erazer	ENSG00000229525	AC053503.4	antisense	Non-Coding	0.4602	0	1
ENSG00000138336	TET1	hm5C, m5C	Writer, Erazer	ENSG00000272622	RP11-395N3.2	lincRNA	Non-Coding	0.3557	0	1
ENSG00000138336	TET1	hm5C, m5C	Writer, Erazer	ENSG00000236432	AC097662.2	antisense	Non-Coding	0.3754	0	1
ENSG00000138336	TET1	hm5C, m5C	Writer, Erazer	ENSG00000227252	AC105760.2	antisense	Non-Coding	0.3646	0	1
ENSG00000138336	TET1	hm5C, m5C	Writer, Erazer	ENSG00000264219	MIR4442	miRNA	Non-Coding	0.4669	0	1
ENSG00000138336	TET1	hm5C, m5C	Writer, Erazer	ENSG00000214820	MPRIPP1	processed_pseudogene	Non-Coding	0.5057	0	1
ENSG00000138336	TET1	hm5C, m5C	Writer, Erazer	ENSG00000233509	ZNF197-AS1	antisense	Non-Coding	0.449	0	1
ENSG00000138336	TET1	hm5C, m5C	Writer, Erazer	ENSG00000280422	RP11-155D18.13	TEC	Non-Coding	0.3908	0	1
ENSG00000138336	TET1	hm5C, m5C	Writer, Erazer	ENSG00000241155	ARHGAP31-AS1	antisense	Non-Coding	0.5072	0	1
ENSG00000138336	TET1	hm5C, m5C	Writer, Erazer	ENSG00000206417	H1FX-AS1	antisense	Non-Coding	0.3766	0	1
ENSG00000138336	TET1	hm5C, m5C	Writer, Erazer	ENSG00000244171	PBX2P1	processed_pseudogene	Non-Coding	0.4679	0	1
ENSG00000138336	TET1	hm5C, m5C	Writer, Erazer	ENSG00000247708	STX18-AS1	antisense	Non-Coding	0.4419	0	1
ENSG00000138336	TET1	hm5C, m5C	Writer, Erazer	ENSG00000249430	CTD-2231H16.1	lincRNA	Non-Coding	0.4593	0	1
ENSG00000138336	TET1	hm5C, m5C	Writer, Erazer	ENSG00000246859	STARD4-AS1	antisense	Non-Coding	0.3969	0	1
ENSG00000138336	TET1	hm5C, m5C	Writer, Erazer	ENSG00000272070	AC005618.6	lincRNA	Non-Coding	0.4681	0	1
ENSG00000138336	TET1	hm5C, m5C	Writer, Erazer	ENSG00000176933	TOB2P1	processed_pseudogene	Non-Coding	0.3687	0	1
ENSG00000138336	TET1	hm5C, m5C	Writer, Erazer	ENSG00000227214	HCG15	antisense	Non-Coding	0.416	0	1
ENSG00000138336	TET1	hm5C, m5C	Writer, Erazer	ENSG00000244349	HCG16	antisense	Non-Coding	0.3668	0	1
ENSG00000138336	TET1	hm5C, m5C	Writer, Erazer	ENSG00000231074	HCG18	antisense	Non-Coding	0.3588	0	1
ENSG00000138336	TET1	hm5C, m5C	Writer, Erazer	ENSG00000225945	RP3-441A12.1	antisense	Non-Coding	0.3607	0	1
ENSG00000138336	TET1	hm5C, m5C	Writer, Erazer	ENSG00000216775	RP1-152L7.5	transcribed_unprocessed_pseudogene	Non-Coding	0.4473	0	1
ENSG00000138336	TET1	hm5C, m5C	Writer, Erazer	ENSG00000215190	LINC00680	lincRNA	Non-Coding	0.3864	0	1
ENSG00000138336	TET1	hm5C, m5C	Writer, Erazer	ENSG00000229852	RP11-398K22.12	antisense	Non-Coding	0.4108	0	1
ENSG00000138336	TET1	hm5C, m5C	Writer, Erazer	ENSG00000231889	TRAF3IP2-AS1	antisense	Non-Coding	0.4536	0	1
ENSG00000138336	TET1	hm5C, m5C	Writer, Erazer	ENSG00000232640	RP1-266L20.2	antisense	Non-Coding	0.4583	0	1
ENSG00000138336	TET1	hm5C, m5C	Writer, Erazer	ENSG00000242474	AC093627.9	lincRNA	Non-Coding	0.3804	0	1
ENSG00000138336	TET1	hm5C, m5C	Writer, Erazer	ENSG00000198580	RP11-611L7.2	unprocessed_pseudogene	Non-Coding	0.3577	0	1
ENSG00000138336	TET1	hm5C, m5C	Writer, Erazer	ENSG00000187953	PMS2CL	transcribed_unprocessed_pseudogene	Non-Coding	0.4369	0	1
ENSG00000138336	TET1	hm5C, m5C	Writer, Erazer	ENSG00000230042	AK3P3	processed_pseudogene	Non-Coding	0.484	0	1
ENSG00000138336	TET1	hm5C, m5C	Writer, Erazer	ENSG00000236654	AC079780.3	processed_pseudogene	Non-Coding	0.473	0	1
ENSG00000138336	TET1	hm5C, m5C	Writer, Erazer	ENSG00000225792	AC004540.4	antisense	Non-Coding	0.3584	0	1
ENSG00000138336	TET1	hm5C, m5C	Writer, Erazer	ENSG00000214870	AC004540.5	lincRNA	Non-Coding	0.3691	0	1
ENSG00000138336	TET1	hm5C, m5C	Writer, Erazer	ENSG00000234536	GTF2IP13	unprocessed_pseudogene	Non-Coding	0.352	0	1
ENSG00000138336	TET1	hm5C, m5C	Writer, Erazer	ENSG00000227910	RP11-73B2.6	transcribed_processed_pseudogene	Non-Coding	0.4092	0	1
ENSG00000138336	TET1	hm5C, m5C	Writer, Erazer	ENSG00000233369	GTF2IP4	transcribed_processed_pseudogene	Non-Coding	0.4335	0	1
ENSG00000138336	TET1	hm5C, m5C	Writer, Erazer	ENSG00000224729	PCOLCE-AS1	antisense	Non-Coding	0.4146	0	1
ENSG00000138336	TET1	hm5C, m5C	Writer, Erazer	ENSG00000243230	RP11-286H14.8	antisense	Non-Coding	0.468	0	1
ENSG00000138336	TET1	hm5C, m5C	Writer, Erazer	ENSG00000272701	MESTIT1	antisense	Non-Coding	0.3564	0	1
ENSG00000138336	TET1	hm5C, m5C	Writer, Erazer	ENSG00000182648	LINC01006	lincRNA	Non-Coding	0.3613	0	1
ENSG00000138336	TET1	hm5C, m5C	Writer, Erazer	ENSG00000223546	LINC00630	lincRNA	Non-Coding	0.3985	0	1
ENSG00000138336	TET1	hm5C, m5C	Writer, Erazer	ENSG00000231686	RP1-203P18.1	processed_pseudogene	Non-Coding	0.3678	0	1
ENSG00000138336	TET1	hm5C, m5C	Writer, Erazer	ENSG00000259366	CTD-2647L4.4	sense_intronic	Non-Coding	0.3603	0	1
ENSG00000138336	TET1	hm5C, m5C	Writer, Erazer	ENSG00000127589	TUBBP1	transcribed_processed_pseudogene	Non-Coding	0.3697	0	1
ENSG00000138336	TET1	hm5C, m5C	Writer, Erazer	ENSG00000279456	RP11-87H9.5	TEC	Non-Coding	0.362	0	1
ENSG00000138336	TET1	hm5C, m5C	Writer, Erazer	ENSG00000184523	PTGER4P2	processed_pseudogene	Non-Coding	0.3709	0	1
ENSG00000138336	TET1	hm5C, m5C	Writer, Erazer	ENSG00000207277	RNA5SP284	rRNA	Non-Coding	0.3791	0	1
ENSG00000138336	TET1	hm5C, m5C	Writer, Erazer	ENSG00000232815	DUX4L50	unprocessed_pseudogene	Non-Coding	0.5026	0	1
ENSG00000138336	TET1	hm5C, m5C	Writer, Erazer	ENSG00000266017	MIR4477B	miRNA	Non-Coding	0.4499	0	1
ENSG00000138336	TET1	hm5C, m5C	Writer, Erazer	ENSG00000224020	MIR181A2HG	antisense	Non-Coding	0.3515	0	1
ENSG00000138336	TET1	hm5C, m5C	Writer, Erazer	ENSG00000238184	CD81-AS1	antisense	Non-Coding	0.3769	0	1
ENSG00000138336	TET1	hm5C, m5C	Writer, Erazer	ENSG00000254602	AP000662.4	sense_overlapping	Non-Coding	0.4336	0	1
ENSG00000138336	TET1	hm5C, m5C	Writer, Erazer	ENSG00000248671	ALG1L9P	processed_transcript	Non-Coding	0.4116	0	1
ENSG00000138336	TET1	hm5C, m5C	Writer, Erazer	ENSG00000255248	RP11-166D19.1	sense_overlapping	Non-Coding	0.3715	0	1
ENSG00000138336	TET1	hm5C, m5C	Writer, Erazer	ENSG00000239665	RP11-295P9.3	processed_transcript	Non-Coding	0.3532	0	1
ENSG00000138336	TET1	hm5C, m5C	Writer, Erazer	ENSG00000268549	RP11-295P9.8	antisense	Non-Coding	0.4619	0	1
ENSG00000138336	TET1	hm5C, m5C	Writer, Erazer	ENSG00000176236	C10orf111	antisense	Non-Coding	0.4172	0	1
ENSG00000138336	TET1	hm5C, m5C	Writer, Erazer	ENSG00000237036	ZEB1-AS1	antisense	Non-Coding	0.435	0	1
ENSG00000138336	TET1	hm5C, m5C	Writer, Erazer	ENSG00000215146	RP11-313J2.1	transcribed_unprocessed_pseudogene	Non-Coding	0.3606	0	1
ENSG00000138336	TET1	hm5C, m5C	Writer, Erazer	ENSG00000226245	ZNF32-AS1	antisense	Non-Coding	0.4071	0	1
ENSG00000138336	TET1	hm5C, m5C	Writer, Erazer	ENSG00000230565	ZNF32-AS2	antisense	Non-Coding	0.5288	0	1
ENSG00000138336	TET1	hm5C, m5C	Writer, Erazer	ENSG00000165511	C10orf25	antisense	Non-Coding	0.5062	0	1
ENSG00000138336	TET1	hm5C, m5C	Writer, Erazer	ENSG00000239883	PARGP1	transcribed_unprocessed_pseudogene	Non-Coding	0.4469	0	1
ENSG00000138336	TET1	hm5C, m5C	Writer, Erazer	ENSG00000228065	LINC01515	lincRNA	Non-Coding	0.3509	0	1
ENSG00000138336	TET1	hm5C, m5C	Writer, Erazer	ENSG00000260400	RP11-119F7.5	sense_overlapping	Non-Coding	0.5581	0	1
ENSG00000138336	TET1	hm5C, m5C	Writer, Erazer	ENSG00000272631	RP11-359E3.4	antisense	Non-Coding	0.4542	0	1
ENSG00000138336	TET1	hm5C, m5C	Writer, Erazer	ENSG00000224914	LINC00863	lincRNA	Non-Coding	0.5619	0	1
ENSG00000138336	TET1	hm5C, m5C	Writer, Erazer	ENSG00000228701	TNKS2-AS1	antisense	Non-Coding	0.4568	0	1
ENSG00000138336	TET1	hm5C, m5C	Writer, Erazer	ENSG00000226688	ENTPD1-AS1	antisense	Non-Coding	0.5122	0	1
ENSG00000138336	TET1	hm5C, m5C	Writer, Erazer	ENSG00000273162	RP11-108L7.15	lincRNA	Non-Coding	0.3917	0	1
ENSG00000138336	TET1	hm5C, m5C	Writer, Erazer	ENSG00000228261	RP11-127L20.3	lincRNA	Non-Coding	0.3514	0	1
ENSG00000138336	TET1	hm5C, m5C	Writer, Erazer	ENSG00000260917	RP11-57H14.4	sense_overlapping	Non-Coding	0.3651	0	1
ENSG00000138336	TET1	hm5C, m5C	Writer, Erazer	ENSG00000281599	AC023283.1	miRNA	Non-Coding	0.4159	0	1
ENSG00000138336	TET1	hm5C, m5C	Writer, Erazer	ENSG00000249456	RP11-298J20.4	sense_overlapping	Non-Coding	0.3993	0	1
ENSG00000138336	TET1	hm5C, m5C	Writer, Erazer	ENSG00000227374	RP11-109A6.3	lincRNA	Non-Coding	0.3649	0	1
ENSG00000138336	TET1	hm5C, m5C	Writer, Erazer	ENSG00000250132	RP11-359B12.2	antisense	Non-Coding	0.3502	0	1
ENSG00000138336	TET1	hm5C, m5C	Writer, Erazer	ENSG00000226711	FAM66C	antisense	Non-Coding	0.4479	0	1
ENSG00000138336	TET1	hm5C, m5C	Writer, Erazer	ENSG00000275367	RP11-266K4.14	lincRNA	Non-Coding	0.3706	0	1
ENSG00000138336	TET1	hm5C, m5C	Writer, Erazer	ENSG00000245105	A2M-AS1	antisense	Non-Coding	0.3708	0	1
ENSG00000138336	TET1	hm5C, m5C	Writer, Erazer	ENSG00000256663	RP11-424C20.2	processed_pseudogene	Non-Coding	0.3754	0	1
ENSG00000138336	TET1	hm5C, m5C	Writer, Erazer	ENSG00000278126	RP11-454E5.4	sense_intronic	Non-Coding	0.3857	0	1
ENSG00000138336	TET1	hm5C, m5C	Writer, Erazer	ENSG00000261586	RP11-923I11.6	lincRNA	Non-Coding	0.4081	0	1
ENSG00000138336	TET1	hm5C, m5C	Writer, Erazer	ENSG00000261308	FIGNL2	processed_pseudogene	Non-Coding	0.4049	0	1
ENSG00000138336	TET1	hm5C, m5C	Writer, Erazer	ENSG00000179899	PHC1P1	processed_pseudogene	Non-Coding	0.544	0	1
ENSG00000138336	TET1	hm5C, m5C	Writer, Erazer	ENSG00000278916	CEP83-AS1	lincRNA	Non-Coding	0.4417	0	1
ENSG00000138336	TET1	hm5C, m5C	Writer, Erazer	ENSG00000227825	SLC9A7P1	transcribed_processed_pseudogene	Non-Coding	0.3837	0	1
ENSG00000138336	TET1	hm5C, m5C	Writer, Erazer	ENSG00000260329	RP11-412D9.4	antisense	Non-Coding	0.4616	0	1
ENSG00000138336	TET1	hm5C, m5C	Writer, Erazer	ENSG00000256742	RP13-941N14.1	lincRNA	Non-Coding	0.4716	0	1
ENSG00000138336	TET1	hm5C, m5C	Writer, Erazer	ENSG00000270048	RP11-214K3.22	sense_intronic	Non-Coding	0.3569	0	1
ENSG00000138336	TET1	hm5C, m5C	Writer, Erazer	ENSG00000269997	RP11-214K3.21	sense_intronic	Non-Coding	0.3678	0	1
ENSG00000138336	TET1	hm5C, m5C	Writer, Erazer	ENSG00000273784	RP11-78J21.7	processed_transcript	Non-Coding	0.4065	0	1
ENSG00000138336	TET1	hm5C, m5C	Writer, Erazer	ENSG00000250299	MRPS31P4	transcribed_unprocessed_pseudogene	Non-Coding	0.3538	0	1
ENSG00000138336	TET1	hm5C, m5C	Writer, Erazer	ENSG00000278594	RP11-146E13.5	processed_pseudogene	Non-Coding	0.3819	0	1
ENSG00000138336	TET1	hm5C, m5C	Writer, Erazer	ENSG00000258457	RP11-298I3.4	antisense	Non-Coding	0.3713	0	1
ENSG00000138336	TET1	hm5C, m5C	Writer, Erazer	ENSG00000259969	RP11-999E24.3	sense_overlapping	Non-Coding	0.4128	0	1
ENSG00000138336	TET1	hm5C, m5C	Writer, Erazer	ENSG00000275529	SNORD116-4	snoRNA	Non-Coding	0.3553	0	1
ENSG00000138336	TET1	hm5C, m5C	Writer, Erazer	ENSG00000236914	RP11-1008C21.2	lincRNA	Non-Coding	0.4143	0	1
ENSG00000138336	TET1	hm5C, m5C	Writer, Erazer	ENSG00000260293	RP11-715J22.6	sense_intronic	Non-Coding	0.4451	0	1
ENSG00000138336	TET1	hm5C, m5C	Writer, Erazer	ENSG00000262155	RP11-266L9.5	lincRNA	Non-Coding	0.3674	0	1
ENSG00000138336	TET1	hm5C, m5C	Writer, Erazer	ENSG00000263326	RP11-266L9.6	unprocessed_pseudogene	Non-Coding	0.3918	0	1
ENSG00000138336	TET1	hm5C, m5C	Writer, Erazer	ENSG00000260448	LCMT1-AS1	lincRNA	Non-Coding	0.3839	0	1
ENSG00000138336	TET1	hm5C, m5C	Writer, Erazer	ENSG00000246465	RP11-57A19.2	lincRNA	Non-Coding	0.4631	0	1
ENSG00000138336	TET1	hm5C, m5C	Writer, Erazer	ENSG00000275807	RP11-1348G14.8	antisense	Non-Coding	0.3669	0	1
ENSG00000138336	TET1	hm5C, m5C	Writer, Erazer	ENSG00000278922	AC002310.14	TEC	Non-Coding	0.3579	0	1
ENSG00000138336	TET1	hm5C, m5C	Writer, Erazer	ENSG00000275263	RP11-1072A3.4	lincRNA	Non-Coding	0.4242	0	1
ENSG00000138336	TET1	hm5C, m5C	Writer, Erazer	ENSG00000275155	CTD-2595P9.4	sense_intronic	Non-Coding	0.5136	0	1
ENSG00000138336	TET1	hm5C, m5C	Writer, Erazer	ENSG00000259209	RP5-991G20.2	antisense	Non-Coding	0.3804	0	1
ENSG00000138336	TET1	hm5C, m5C	Writer, Erazer	ENSG00000272250	RP11-346C20.4	lincRNA	Non-Coding	0.353	0	1
ENSG00000138336	TET1	hm5C, m5C	Writer, Erazer	ENSG00000274220	RP11-77K12.9	lincRNA	Non-Coding	0.3655	0	1
ENSG00000138336	TET1	hm5C, m5C	Writer, Erazer	ENSG00000260213	RP11-303E16.3	antisense	Non-Coding	0.406	0	1
ENSG00000138336	TET1	hm5C, m5C	Writer, Erazer	ENSG00000261141	RP11-303E16.5	antisense	Non-Coding	0.4276	0	1
ENSG00000138336	TET1	hm5C, m5C	Writer, Erazer	ENSG00000262601	CTC-786C10.1	lincRNA	Non-Coding	0.4992	0	1
ENSG00000138336	TET1	hm5C, m5C	Writer, Erazer	ENSG00000260750	RP11-482M8.1	lincRNA	Non-Coding	0.3625	0	1
ENSG00000138336	TET1	hm5C, m5C	Writer, Erazer	ENSG00000264885	RP11-815I9.4	sense_intronic	Non-Coding	0.5875	0	1
ENSG00000138336	TET1	hm5C, m5C	Writer, Erazer	ENSG00000240445	FOXO3B	processed_pseudogene	Non-Coding	0.5511	0	1
ENSG00000138336	TET1	hm5C, m5C	Writer, Erazer	ENSG00000265683	RP11-173M1.5	processed_pseudogene	Non-Coding	0.3696	0	1
ENSG00000138336	TET1	hm5C, m5C	Writer, Erazer	ENSG00000214578	HMGN2P15	processed_pseudogene	Non-Coding	0.5676	0	1
ENSG00000138336	TET1	hm5C, m5C	Writer, Erazer	ENSG00000259349	RP11-15E18.1	antisense	Non-Coding	0.3629	0	1
ENSG00000138336	TET1	hm5C, m5C	Writer, Erazer	ENSG00000279369	RP11-51F16.1	TEC	Non-Coding	0.3803	0	1
ENSG00000138336	TET1	hm5C, m5C	Writer, Erazer	ENSG00000267194	RP1-193H18.2	lincRNA	Non-Coding	0.3664	0	1
ENSG00000138336	TET1	hm5C, m5C	Writer, Erazer	ENSG00000226137	BAIAP2-AS1	lincRNA	Non-Coding	0.4305	0	1
ENSG00000138336	TET1	hm5C, m5C	Writer, Erazer	ENSG00000277425	RP5-1116H23.3	lincRNA	Non-Coding	0.3574	0	1
ENSG00000138336	TET1	hm5C, m5C	Writer, Erazer	ENSG00000230772	VN1R108P	unprocessed_pseudogene	Non-Coding	0.3895	0	1
ENSG00000138336	TET1	hm5C, m5C	Writer, Erazer	ENSG00000205611	LINC01597	lincRNA	Non-Coding	0.4058	0	1
ENSG00000138336	TET1	hm5C, m5C	Writer, Erazer	ENSG00000225490	RP4-610C12.3	lincRNA	Non-Coding	0.398	0	1
ENSG00000138336	TET1	hm5C, m5C	Writer, Erazer	ENSG00000281376	ABALON	antisense	Non-Coding	0.3857	0	1
ENSG00000138336	TET1	hm5C, m5C	Writer, Erazer	ENSG00000235217	TSPY26P	transcribed_processed_pseudogene	Non-Coding	0.3889	0	1
ENSG00000138336	TET1	hm5C, m5C	Writer, Erazer	ENSG00000226648	PLCG1-AS1	antisense	Non-Coding	0.3898	0	1
ENSG00000138336	TET1	hm5C, m5C	Writer, Erazer	ENSG00000215452	ZNF663P	unitary_pseudogene	Non-Coding	0.3861	0	1
ENSG00000138336	TET1	hm5C, m5C	Writer, Erazer	ENSG00000264266	MIR4322	miRNA	Non-Coding	0.3706	0	1
ENSG00000138336	TET1	hm5C, m5C	Writer, Erazer	ENSG00000268087	CTC-429P9.2	lincRNA	Non-Coding	0.3579	0	1
ENSG00000138336	TET1	hm5C, m5C	Writer, Erazer	ENSG00000267565	CTC-559E9.8	antisense	Non-Coding	0.4273	0	1
ENSG00000138336	TET1	hm5C, m5C	Writer, Erazer	ENSG00000267268	AC007204.2	lincRNA	Non-Coding	0.3647	0	1
ENSG00000138336	TET1	hm5C, m5C	Writer, Erazer	ENSG00000271524	BNIP3P17	processed_pseudogene	Non-Coding	0.4089	0	1
ENSG00000138336	TET1	hm5C, m5C	Writer, Erazer	ENSG00000268357	VN1R81P	unprocessed_pseudogene	Non-Coding	0.4507	0	1
ENSG00000138336	TET1	hm5C, m5C	Writer, Erazer	ENSG00000213976	CTD-2561J22.2	unprocessed_pseudogene	Non-Coding	0.3968	0	1
ENSG00000138336	TET1	hm5C, m5C	Writer, Erazer	ENSG00000268119	CTD-2561J22.5	processed_transcript	Non-Coding	0.4496	0	1
ENSG00000138336	TET1	hm5C, m5C	Writer, Erazer	ENSG00000268658	LINC00664	lincRNA	Non-Coding	0.4411	0	1
ENSG00000138336	TET1	hm5C, m5C	Writer, Erazer	ENSG00000268438	BNIP3P27	processed_pseudogene	Non-Coding	0.3712	0	1
ENSG00000138336	TET1	hm5C, m5C	Writer, Erazer	ENSG00000267886	CTD-2291D10.4	lincRNA	Non-Coding	0.4374	0	1
ENSG00000138336	TET1	hm5C, m5C	Writer, Erazer	ENSG00000267767	CTC-523E23.4	lincRNA	Non-Coding	0.3626	0	1
ENSG00000138336	TET1	hm5C, m5C	Writer, Erazer	ENSG00000261754	CTC-523E23.1	lincRNA	Non-Coding	0.462	0	1
ENSG00000138336	TET1	hm5C, m5C	Writer, Erazer	ENSG00000267309	CTD-2630F21.1	antisense	Non-Coding	0.4127	0	1
ENSG00000138336	TET1	hm5C, m5C	Writer, Erazer	ENSG00000276071	CTD-3234P18.6	lincRNA	Non-Coding	0.3908	0	1
ENSG00000138336	TET1	hm5C, m5C	Writer, Erazer	ENSG00000276846	CTD-3220F14.3	antisense	Non-Coding	0.3564	0	1
ENSG00000138336	TET1	hm5C, m5C	Writer, Erazer	ENSG00000266916	ZNF793-AS1	antisense	Non-Coding	0.3552	0	1
ENSG00000138336	TET1	hm5C, m5C	Writer, Erazer	ENSG00000267422	CTD-2554C21.1	transcribed_processed_pseudogene	Non-Coding	0.4454	0	1
ENSG00000138336	TET1	hm5C, m5C	Writer, Erazer	ENSG00000267640	CTD-2554C21.2	lincRNA	Non-Coding	0.4145	0	1
ENSG00000138336	TET1	hm5C, m5C	Writer, Erazer	ENSG00000225868	AC016582.2	lincRNA	Non-Coding	0.3619	0	1
ENSG00000138336	TET1	hm5C, m5C	Writer, Erazer	ENSG00000229481	CTD-2554C21.3	lincRNA	Non-Coding	0.3931	0	1
ENSG00000138336	TET1	hm5C, m5C	Writer, Erazer	ENSG00000205041	CTC-425O23.2	sense_intronic	Non-Coding	0.3899	0	1
ENSG00000138336	TET1	hm5C, m5C	Writer, Erazer	ENSG00000279759	CTC-425O23.5	TEC	Non-Coding	0.3592	0	1
ENSG00000138336	TET1	hm5C, m5C	Writer, Erazer	ENSG00000267191	RP11-15A1.2	antisense	Non-Coding	0.3897	0	1
ENSG00000138336	TET1	hm5C, m5C	Writer, Erazer	ENSG00000278492	RP11-15A1.9	sense_intronic	Non-Coding	0.3859	0	1
ENSG00000138336	TET1	hm5C, m5C	Writer, Erazer	ENSG00000279103	CTC-204F22.1	TEC	Non-Coding	0.3507	0	1
ENSG00000138336	TET1	hm5C, m5C	Writer, Erazer	ENSG00000265407	MIR4324	miRNA	Non-Coding	0.3639	0	1
ENSG00000138336	TET1	hm5C, m5C	Writer, Erazer	ENSG00000269834	ZNF528-AS1	processed_transcript	Non-Coding	0.489	0	1
[truncated: 809 more rows]
