# Supplementary material for: A methylation- and immune-related lncRNA signature to predict ovarian cancer outcome and uncover mechanisms of chemoresistance
Source: J Ovarian Res. 2023 Sep 6;16:186. doi: 10.1186/s13048-023-01260-9 (PMC10483746; doi:10.1186/s13048-023-01260-9)
Supplement: Supplementary file 5 — Additional file 5: Supplementary Table 5. The 789 irlncRNAs list. [file 13048_2023_1260_MOESM5_ESM.xlsx]

## Sheet: default
Supplementary Table 5. The 789 irlncRNAs list.
ImmuneGene Ensembl_ID	Gene Symbol	lncRNA Ensembl_ID	lncRNA	Gene_Biotype	Biotype	Pearson R	P-Value	ExpressionType
ENSG00000186827	TNFRSF4	ENSG00000200759	RNU6-884P	snRNA	Non-Coding	0.4298	0	1
ENSG00000186827	TNFRSF4	ENSG00000229816	DDX50P1	processed_pseudogene	Non-Coding	0.3991	0	1
ENSG00000186827	TNFRSF4	ENSG00000232046	AC007392.3	lincRNA	Non-Coding	0.3603	0	1
ENSG00000186827	TNFRSF4	ENSG00000237179	AC007392.4	lincRNA	Non-Coding	0.3535	0	1
ENSG00000186827	TNFRSF4	ENSG00000242992	FTH1P4	processed_pseudogene	Non-Coding	0.3651	0	1
ENSG00000186827	TNFRSF4	ENSG00000237181	AC147651.4	antisense	Non-Coding	0.4074	0	1
ENSG00000186827	TNFRSF4	ENSG00000182487	NCF1B	transcribed_unprocessed_pseudogene	Non-Coding	0.3512	0	1
ENSG00000186827	TNFRSF4	ENSG00000165178	NCF1C	unprocessed_pseudogene	Non-Coding	0.3663	0	1
ENSG00000186827	TNFRSF4	ENSG00000269946	RP11-2B6.3	lincRNA	Non-Coding	0.4605	0	1
ENSG00000186827	TNFRSF4	ENSG00000223784	RP11-554I8.2	lincRNA	Non-Coding	0.4144	0	1
ENSG00000186827	TNFRSF4	ENSG00000232187	FTH1P7	processed_pseudogene	Non-Coding	0.3794	0	1
ENSG00000186827	TNFRSF4	ENSG00000260252	RP11-384M15.3	antisense	Non-Coding	0.4285	0	1
ENSG00000186827	TNFRSF4	ENSG00000277969	CTB-58E17.1	lincRNA	Non-Coding	0.3653	0	1
ENSG00000186827	TNFRSF4	ENSG00000227036	LINC00511	lincRNA	Non-Coding	0.3507	0	1
ENSG00000186827	TNFRSF4	ENSG00000243455	RPS18P13	processed_pseudogene	Non-Coding	0.38	0	1
ENSG00000186827	TNFRSF4	ENSG00000228839	PIK3IP1-AS1	antisense	Non-Coding	0.3556	0	1
ENSG00000049249	TNFRSF9	ENSG00000259834	RP11-284N8.3	lincRNA	Non-Coding	0.4037	0	1
ENSG00000049249	TNFRSF9	ENSG00000265531	FCGR1C	unprocessed_pseudogene	Non-Coding	0.3851	0	1
ENSG00000049249	TNFRSF9	ENSG00000244682	FCGR2C	polymorphic_pseudogene	Non-Coding	0.4193	0	1
ENSG00000049249	TNFRSF9	ENSG00000235576	AC092580.4	lincRNA	Non-Coding	0.4481	0	1
ENSG00000049249	TNFRSF9	ENSG00000280721	AC133644.2	lincRNA	Non-Coding	0.5015	0	1
ENSG00000049249	TNFRSF9	ENSG00000224137	AC079767.4	lincRNA	Non-Coding	0.4528	0	1
ENSG00000049249	TNFRSF9	ENSG00000230838	AC093850.2	lincRNA	Non-Coding	0.4331	0	1
ENSG00000049249	TNFRSF9	ENSG00000229754	CXCR2P1	transcribed_unprocessed_pseudogene	Non-Coding	0.3899	0	1
ENSG00000049249	TNFRSF9	ENSG00000223552	RP11-24F11.2	antisense	Non-Coding	0.4678	0	1
ENSG00000049249	TNFRSF9	ENSG00000251442	LINC01094	lincRNA	Non-Coding	0.5286	0	1
ENSG00000049249	TNFRSF9	ENSG00000279496	CTC-251I16.1	TEC	Non-Coding	0.4642	0	1
ENSG00000049249	TNFRSF9	ENSG00000248996	RP11-1334A24.6	antisense	Non-Coding	0.5483	0	1
ENSG00000049249	TNFRSF9	ENSG00000237988	OR2I1P	unprocessed_pseudogene	Non-Coding	0.5371	0	1
ENSG00000049249	TNFRSF9	ENSG00000271581	XXbac-BPG248L24.12	unprocessed_pseudogene	Non-Coding	0.3812	0	1
ENSG00000049249	TNFRSF9	ENSG00000206337	HCP5	sense_overlapping	Non-Coding	0.3628	0	1
ENSG00000049249	TNFRSF9	ENSG00000237398	HLA-DPA3	unprocessed_pseudogene	Non-Coding	0.4049	0	1
ENSG00000049249	TNFRSF9	ENSG00000223485	RP11-417E7.1	lincRNA	Non-Coding	0.4473	0	1
ENSG00000049249	TNFRSF9	ENSG00000237181	AC147651.4	antisense	Non-Coding	0.3982	0	1
ENSG00000049249	TNFRSF9	ENSG00000272908	RP11-121A8.1	lincRNA	Non-Coding	0.5073	0	1
ENSG00000049249	TNFRSF9	ENSG00000249978	TRGV7	TR_V_pseudogene	Non-Coding	0.5603	0	1
ENSG00000049249	TNFRSF9	ENSG00000281103	TRG-AS1	antisense	Non-Coding	0.5234	0	1
ENSG00000049249	TNFRSF9	ENSG00000182487	NCF1B	transcribed_unprocessed_pseudogene	Non-Coding	0.5895	0	1
ENSG00000049249	TNFRSF9	ENSG00000165178	NCF1C	unprocessed_pseudogene	Non-Coding	0.4373	0	1
ENSG00000049249	TNFRSF9	ENSG00000273341	RP5-899E9.1	lincRNA	Non-Coding	0.4104	0	1
ENSG00000049249	TNFRSF9	ENSG00000233038	AC011899.9	antisense	Non-Coding	0.5232	0	1
ENSG00000049249	TNFRSF9	ENSG00000228427	RP5-1091N2.9	antisense	Non-Coding	0.548	0	1
ENSG00000049249	TNFRSF9	ENSG00000253161	LINC01605	lincRNA	Non-Coding	0.3553	0	1
ENSG00000049249	TNFRSF9	ENSG00000229671	LINC01150	lincRNA	Non-Coding	0.3938	0	1
ENSG00000049249	TNFRSF9	ENSG00000255197	RP11-750H9.5	antisense	Non-Coding	0.5204	0	1
ENSG00000049249	TNFRSF9	ENSG00000255422	AP002954.4	antisense	Non-Coding	0.3837	0	1
ENSG00000049249	TNFRSF9	ENSG00000228651	RP11-556E13.1	antisense	Non-Coding	0.4767	0	1
ENSG00000049249	TNFRSF9	ENSG00000247774	PCED1B-AS1	processed_transcript	Non-Coding	0.4697	0	1
ENSG00000049249	TNFRSF9	ENSG00000258810	RP11-219E7.1	antisense	Non-Coding	0.3529	0	1
ENSG00000049249	TNFRSF9	ENSG00000261644	RP11-327F22.2	antisense	Non-Coding	0.414	0	1
ENSG00000049249	TNFRSF9	ENSG00000213876	RPL7AP64	processed_pseudogene	Non-Coding	0.3582	0	1
ENSG00000049249	TNFRSF9	ENSG00000267369	RP11-1094M14.8	processed_pseudogene	Non-Coding	0.4542	0	1
ENSG00000049249	TNFRSF9	ENSG00000255987	TOMM20P2	processed_pseudogene	Non-Coding	0.4985	0	1
ENSG00000049249	TNFRSF9	ENSG00000265206	RP5-1171I10.5	antisense	Non-Coding	0.3649	0	1
ENSG00000049249	TNFRSF9	ENSG00000273669	RP11-405M12.4	lincRNA	Non-Coding	0.3875	0	1
ENSG00000049249	TNFRSF9	ENSG00000230155	RP3-477O4.14	antisense	Non-Coding	0.3946	0	1
ENSG00000049249	TNFRSF9	ENSG00000224397	LINC01272	lincRNA	Non-Coding	0.4619	0	1
ENSG00000049249	TNFRSF9	ENSG00000268027	AC006129.2	lincRNA	Non-Coding	0.5274	0	1
ENSG00000049249	TNFRSF9	ENSG00000268001	CARD8-AS1	antisense	Non-Coding	0.3726	0	1
ENSG00000049249	TNFRSF9	ENSG00000268734	CTB-61M7.2	lincRNA	Non-Coding	0.4956	0	1
ENSG00000049249	TNFRSF9	ENSG00000272666	CTA-384D8.35	lincRNA	Non-Coding	0.3909	0	1
ENSG00000049249	TNFRSF9	ENSG00000230479	AP000695.6	antisense	Non-Coding	0.3917	0	1
ENSG00000049249	TNFRSF9	ENSG00000237989	AP001046.5	lincRNA	Non-Coding	0.4555	0	1
ENSG00000196754	S100A2	ENSG00000260174	CTD-2022H16.3	processed_pseudogene	Non-Coding	0.3708	0	1
ENSG00000169418	NPR1	ENSG00000274940	MIR8083	miRNA	Non-Coding	0.5974	0	1
ENSG00000169418	NPR1	ENSG00000224259	LINC01133	lincRNA	Non-Coding	0.3884	0	1
ENSG00000169418	NPR1	ENSG00000278921	EPB41L4A-AS2	lincRNA	Non-Coding	0.3648	0	1
ENSG00000185499	MUC1	ENSG00000224621	RP11-276H7.3	antisense	Non-Coding	0.359	0	1
ENSG00000185499	MUC1	ENSG00000244459	RP11-1398P2.1	lincRNA	Non-Coding	0.381	0	1
ENSG00000185499	MUC1	ENSG00000242640	RP11-302F12.1	processed_pseudogene	Non-Coding	0.3916	0	1
ENSG00000185499	MUC1	ENSG00000223361	FTH1P10	transcribed_processed_pseudogene	Non-Coding	0.3613	0	1
ENSG00000185499	MUC1	ENSG00000245532	NEAT1	lincRNA	Non-Coding	0.3737	0	1
ENSG00000185499	MUC1	ENSG00000280153	RP11-876N24.3	TEC	Non-Coding	0.4118	0	1
ENSG00000185499	MUC1	ENSG00000262222	RP11-876N24.4	antisense	Non-Coding	0.3521	0	1
ENSG00000185499	MUC1	ENSG00000230701	FBXW4P1	processed_pseudogene	Non-Coding	0.3502	0	1
ENSG00000254726	MEX3A	ENSG00000227372	TP73-AS1	antisense	Non-Coding	0.3525	0	1
ENSG00000254726	MEX3A	ENSG00000260920	RP1-228H13.5	sense_overlapping	Non-Coding	0.3637	0	1
ENSG00000254726	MEX3A	ENSG00000271576	RP11-486G15.2	lincRNA	Non-Coding	0.4495	0	1
ENSG00000254726	MEX3A	ENSG00000260941	LINC00622	sense_overlapping	Non-Coding	0.398	0	1
ENSG00000254726	MEX3A	ENSG00000233396	RP11-458D21.1	lincRNA	Non-Coding	0.5507	0	1
ENSG00000254726	MEX3A	ENSG00000160766	GBAP1	transcribed_unprocessed_pseudogene	Non-Coding	0.3573	0	1
ENSG00000254726	MEX3A	ENSG00000203761	MSTO2P	unprocessed_pseudogene	Non-Coding	0.5021	0	1
ENSG00000254726	MEX3A	ENSG00000260766	RP11-226L15.5	sense_overlapping	Non-Coding	0.3591	0	1
ENSG00000254726	MEX3A	ENSG00000243155	RP11-46A10.5	antisense	Non-Coding	0.4341	0	1
ENSG00000254726	MEX3A	ENSG00000273004	GS1-279B7.2	lincRNA	Non-Coding	0.3789	0	1
ENSG00000254726	MEX3A	ENSG00000228288	PCAT6	antisense	Non-Coding	0.3505	0	1
ENSG00000254726	MEX3A	ENSG00000223393	RP5-858B6.3	antisense	Non-Coding	0.5188	0	1
ENSG00000254726	MEX3A	ENSG00000260855	RP11-439E19.10	antisense	Non-Coding	0.3823	0	1
ENSG00000254726	MEX3A	ENSG00000224014	RP11-488L18.6	processed_pseudogene	Non-Coding	0.3824	0	1
ENSG00000254726	MEX3A	ENSG00000215795	RP11-488L18.3	processed_pseudogene	Non-Coding	0.3847	0	1
ENSG00000254726	MEX3A	ENSG00000224885	TSSC1-IT1	sense_intronic	Non-Coding	0.4156	0	1
ENSG00000254726	MEX3A	ENSG00000225234	TRAPPC12-AS1	antisense	Non-Coding	0.3567	0	1
ENSG00000254726	MEX3A	ENSG00000235078	AC142528.1	antisense	Non-Coding	0.3694	0	1
ENSG00000254726	MEX3A	ENSG00000232835	AC107057.1	lincRNA	Non-Coding	0.4336	0	1
ENSG00000254726	MEX3A	ENSG00000235092	ID2-AS1	antisense	Non-Coding	0.3539	0	1
ENSG00000254726	MEX3A	ENSG00000228784	LINC00954	lincRNA	Non-Coding	0.3619	0	1
ENSG00000254726	MEX3A	ENSG00000271936	RP11-443B20.1	antisense	Non-Coding	0.3707	0	1
ENSG00000254726	MEX3A	ENSG00000235072	AC012074.2	lincRNA	Non-Coding	0.4378	0	1
ENSG00000254726	MEX3A	ENSG00000234072	AC074117.10	antisense	Non-Coding	0.4543	0	1
ENSG00000254726	MEX3A	ENSG00000234690	AC073283.4	lincRNA	Non-Coding	0.3529	0	1
ENSG00000254726	MEX3A	ENSG00000235760	HCG2040054	antisense	Non-Coding	0.4275	0	1
ENSG00000254726	MEX3A	ENSG00000227799	AC012358.4	processed_pseudogene	Non-Coding	0.4064	0	1
ENSG00000254726	MEX3A	ENSG00000237751	LINC01143	lincRNA	Non-Coding	0.382	0	1
ENSG00000254726	MEX3A	ENSG00000235499	AC073046.25	lincRNA	Non-Coding	0.4012	0	1
ENSG00000254726	MEX3A	ENSG00000225439	BOLA3-AS1	antisense	Non-Coding	0.353	0	1
ENSG00000254726	MEX3A	ENSG00000233155	HMGA1P8	processed_pseudogene	Non-Coding	0.3883	0	1
ENSG00000254726	MEX3A	ENSG00000272711	RP11-259N19.1	lincRNA	Non-Coding	0.3625	0	1
ENSG00000254726	MEX3A	ENSG00000272994	RP11-332H14.2	lincRNA	Non-Coding	0.4531	0	1
ENSG00000254726	MEX3A	ENSG00000227470	AC073415.2	processed_pseudogene	Non-Coding	0.388	0	1
ENSG00000254726	MEX3A	ENSG00000221055	MIR1302-3	miRNA	Non-Coding	0.3801	0	1
ENSG00000254726	MEX3A	ENSG00000279227	AC009303.2	TEC	Non-Coding	0.3787	0	1
ENSG00000254726	MEX3A	ENSG00000280409	LINC01101	TEC	Non-Coding	0.3556	0	1
ENSG00000254726	MEX3A	ENSG00000236859	NIFK-AS1	antisense	Non-Coding	0.3952	0	1
ENSG00000254726	MEX3A	ENSG00000223960	AC009948.5	antisense	Non-Coding	0.3654	0	1
ENSG00000254726	MEX3A	ENSG00000244567	AC096772.6	lincRNA	Non-Coding	0.4531	0	1
ENSG00000254726	MEX3A	ENSG00000279348	RP11-566E18.1	TEC	Non-Coding	0.4634	0	1
ENSG00000254726	MEX3A	ENSG00000260804	PKI55	lincRNA	Non-Coding	0.3604	0	1
ENSG00000254726	MEX3A	ENSG00000229525	AC053503.4	antisense	Non-Coding	0.4278	0	1
ENSG00000254726	MEX3A	ENSG00000228973	AC009955.8	antisense	Non-Coding	0.3737	0	1
ENSG00000254726	MEX3A	ENSG00000236432	AC097662.2	antisense	Non-Coding	0.4187	0	1
ENSG00000254726	MEX3A	ENSG00000227252	AC105760.2	antisense	Non-Coding	0.3591	0	1
ENSG00000254726	MEX3A	ENSG00000214820	MPRIPP1	processed_pseudogene	Non-Coding	0.5481	0	1
ENSG00000254726	MEX3A	ENSG00000233509	ZNF197-AS1	antisense	Non-Coding	0.4199	0	1
ENSG00000254726	MEX3A	ENSG00000272077	RP11-348P10.2	lincRNA	Non-Coding	0.4332	0	1
ENSG00000254726	MEX3A	ENSG00000271976	RP11-884K10.7	antisense	Non-Coding	0.3983	0	1
ENSG00000254726	MEX3A	ENSG00000241155	ARHGAP31-AS1	antisense	Non-Coding	0.4554	0	1
ENSG00000254726	MEX3A	ENSG00000206417	H1FX-AS1	antisense	Non-Coding	0.3973	0	1
ENSG00000254726	MEX3A	ENSG00000244171	PBX2P1	processed_pseudogene	Non-Coding	0.4485	0	1
ENSG00000254726	MEX3A	ENSG00000241627	UBQLN4P1	processed_pseudogene	Non-Coding	0.389	0	1
ENSG00000254726	MEX3A	ENSG00000273403	RP11-329B9.3	lincRNA	Non-Coding	0.3674	0	1
ENSG00000254726	MEX3A	ENSG00000247708	STX18-AS1	antisense	Non-Coding	0.385	0	1
ENSG00000254726	MEX3A	ENSG00000260296	RP11-395I6.3	sense_overlapping	Non-Coding	0.4767	0	1
ENSG00000254726	MEX3A	ENSG00000249430	CTD-2231H16.1	lincRNA	Non-Coding	0.4272	0	1
ENSG00000254726	MEX3A	ENSG00000261434	CTD-2083E4.7	sense_overlapping	Non-Coding	0.5102	0	1
ENSG00000254726	MEX3A	ENSG00000250669	RP11-83M16.3	processed_pseudogene	Non-Coding	0.3541	0	1
ENSG00000254726	MEX3A	ENSG00000250802	ZBED3-AS1	antisense	Non-Coding	0.4118	0	1
ENSG00000254726	MEX3A	ENSG00000238000	RP11-274E7.2	processed_pseudogene	Non-Coding	-0.3797	0	-1
ENSG00000254726	MEX3A	ENSG00000246859	STARD4-AS1	antisense	Non-Coding	0.435	0	1
ENSG00000254726	MEX3A	ENSG00000272108	AC005754.8	lincRNA	Non-Coding	0.3928	0	1
ENSG00000254726	MEX3A	ENSG00000272070	AC005618.6	lincRNA	Non-Coding	0.4204	0	1
ENSG00000254726	MEX3A	ENSG00000254035	RP11-281O15.4	antisense	Non-Coding	0.4565	0	1
ENSG00000254726	MEX3A	ENSG00000215022	RP1-257A7.4	antisense	Non-Coding	0.3801	0	1
ENSG00000254726	MEX3A	ENSG00000271888	RP11-560J1.2	lincRNA	Non-Coding	0.3547	0	1
ENSG00000254726	MEX3A	ENSG00000241549	GUSBP2	transcribed_unprocessed_pseudogene	Non-Coding	0.3585	0	1
ENSG00000254726	MEX3A	ENSG00000280128	XXbac-BPG283O16.9	TEC	Non-Coding	0.3767	0	1
ENSG00000254726	MEX3A	ENSG00000231074	HCG18	antisense	Non-Coding	0.4618	0	1
ENSG00000254726	MEX3A	ENSG00000228415	PTMAP1	processed_pseudogene	Non-Coding	0.4807	0	1
ENSG00000254726	MEX3A	ENSG00000228962	HCG23	antisense	Non-Coding	0.376	0	1
ENSG00000254726	MEX3A	ENSG00000216775	RP1-152L7.5	transcribed_unprocessed_pseudogene	Non-Coding	0.3673	0	1
ENSG00000254726	MEX3A	ENSG00000227885	RP11-79N23.1	lincRNA	Non-Coding	0.3538	0	1
ENSG00000254726	MEX3A	ENSG00000215190	LINC00680	lincRNA	Non-Coding	0.4038	0	1
ENSG00000254726	MEX3A	ENSG00000225096	XXbac-BPG55C20.7	lincRNA	Non-Coding	0.3812	0	1
ENSG00000254726	MEX3A	ENSG00000229852	RP11-398K22.12	antisense	Non-Coding	0.4234	0	1
ENSG00000254726	MEX3A	ENSG00000234882	EIF3EP1	processed_pseudogene	Non-Coding	0.3527	0	1
ENSG00000254726	MEX3A	ENSG00000231628	RP3-355L5.4	antisense	Non-Coding	0.3796	0	1
ENSG00000254726	MEX3A	ENSG00000231889	TRAF3IP2-AS1	antisense	Non-Coding	0.4398	0	1
ENSG00000254726	MEX3A	ENSG00000279355	AGPAT4-IT1	TEC	Non-Coding	0.4563	0	1
ENSG00000254726	MEX3A	ENSG00000232640	RP1-266L20.2	antisense	Non-Coding	0.5657	0	1
ENSG00000254726	MEX3A	ENSG00000242474	AC093627.9	lincRNA	Non-Coding	0.3929	0	1
ENSG00000254726	MEX3A	ENSG00000230733	AC092171.4	lincRNA	Non-Coding	0.3553	0	1
ENSG00000254726	MEX3A	ENSG00000187953	PMS2CL	transcribed_unprocessed_pseudogene	Non-Coding	0.3556	0	1
ENSG00000254726	MEX3A	ENSG00000230042	AK3P3	processed_pseudogene	Non-Coding	0.4417	0	1
ENSG00000254726	MEX3A	ENSG00000236654	AC079780.3	processed_pseudogene	Non-Coding	0.4085	0	1
ENSG00000254726	MEX3A	ENSG00000227910	RP11-73B2.6	transcribed_processed_pseudogene	Non-Coding	0.3566	0	1
ENSG00000254726	MEX3A	ENSG00000228653	HNRNPCP7	processed_pseudogene	Non-Coding	0.3666	0	1
ENSG00000254726	MEX3A	ENSG00000237819	AC002454.1	antisense	Non-Coding	0.3776	0	1
ENSG00000254726	MEX3A	ENSG00000243230	RP11-286H14.8	antisense	Non-Coding	0.4154	0	1
ENSG00000254726	MEX3A	ENSG00000182648	LINC01006	lincRNA	Non-Coding	0.4209	0	1
ENSG00000254726	MEX3A	ENSG00000127589	TUBBP1	transcribed_processed_pseudogene	Non-Coding	0.4106	0	1
ENSG00000254726	MEX3A	ENSG00000238113	LINC01410	lincRNA	Non-Coding	0.3675	0	1
ENSG00000254726	MEX3A	ENSG00000207277	RNA5SP284	rRNA	Non-Coding	0.3949	0	1
ENSG00000254726	MEX3A	ENSG00000232815	DUX4L50	unprocessed_pseudogene	Non-Coding	0.4723	0	1
ENSG00000254726	MEX3A	ENSG00000266017	MIR4477B	miRNA	Non-Coding	0.4348	0	1
ENSG00000254726	MEX3A	ENSG00000224020	MIR181A2HG	antisense	Non-Coding	0.3538	0	1
ENSG00000254726	MEX3A	ENSG00000238184	CD81-AS1	antisense	Non-Coding	0.3736	0	1
ENSG00000254726	MEX3A	ENSG00000269821	KCNQ1OT1	antisense	Non-Coding	0.3554	0	1
ENSG00000254726	MEX3A	ENSG00000255248	RP11-166D19.1	sense_overlapping	Non-Coding	0.3507	0	1
ENSG00000254726	MEX3A	ENSG00000239665	RP11-295P9.3	processed_transcript	Non-Coding	0.3732	0	1
ENSG00000254726	MEX3A	ENSG00000268549	RP11-295P9.8	antisense	Non-Coding	0.3639	0	1
ENSG00000254726	MEX3A	ENSG00000237036	ZEB1-AS1	antisense	Non-Coding	0.476	0	1
ENSG00000254726	MEX3A	ENSG00000226245	ZNF32-AS1	antisense	Non-Coding	0.3955	0	1
ENSG00000254726	MEX3A	ENSG00000230565	ZNF32-AS2	antisense	Non-Coding	0.4613	0	1
ENSG00000254726	MEX3A	ENSG00000260400	RP11-119F7.5	sense_overlapping	Non-Coding	0.4711	0	1
ENSG00000254726	MEX3A	ENSG00000226688	ENTPD1-AS1	antisense	Non-Coding	0.3694	0	1
ENSG00000254726	MEX3A	ENSG00000260917	RP11-57H14.4	sense_overlapping	Non-Coding	0.3728	0	1
ENSG00000254726	MEX3A	ENSG00000261799	RP11-283I3.6	sense_overlapping	Non-Coding	0.353	0	1
ENSG00000254726	MEX3A	ENSG00000250899	RP11-253E3.3	lincRNA	Non-Coding	0.4161	0	1
ENSG00000254726	MEX3A	ENSG00000278126	RP11-454E5.4	sense_intronic	Non-Coding	0.3826	0	1
ENSG00000254726	MEX3A	ENSG00000261586	RP11-923I11.6	lincRNA	Non-Coding	0.3583	0	1
ENSG00000254726	MEX3A	ENSG00000179899	PHC1P1	processed_pseudogene	Non-Coding	0.4637	0	1
ENSG00000254726	MEX3A	ENSG00000273973	RP11-973D8.5	sense_intronic	Non-Coding	0.3537	0	1
ENSG00000254726	MEX3A	ENSG00000278916	CEP83-AS1	lincRNA	Non-Coding	0.3633	0	1
ENSG00000254726	MEX3A	ENSG00000260329	RP11-412D9.4	antisense	Non-Coding	0.4081	0	1
ENSG00000254726	MEX3A	ENSG00000270130	RP11-214K3.23	sense_intronic	Non-Coding	0.3507	0	1
ENSG00000254726	MEX3A	ENSG00000270048	RP11-214K3.22	sense_intronic	Non-Coding	0.3853	0	1
ENSG00000254726	MEX3A	ENSG00000269938	RP11-214K3.20	sense_intronic	Non-Coding	0.3504	0	1
ENSG00000254726	MEX3A	ENSG00000225131	PSME2P2	processed_pseudogene	Non-Coding	-0.367	0	-1
ENSG00000254726	MEX3A	ENSG00000278594	RP11-146E13.5	processed_pseudogene	Non-Coding	0.358	0	1
ENSG00000254726	MEX3A	ENSG00000259129	LINC00648	lincRNA	Non-Coding	0.3546	0	1
ENSG00000254726	MEX3A	ENSG00000259969	RP11-999E24.3	sense_overlapping	Non-Coding	0.4616	0	1
ENSG00000254726	MEX3A	ENSG00000260293	RP11-715J22.6	sense_intronic	Non-Coding	0.5086	0	1
ENSG00000254726	MEX3A	ENSG00000263072	ZNF213-AS1	antisense	Non-Coding	0.365	0	1
ENSG00000254726	MEX3A	ENSG00000260448	LCMT1-AS1	lincRNA	Non-Coding	0.368	0	1
ENSG00000254726	MEX3A	ENSG00000246465	RP11-57A19.2	lincRNA	Non-Coding	0.4363	0	1
ENSG00000254726	MEX3A	ENSG00000275155	CTD-2595P9.4	sense_intronic	Non-Coding	0.3781	0	1
ENSG00000254726	MEX3A	ENSG00000259768	RP5-991G20.1	antisense	Non-Coding	0.3565	0	1
ENSG00000254726	MEX3A	ENSG00000259209	RP5-991G20.2	antisense	Non-Coding	0.3743	0	1
ENSG00000254726	MEX3A	ENSG00000260213	RP11-303E16.3	antisense	Non-Coding	0.4173	0	1
ENSG00000254726	MEX3A	ENSG00000262601	CTC-786C10.1	lincRNA	Non-Coding	0.3509	0	1
ENSG00000254726	MEX3A	ENSG00000265511	RP11-524F11.1	antisense	Non-Coding	0.3751	0	1
ENSG00000254726	MEX3A	ENSG00000264885	RP11-815I9.4	sense_intronic	Non-Coding	0.618	0	1
ENSG00000254726	MEX3A	ENSG00000240445	FOXO3B	processed_pseudogene	Non-Coding	0.5475	0	1
ENSG00000254726	MEX3A	ENSG00000250462	LRRC37BP1	transcribed_unprocessed_pseudogene	Non-Coding	0.4101	0	1
ENSG00000254726	MEX3A	ENSG00000267745	RP11-686D22.8	processed_transcript	Non-Coding	0.4228	0	1
ENSG00000254726	MEX3A	ENSG00000267102	RP11-686D22.7	transcribed_processed_pseudogene	Non-Coding	0.407	0	1
ENSG00000254726	MEX3A	ENSG00000214578	HMGN2P15	processed_pseudogene	Non-Coding	0.4462	0	1
ENSG00000254726	MEX3A	ENSG00000259349	RP11-15E18.1	antisense	Non-Coding	0.3705	0	1
ENSG00000254726	MEX3A	ENSG00000279369	RP11-51F16.1	TEC	Non-Coding	0.4317	0	1
ENSG00000254726	MEX3A	ENSG00000267194	RP1-193H18.2	lincRNA	Non-Coding	0.4435	0	1
ENSG00000254726	MEX3A	ENSG00000263069	CTD-2047H16.4	antisense	Non-Coding	0.3564	0	1
ENSG00000254726	MEX3A	ENSG00000226137	BAIAP2-AS1	lincRNA	Non-Coding	0.4308	0	1
ENSG00000254726	MEX3A	ENSG00000267327	CTD-2008L17.1	lincRNA	Non-Coding	0.3599	0	1
ENSG00000254726	MEX3A	ENSG00000229728	RP11-314N13.3	antisense	Non-Coding	0.3648	0	1
ENSG00000254726	MEX3A	ENSG00000179935	LINC00652	lincRNA	Non-Coding	0.4111	0	1
ENSG00000254726	MEX3A	ENSG00000230772	VN1R108P	unprocessed_pseudogene	Non-Coding	0.4458	0	1
ENSG00000254726	MEX3A	ENSG00000238151	MLLT10P1	processed_pseudogene	Non-Coding	0.4005	0	1
ENSG00000254726	MEX3A	ENSG00000281376	ABALON	antisense	Non-Coding	0.4231	0	1
ENSG00000254726	MEX3A	ENSG00000226648	PLCG1-AS1	antisense	Non-Coding	0.3636	0	1
ENSG00000254726	MEX3A	ENSG00000215452	ZNF663P	unitary_pseudogene	Non-Coding	0.4623	0	1
ENSG00000254726	MEX3A	ENSG00000273893	RP1-101A2.1	sense_intronic	Non-Coding	0.392	0	1
ENSG00000254726	MEX3A	ENSG00000271717	CTD-3020H12.4	antisense	Non-Coding	0.3701	0	1
ENSG00000254726	MEX3A	ENSG00000267565	CTC-559E9.8	antisense	Non-Coding	0.3887	0	1
ENSG00000254726	MEX3A	ENSG00000271524	BNIP3P17	processed_pseudogene	Non-Coding	0.3964	0	1
ENSG00000254726	MEX3A	ENSG00000268119	CTD-2561J22.5	processed_transcript	Non-Coding	0.3959	0	1
ENSG00000254726	MEX3A	ENSG00000261754	CTC-523E23.1	lincRNA	Non-Coding	0.3757	0	1
ENSG00000254726	MEX3A	ENSG00000276846	CTD-3220F14.3	antisense	Non-Coding	0.351	0	1
ENSG00000254726	MEX3A	ENSG00000267422	CTD-2554C21.1	transcribed_processed_pseudogene	Non-Coding	0.3949	0	1
ENSG00000254726	MEX3A	ENSG00000267640	CTD-2554C21.2	lincRNA	Non-Coding	0.3649	0	1
ENSG00000254726	MEX3A	ENSG00000229481	CTD-2554C21.3	lincRNA	Non-Coding	0.3849	0	1
ENSG00000254726	MEX3A	ENSG00000277744	CTC-435M10.12	sense_intronic	Non-Coding	0.3777	0	1
ENSG00000254726	MEX3A	ENSG00000279103	CTC-204F22.1	TEC	Non-Coding	0.3656	0	1
ENSG00000254726	MEX3A	ENSG00000269124	AC007193.10	antisense	Non-Coding	0.3715	0	1
ENSG00000254726	MEX3A	ENSG00000265407	MIR4324	miRNA	Non-Coding	0.358	0	1
ENSG00000254726	MEX3A	ENSG00000197813	CTC-301O7.4	lincRNA	Non-Coding	0.4248	0	1
ENSG00000254726	MEX3A	ENSG00000269834	ZNF528-AS1	processed_transcript	Non-Coding	0.4655	0	1
ENSG00000254726	MEX3A	ENSG00000277977	CTD-3018O17.5	unprocessed_pseudogene	Non-Coding	0.4401	0	1
ENSG00000254726	MEX3A	ENSG00000206195	DUXAP8	processed_transcript	Non-Coding	0.3509	0	1
ENSG00000254726	MEX3A	ENSG00000215270	LA16c-60H5.7	processed_pseudogene	Non-Coding	0.3641	0	1
ENSG00000254726	MEX3A	ENSG00000237438	CECR7	lincRNA	Non-Coding	0.3527	0	1
ENSG00000254726	MEX3A	ENSG00000237977	EIF4HP2	processed_pseudogene	Non-Coding	0.3851	0	1
ENSG00000254726	MEX3A	ENSG00000228274	RP3-508I15.9	antisense	Non-Coding	0.4038	0	1
ENSG00000254726	MEX3A	ENSG00000224905	AP001347.6	antisense	Non-Coding	0.3723	0	1
ENSG00000158481	CD1C	ENSG00000229914	RP11-404O13.4	processed_pseudogene	Non-Coding	0.5917	0	1
ENSG00000158481	CD1C	ENSG00000223552	RP11-24F11.2	antisense	Non-Coding	0.3786	0	1
ENSG00000158481	CD1C	ENSG00000223534	HLA-DQB1-AS1	antisense	Non-Coding	0.3557	0	1
ENSG00000158481	CD1C	ENSG00000249978	TRGV7	TR_V_pseudogene	Non-Coding	0.3878	0	1
ENSG00000158481	CD1C	ENSG00000233038	AC011899.9	antisense	Non-Coding	0.3853	0	1
ENSG00000158481	CD1C	ENSG00000274536	RP6-159A1.4	antisense	Non-Coding	0.3513	0	1
ENSG00000158481	CD1C	ENSG00000229671	LINC01150	lincRNA	Non-Coding	0.3535	0	1
ENSG00000158481	CD1C	ENSG00000255197	RP11-750H9.5	antisense	Non-Coding	0.4519	0	1
ENSG00000158481	CD1C	ENSG00000255422	AP002954.4	antisense	Non-Coding	0.3595	0	1
ENSG00000158481	CD1C	ENSG00000228651	RP11-556E13.1	antisense	Non-Coding	0.4507	0	1
ENSG00000143171	RXRG	ENSG00000224739	AC016735.1	lincRNA	Non-Coding	0.3595	0	1
ENSG00000143171	RXRG	ENSG00000226819	MEIS1-AS3	antisense	Non-Coding	0.3566	0	1
ENSG00000143171	RXRG	ENSG00000230992	FAM201B	processed_pseudogene	Non-Coding	0.3704	0	1
ENSG00000143171	RXRG	ENSG00000219559	RP11-346C16.4	processed_pseudogene	Non-Coding	0.3903	0	1
ENSG00000143171	RXRG	ENSG00000201440	RNA5SP515	rRNA	Non-Coding	0.3782	0	1
ENSG00000143171	RXRG	ENSG00000277156	RP11-496I2.5	processed_pseudogene	Non-Coding	0.3529	0	1
ENSG00000143171	RXRG	ENSG00000258301	RP11-488C13.5	lincRNA	Non-Coding	0.4194	0	1
ENSG00000143171	RXRG	ENSG00000259338	CTD-2651B20.2	processed_pseudogene	Non-Coding	0.4812	0	1
ENSG00000143171	RXRG	ENSG00000226308	RP4-813D12.3	lincRNA	Non-Coding	0.3666	0	1
ENSG00000143171	RXRG	ENSG00000226956	AP000432.2	lincRNA	Non-Coding	0.3907	0	1
ENSG00000198821	CD247	ENSG00000225492	GBP1P1	transcribed_unprocessed_pseudogene	Non-Coding	0.5009	0	1
ENSG00000198821	CD247	ENSG00000259834	RP11-284N8.3	lincRNA	Non-Coding	0.5242	0	1
ENSG00000198821	CD247	ENSG00000265531	FCGR1C	unprocessed_pseudogene	Non-Coding	0.4321	0	1
ENSG00000198821	CD247	ENSG00000244682	FCGR2C	polymorphic_pseudogene	Non-Coding	0.4473	0	1
ENSG00000198821	CD247	ENSG00000225217	HSPA7	unprocessed_pseudogene	Non-Coding	0.4015	0	1
ENSG00000198821	CD247	ENSG00000235576	AC092580.4	lincRNA	Non-Coding	0.7557	0	1
ENSG00000198821	CD247	ENSG00000280721	AC133644.2	lincRNA	Non-Coding	0.5413	0	1
ENSG00000198821	CD247	ENSG00000273445	RP11-1399P15.1	antisense	Non-Coding	0.3717	0	1
ENSG00000198821	CD247	ENSG00000224137	AC079767.4	lincRNA	Non-Coding	0.4425	0	1
ENSG00000198821	CD247	ENSG00000229754	CXCR2P1	transcribed_unprocessed_pseudogene	Non-Coding	0.5842	0	1
ENSG00000198821	CD247	ENSG00000223552	RP11-24F11.2	antisense	Non-Coding	0.5631	0	1
ENSG00000198821	CD247	ENSG00000251442	LINC01094	lincRNA	Non-Coding	0.5062	0	1
ENSG00000198821	CD247	ENSG00000238000	RP11-274E7.2	processed_pseudogene	Non-Coding	0.367	0	1
ENSG00000198821	CD247	ENSG00000248996	RP11-1334A24.6	antisense	Non-Coding	0.4395	0	1
ENSG00000198821	CD247	ENSG00000237988	OR2I1P	unprocessed_pseudogene	Non-Coding	0.5751	0	1
ENSG00000198821	CD247	ENSG00000225864	HCG4P11	unprocessed_pseudogene	Non-Coding	0.4392	0	1
ENSG00000198821	CD247	ENSG00000230521	HCG4P7	unprocessed_pseudogene	Non-Coding	0.4002	0	1
ENSG00000198821	CD247	ENSG00000206341	HLA-H	unprocessed_pseudogene	Non-Coding	0.4227	0	1
ENSG00000198821	CD247	ENSG00000227766	HCG4P5	unprocessed_pseudogene	Non-Coding	0.3814	0	1
ENSG00000198821	CD247	ENSG00000243753	HLA-L	transcribed_unprocessed_pseudogene	Non-Coding	0.3703	0	1
ENSG00000198821	CD247	ENSG00000271581	XXbac-BPG248L24.12	unprocessed_pseudogene	Non-Coding	0.4514	0	1
ENSG00000198821	CD247	ENSG00000206337	HCP5	sense_overlapping	Non-Coding	0.5041	0	1
ENSG00000198821	CD247	ENSG00000229391	HLA-DRB6	transcribed_unprocessed_pseudogene	Non-Coding	0.3595	0	1
ENSG00000198821	CD247	ENSG00000223534	HLA-DQB1-AS1	antisense	Non-Coding	0.5629	0	1
ENSG00000198821	CD247	ENSG00000204261	PSMB8-AS1	lincRNA	Non-Coding	0.4972	0	1
ENSG00000198821	CD247	ENSG00000224796	RPL32P1	processed_pseudogene	Non-Coding	0.5077	0	1
ENSG00000198821	CD247	ENSG00000237398	HLA-DPA3	unprocessed_pseudogene	Non-Coding	0.3851	0	1
ENSG00000198821	CD247	ENSG00000224666	RP1-50J22.4	antisense	Non-Coding	0.3595	0	1
ENSG00000198821	CD247	ENSG00000237181	AC147651.4	antisense	Non-Coding	0.4693	0	1
ENSG00000198821	CD247	ENSG00000272908	RP11-121A8.1	lincRNA	Non-Coding	0.5558	0	1
ENSG00000198821	CD247	ENSG00000249978	TRGV7	TR_V_pseudogene	Non-Coding	0.6262	0	1
ENSG00000198821	CD247	ENSG00000281103	TRG-AS1	antisense	Non-Coding	0.803	0	1
ENSG00000198821	CD247	ENSG00000182487	NCF1B	transcribed_unprocessed_pseudogene	Non-Coding	0.6183	0	1
ENSG00000198821	CD247	ENSG00000165178	NCF1C	unprocessed_pseudogene	Non-Coding	0.4815	0	1
ENSG00000198821	CD247	ENSG00000273341	RP5-899E9.1	lincRNA	Non-Coding	0.4216	0	1
ENSG00000198821	CD247	ENSG00000241657	TRBV11-2	lincRNA	Non-Coding	0.3938	0	1
ENSG00000198821	CD247	ENSG00000233038	AC011899.9	antisense	Non-Coding	0.5295	0	1
ENSG00000198821	CD247	ENSG00000228427	RP5-1091N2.9	antisense	Non-Coding	0.6776	0	1
ENSG00000198821	CD247	ENSG00000229671	LINC01150	lincRNA	Non-Coding	0.4374	0	1
ENSG00000198821	CD247	ENSG00000255197	RP11-750H9.5	antisense	Non-Coding	0.4925	0	1
ENSG00000198821	CD247	ENSG00000255422	AP002954.4	antisense	Non-Coding	0.4339	0	1
ENSG00000198821	CD247	ENSG00000278982	RP5-1031D4.3	TEC	Non-Coding	0.4033	0	1
ENSG00000198821	CD247	ENSG00000228651	RP11-556E13.1	antisense	Non-Coding	0.3944	0	1
ENSG00000198821	CD247	ENSG00000258352	RP11-23J18.1	transcribed_processed_pseudogene	Non-Coding	0.3925	0	1
ENSG00000198821	CD247	ENSG00000247774	PCED1B-AS1	processed_transcript	Non-Coding	0.6777	0	1
ENSG00000198821	CD247	ENSG00000256262	USP30-AS1	antisense	Non-Coding	0.4423	0	1
ENSG00000198821	CD247	ENSG00000258810	RP11-219E7.1	antisense	Non-Coding	0.4467	0	1
ENSG00000198821	CD247	ENSG00000258875	CTD-2547L24.3	processed_transcript	Non-Coding	0.3668	0	1
ENSG00000198821	CD247	ENSG00000253755	IGHGP	IG_C_pseudogene	Non-Coding	0.3721	0	1
ENSG00000198821	CD247	ENSG00000261644	RP11-327F22.2	antisense	Non-Coding	0.5349	0	1
ENSG00000198821	CD247	ENSG00000261270	RP11-325K4.3	sense_intronic	Non-Coding	0.3976	0	1
ENSG00000198821	CD247	ENSG00000261114	RP11-325K4.2	sense_intronic	Non-Coding	0.3632	0	1
ENSG00000198821	CD247	ENSG00000213876	RPL7AP64	processed_pseudogene	Non-Coding	0.4513	0	1
ENSG00000198821	CD247	ENSG00000266274	RN7SL138P	misc_RNA	Non-Coding	0.4007	0	1
ENSG00000198821	CD247	ENSG00000265743	RP11-848P1.3	lincRNA	Non-Coding	0.3866	0	1
ENSG00000198821	CD247	ENSG00000267554	RP11-686D22.10	processed_pseudogene	Non-Coding	0.5554	0	1
ENSG00000198821	CD247	ENSG00000267369	RP11-1094M14.8	processed_pseudogene	Non-Coding	0.6801	0	1
ENSG00000198821	CD247	ENSG00000255987	TOMM20P2	processed_pseudogene	Non-Coding	0.6908	0	1
ENSG00000198821	CD247	ENSG00000265206	RP5-1171I10.5	antisense	Non-Coding	0.5752	0	1
ENSG00000198821	CD247	ENSG00000273669	RP11-405M12.4	lincRNA	Non-Coding	0.5029	0	1
ENSG00000198821	CD247	ENSG00000230155	RP3-477O4.14	antisense	Non-Coding	0.4923	0	1
ENSG00000198821	CD247	ENSG00000224397	LINC01272	lincRNA	Non-Coding	0.3854	0	1
ENSG00000198821	CD247	ENSG00000279396	AC130469.1	TEC	Non-Coding	0.4112	0	1
ENSG00000198821	CD247	ENSG00000268027	AC006129.2	lincRNA	Non-Coding	0.7172	0	1
ENSG00000198821	CD247	ENSG00000268001	CARD8-AS1	antisense	Non-Coding	0.3822	0	1
ENSG00000198821	CD247	ENSG00000131401	NAPSB	transcribed_unprocessed_pseudogene	Non-Coding	0.465	0	1
ENSG00000198821	CD247	ENSG00000272666	CTA-384D8.35	lincRNA	Non-Coding	0.5125	0	1
ENSG00000198821	CD247	ENSG00000273272	CTA-384D8.34	lincRNA	Non-Coding	0.4407	0	1
ENSG00000198821	CD247	ENSG00000226751	AF127936.5	lincRNA	Non-Coding	0.4407	0	1
ENSG00000198821	CD247	ENSG00000237989	AP001046.5	lincRNA	Non-Coding	0.4533	0	1
ENSG00000143185	XCL2	ENSG00000225492	GBP1P1	transcribed_unprocessed_pseudogene	Non-Coding	0.4092	0	1
ENSG00000143185	XCL2	ENSG00000235576	AC092580.4	lincRNA	Non-Coding	0.7159	0	1
ENSG00000143185	XCL2	ENSG00000280721	AC133644.2	lincRNA	Non-Coding	0.3797	0	1
ENSG00000143185	XCL2	ENSG00000224137	AC079767.4	lincRNA	Non-Coding	0.376	0	1
ENSG00000143185	XCL2	ENSG00000229754	CXCR2P1	transcribed_unprocessed_pseudogene	Non-Coding	0.3838	0	1
ENSG00000143185	XCL2	ENSG00000223552	RP11-24F11.2	antisense	Non-Coding	0.4689	0	1
ENSG00000143185	XCL2	ENSG00000244459	RP11-1398P2.1	lincRNA	Non-Coding	0.3549	0	1
ENSG00000143185	XCL2	ENSG00000251442	LINC01094	lincRNA	Non-Coding	0.3847	0	1
ENSG00000143185	XCL2	ENSG00000206337	HCP5	sense_overlapping	Non-Coding	0.3986	0	1
ENSG00000143185	XCL2	ENSG00000229391	HLA-DRB6	transcribed_unprocessed_pseudogene	Non-Coding	0.3717	0	1
ENSG00000143185	XCL2	ENSG00000223534	HLA-DQB1-AS1	antisense	Non-Coding	0.4235	0	1
ENSG00000143185	XCL2	ENSG00000204261	PSMB8-AS1	lincRNA	Non-Coding	0.4363	0	1
ENSG00000143185	XCL2	ENSG00000224796	RPL32P1	processed_pseudogene	Non-Coding	0.3861	0	1
ENSG00000143185	XCL2	ENSG00000272908	RP11-121A8.1	lincRNA	Non-Coding	0.4355	0	1
ENSG00000143185	XCL2	ENSG00000249978	TRGV7	TR_V_pseudogene	Non-Coding	0.4364	0	1
ENSG00000143185	XCL2	ENSG00000281103	TRG-AS1	antisense	Non-Coding	0.6151	0	1
ENSG00000143185	XCL2	ENSG00000182487	NCF1B	transcribed_unprocessed_pseudogene	Non-Coding	0.373	0	1
ENSG00000143185	XCL2	ENSG00000273341	RP5-899E9.1	lincRNA	Non-Coding	0.3738	0	1
ENSG00000143185	XCL2	ENSG00000228427	RP5-1091N2.9	antisense	Non-Coding	0.5409	0	1
ENSG00000143185	XCL2	ENSG00000229671	LINC01150	lincRNA	Non-Coding	0.3663	0	1
ENSG00000143185	XCL2	ENSG00000228651	RP11-556E13.1	antisense	Non-Coding	0.3677	0	1
ENSG00000143185	XCL2	ENSG00000247774	PCED1B-AS1	processed_transcript	Non-Coding	0.5817	0	1
ENSG00000143185	XCL2	ENSG00000256262	USP30-AS1	antisense	Non-Coding	0.412	0	1
ENSG00000143185	XCL2	ENSG00000267369	RP11-1094M14.8	processed_pseudogene	Non-Coding	0.3579	0	1
ENSG00000143185	XCL2	ENSG00000255987	TOMM20P2	processed_pseudogene	Non-Coding	0.4464	0	1
ENSG00000143185	XCL2	ENSG00000265206	RP5-1171I10.5	antisense	Non-Coding	0.3645	0	1
ENSG00000143185	XCL2	ENSG00000230155	RP3-477O4.14	antisense	Non-Coding	0.3567	0	1
ENSG00000143185	XCL2	ENSG00000268027	AC006129.2	lincRNA	Non-Coding	0.4785	0	1
ENSG00000143185	XCL2	ENSG00000131401	NAPSB	transcribed_unprocessed_pseudogene	Non-Coding	0.3654	0	1
ENSG00000143185	XCL2	ENSG00000272666	CTA-384D8.35	lincRNA	Non-Coding	0.4085	0	1
ENSG00000117560	FASLG	ENSG00000225492	GBP1P1	transcribed_unprocessed_pseudogene	Non-Coding	0.5143	0	1
ENSG00000117560	FASLG	ENSG00000259834	RP11-284N8.3	lincRNA	Non-Coding	0.563	0	1
ENSG00000117560	FASLG	ENSG00000265531	FCGR1C	unprocessed_pseudogene	Non-Coding	0.4124	0	1
ENSG00000117560	FASLG	ENSG00000244682	FCGR2C	polymorphic_pseudogene	Non-Coding	0.3748	0	1
ENSG00000117560	FASLG	ENSG00000235576	AC092580.4	lincRNA	Non-Coding	0.7444	0	1
ENSG00000117560	FASLG	ENSG00000280721	AC133644.2	lincRNA	Non-Coding	0.461	0	1
ENSG00000117560	FASLG	ENSG00000229754	CXCR2P1	transcribed_unprocessed_pseudogene	Non-Coding	0.6652	0	1
ENSG00000117560	FASLG	ENSG00000223552	RP11-24F11.2	antisense	Non-Coding	0.518	0	1
ENSG00000117560	FASLG	ENSG00000251442	LINC01094	lincRNA	Non-Coding	0.4833	0	1
ENSG00000117560	FASLG	ENSG00000238000	RP11-274E7.2	processed_pseudogene	Non-Coding	0.3751	0	1
ENSG00000117560	FASLG	ENSG00000248996	RP11-1334A24.6	antisense	Non-Coding	0.4508	0	1
ENSG00000117560	FASLG	ENSG00000237988	OR2I1P	unprocessed_pseudogene	Non-Coding	0.5196	0	1
ENSG00000117560	FASLG	ENSG00000225864	HCG4P11	unprocessed_pseudogene	Non-Coding	0.419	0	1
ENSG00000117560	FASLG	ENSG00000230521	HCG4P7	unprocessed_pseudogene	Non-Coding	0.3571	0	1
ENSG00000117560	FASLG	ENSG00000206341	HLA-H	unprocessed_pseudogene	Non-Coding	0.3633	0	1
ENSG00000117560	FASLG	ENSG00000227766	HCG4P5	unprocessed_pseudogene	Non-Coding	0.3903	0	1
ENSG00000117560	FASLG	ENSG00000271581	XXbac-BPG248L24.12	unprocessed_pseudogene	Non-Coding	0.4283	0	1
ENSG00000117560	FASLG	ENSG00000206337	HCP5	sense_overlapping	Non-Coding	0.4641	0	1
ENSG00000117560	FASLG	ENSG00000223534	HLA-DQB1-AS1	antisense	Non-Coding	0.4694	0	1
ENSG00000117560	FASLG	ENSG00000204261	PSMB8-AS1	lincRNA	Non-Coding	0.4682	0	1
ENSG00000117560	FASLG	ENSG00000224796	RPL32P1	processed_pseudogene	Non-Coding	0.4276	0	1
ENSG00000117560	FASLG	ENSG00000237181	AC147651.4	antisense	Non-Coding	0.4085	0	1
ENSG00000117560	FASLG	ENSG00000272908	RP11-121A8.1	lincRNA	Non-Coding	0.5543	0	1
ENSG00000117560	FASLG	ENSG00000249978	TRGV7	TR_V_pseudogene	Non-Coding	0.6389	0	1
ENSG00000117560	FASLG	ENSG00000281103	TRG-AS1	antisense	Non-Coding	0.7983	0	1
ENSG00000117560	FASLG	ENSG00000182487	NCF1B	transcribed_unprocessed_pseudogene	Non-Coding	0.5517	0	1
ENSG00000117560	FASLG	ENSG00000165178	NCF1C	unprocessed_pseudogene	Non-Coding	0.4135	0	1
ENSG00000117560	FASLG	ENSG00000273341	RP5-899E9.1	lincRNA	Non-Coding	0.3896	0	1
ENSG00000117560	FASLG	ENSG00000241657	TRBV11-2	lincRNA	Non-Coding	0.4052	0	1
ENSG00000117560	FASLG	ENSG00000233038	AC011899.9	antisense	Non-Coding	0.5006	0	1
ENSG00000117560	FASLG	ENSG00000228427	RP5-1091N2.9	antisense	Non-Coding	0.6152	0	1
ENSG00000117560	FASLG	ENSG00000229671	LINC01150	lincRNA	Non-Coding	0.4127	0	1
ENSG00000117560	FASLG	ENSG00000255197	RP11-750H9.5	antisense	Non-Coding	0.4533	0	1
ENSG00000117560	FASLG	ENSG00000255422	AP002954.4	antisense	Non-Coding	0.4452	0	1
ENSG00000117560	FASLG	ENSG00000278982	RP5-1031D4.3	TEC	Non-Coding	0.4318	0	1
ENSG00000117560	FASLG	ENSG00000258352	RP11-23J18.1	transcribed_processed_pseudogene	Non-Coding	0.3706	0	1
ENSG00000117560	FASLG	ENSG00000247774	PCED1B-AS1	processed_transcript	Non-Coding	0.6173	0	1
ENSG00000117560	FASLG	ENSG00000256262	USP30-AS1	antisense	Non-Coding	0.4413	0	1
ENSG00000117560	FASLG	ENSG00000258810	RP11-219E7.1	antisense	Non-Coding	0.3719	0	1
ENSG00000117560	FASLG	ENSG00000258875	CTD-2547L24.3	processed_transcript	Non-Coding	0.367	0	1
ENSG00000117560	FASLG	ENSG00000253755	IGHGP	IG_C_pseudogene	Non-Coding	0.4081	0	1
ENSG00000117560	FASLG	ENSG00000261644	RP11-327F22.2	antisense	Non-Coding	0.5487	0	1
ENSG00000117560	FASLG	ENSG00000213876	RPL7AP64	processed_pseudogene	Non-Coding	0.3819	0	1
ENSG00000117560	FASLG	ENSG00000266274	RN7SL138P	misc_RNA	Non-Coding	0.3823	0	1
ENSG00000117560	FASLG	ENSG00000265743	RP11-848P1.3	lincRNA	Non-Coding	0.3663	0	1
ENSG00000117560	FASLG	ENSG00000267554	RP11-686D22.10	processed_pseudogene	Non-Coding	0.5295	0	1
ENSG00000117560	FASLG	ENSG00000267369	RP11-1094M14.8	processed_pseudogene	Non-Coding	0.6638	0	1
ENSG00000117560	FASLG	ENSG00000255987	TOMM20P2	processed_pseudogene	Non-Coding	0.7149	0	1
ENSG00000117560	FASLG	ENSG00000265206	RP5-1171I10.5	antisense	Non-Coding	0.5424	0	1
ENSG00000117560	FASLG	ENSG00000273669	RP11-405M12.4	lincRNA	Non-Coding	0.4711	0	1
ENSG00000117560	FASLG	ENSG00000230155	RP3-477O4.14	antisense	Non-Coding	0.4164	0	1
ENSG00000117560	FASLG	ENSG00000279396	AC130469.1	TEC	Non-Coding	0.4263	0	1
ENSG00000117560	FASLG	ENSG00000226025	LGALS17A	transcribed_unprocessed_pseudogene	Non-Coding	0.362	0	1
ENSG00000117560	FASLG	ENSG00000268027	AC006129.2	lincRNA	Non-Coding	0.6862	0	1
ENSG00000117560	FASLG	ENSG00000268001	CARD8-AS1	antisense	Non-Coding	0.3969	0	1
ENSG00000117560	FASLG	ENSG00000131401	NAPSB	transcribed_unprocessed_pseudogene	Non-Coding	0.4602	0	1
ENSG00000117560	FASLG	ENSG00000272666	CTA-384D8.35	lincRNA	Non-Coding	0.4769	0	1
ENSG00000117560	FASLG	ENSG00000273272	CTA-384D8.34	lincRNA	Non-Coding	0.4254	0	1
ENSG00000117560	FASLG	ENSG00000226751	AF127936.5	lincRNA	Non-Coding	0.4432	0	1
ENSG00000117560	FASLG	ENSG00000237989	AP001046.5	lincRNA	Non-Coding	0.3961	0	1
ENSG00000115415	STAT1	ENSG00000225886	RP11-288L9.4	antisense	Non-Coding	0.513	0	1
ENSG00000115415	STAT1	ENSG00000225492	GBP1P1	transcribed_unprocessed_pseudogene	Non-Coding	0.5508	0	1
ENSG00000115415	STAT1	ENSG00000225964	NRIR	antisense	Non-Coding	0.4525	0	1
ENSG00000115415	STAT1	ENSG00000225205	AC093818.1	antisense	Non-Coding	0.381	0	1
ENSG00000115415	STAT1	ENSG00000229754	CXCR2P1	transcribed_unprocessed_pseudogene	Non-Coding	0.5117	0	1
ENSG00000115415	STAT1	ENSG00000225963	AC009950.2	antisense	Non-Coding	0.5269	0	1
ENSG00000115415	STAT1	ENSG00000233538	AC017104.2	lincRNA	Non-Coding	0.4626	0	1
ENSG00000115415	STAT1	ENSG00000237988	OR2I1P	unprocessed_pseudogene	Non-Coding	0.368	0	1
ENSG00000115415	STAT1	ENSG00000225864	HCG4P11	unprocessed_pseudogene	Non-Coding	0.3725	0	1
ENSG00000115415	STAT1	ENSG00000206341	HLA-H	unprocessed_pseudogene	Non-Coding	0.4161	0	1
ENSG00000115415	STAT1	ENSG00000227766	HCG4P5	unprocessed_pseudogene	Non-Coding	0.3693	0	1
ENSG00000115415	STAT1	ENSG00000243753	HLA-L	transcribed_unprocessed_pseudogene	Non-Coding	0.4308	0	1
ENSG00000115415	STAT1	ENSG00000271581	XXbac-BPG248L24.12	unprocessed_pseudogene	Non-Coding	0.4649	0	1
ENSG00000115415	STAT1	ENSG00000206337	HCP5	sense_overlapping	Non-Coding	0.5051	0	1
ENSG00000115415	STAT1	ENSG00000204261	PSMB8-AS1	lincRNA	Non-Coding	0.4531	0	1
ENSG00000115415	STAT1	ENSG00000237398	HLA-DPA3	unprocessed_pseudogene	Non-Coding	0.3991	0	1
ENSG00000115415	STAT1	ENSG00000224666	RP1-50J22.4	antisense	Non-Coding	0.3507	0	1
ENSG00000115415	STAT1	ENSG00000272941	RP11-134L10.1	antisense	Non-Coding	0.4293	0	1
ENSG00000115415	STAT1	ENSG00000256262	USP30-AS1	antisense	Non-Coding	0.3764	0	1
ENSG00000115415	STAT1	ENSG00000258521	RP11-638I2.9	antisense	Non-Coding	0.412	0	1
ENSG00000115415	STAT1	ENSG00000258581	RP11-638I2.10	processed_pseudogene	Non-Coding	0.3737	0	1
ENSG00000115415	STAT1	ENSG00000261644	RP11-327F22.2	antisense	Non-Coding	0.4156	0	1
ENSG00000115415	STAT1	ENSG00000267554	RP11-686D22.10	processed_pseudogene	Non-Coding	0.3955	0	1
ENSG00000115415	STAT1	ENSG00000267369	RP11-1094M14.8	processed_pseudogene	Non-Coding	0.4498	0	1
ENSG00000115415	STAT1	ENSG00000255987	TOMM20P2	processed_pseudogene	Non-Coding	0.5079	0	1
ENSG00000115415	STAT1	ENSG00000274828	RP11-567M16.6	lincRNA	Non-Coding	0.3714	0	1
ENSG00000115415	STAT1	ENSG00000226025	LGALS17A	transcribed_unprocessed_pseudogene	Non-Coding	0.412	0	1
ENSG00000115415	STAT1	ENSG00000272666	CTA-384D8.35	lincRNA	Non-Coding	0.374	0	1
ENSG00000115415	STAT1	ENSG00000226751	AF127936.5	lincRNA	Non-Coding	0.3996	0	1
ENSG00000115415	STAT1	ENSG00000237989	AP001046.5	lincRNA	Non-Coding	0.3986	0	1
ENSG00000163599	CTLA4	ENSG00000225492	GBP1P1	transcribed_unprocessed_pseudogene	Non-Coding	0.5533	0	1
ENSG00000163599	CTLA4	ENSG00000259834	RP11-284N8.3	lincRNA	Non-Coding	0.494	0	1
ENSG00000163599	CTLA4	ENSG00000265531	FCGR1C	unprocessed_pseudogene	Non-Coding	0.4292	0	1
ENSG00000163599	CTLA4	ENSG00000244682	FCGR2C	polymorphic_pseudogene	Non-Coding	0.4777	0	1
ENSG00000163599	CTLA4	ENSG00000225217	HSPA7	unprocessed_pseudogene	Non-Coding	0.3929	0	1
ENSG00000163599	CTLA4	ENSG00000235576	AC092580.4	lincRNA	Non-Coding	0.6558	0	1
ENSG00000163599	CTLA4	ENSG00000224220	AC104699.1	antisense	Non-Coding	0.4102	0	1
ENSG00000163599	CTLA4	ENSG00000280721	AC133644.2	lincRNA	Non-Coding	0.6569	0	1
ENSG00000163599	CTLA4	ENSG00000273445	RP11-1399P15.1	antisense	Non-Coding	0.4687	0	1
ENSG00000163599	CTLA4	ENSG00000224137	AC079767.4	lincRNA	Non-Coding	0.441	0	1
ENSG00000163599	CTLA4	ENSG00000229754	CXCR2P1	transcribed_unprocessed_pseudogene	Non-Coding	0.5438	0	1
ENSG00000163599	CTLA4	ENSG00000223552	RP11-24F11.2	antisense	Non-Coding	0.4779	0	1
ENSG00000163599	CTLA4	ENSG00000251442	LINC01094	lincRNA	Non-Coding	0.4268	0	1
ENSG00000163599	CTLA4	ENSG00000238000	RP11-274E7.2	processed_pseudogene	Non-Coding	0.362	0	1
ENSG00000163599	CTLA4	ENSG00000248996	RP11-1334A24.6	antisense	Non-Coding	0.4488	0	1
ENSG00000163599	CTLA4	ENSG00000237988	OR2I1P	unprocessed_pseudogene	Non-Coding	0.6022	0	1
ENSG00000163599	CTLA4	ENSG00000225864	HCG4P11	unprocessed_pseudogene	Non-Coding	0.5202	0	1
ENSG00000163599	CTLA4	ENSG00000230521	HCG4P7	unprocessed_pseudogene	Non-Coding	0.3537	0	1
ENSG00000163599	CTLA4	ENSG00000206341	HLA-H	unprocessed_pseudogene	Non-Coding	0.4813	0	1
ENSG00000163599	CTLA4	ENSG00000243753	HLA-L	transcribed_unprocessed_pseudogene	Non-Coding	0.4104	0	1
ENSG00000163599	CTLA4	ENSG00000206337	HCP5	sense_overlapping	Non-Coding	0.5347	0	1
ENSG00000163599	CTLA4	ENSG00000223534	HLA-DQB1-AS1	antisense	Non-Coding	0.4151	0	1
ENSG00000163599	CTLA4	ENSG00000204261	PSMB8-AS1	lincRNA	Non-Coding	0.5139	0	1
ENSG00000163599	CTLA4	ENSG00000224796	RPL32P1	processed_pseudogene	Non-Coding	0.4625	0	1
ENSG00000163599	CTLA4	ENSG00000237398	HLA-DPA3	unprocessed_pseudogene	Non-Coding	0.4294	0	1
ENSG00000163599	CTLA4	ENSG00000224666	RP1-50J22.4	antisense	Non-Coding	0.4323	0	1
ENSG00000163599	CTLA4	ENSG00000237181	AC147651.4	antisense	Non-Coding	0.5825	0	1
ENSG00000163599	CTLA4	ENSG00000272908	RP11-121A8.1	lincRNA	Non-Coding	0.4082	0	1
ENSG00000163599	CTLA4	ENSG00000249978	TRGV7	TR_V_pseudogene	Non-Coding	0.4283	0	1
ENSG00000163599	CTLA4	ENSG00000281103	TRG-AS1	antisense	Non-Coding	0.6232	0	1
ENSG00000163599	CTLA4	ENSG00000182487	NCF1B	transcribed_unprocessed_pseudogene	Non-Coding	0.5999	0	1
ENSG00000163599	CTLA4	ENSG00000165178	NCF1C	unprocessed_pseudogene	Non-Coding	0.5333	0	1
ENSG00000163599	CTLA4	ENSG00000273341	RP5-899E9.1	lincRNA	Non-Coding	0.4037	0	1
ENSG00000163599	CTLA4	ENSG00000241657	TRBV11-2	lincRNA	Non-Coding	0.3647	0	1
ENSG00000163599	CTLA4	ENSG00000233038	AC011899.9	antisense	Non-Coding	0.4192	0	1
ENSG00000163599	CTLA4	ENSG00000229331	GK-IT1	sense_intronic	Non-Coding	0.4015	0	1
ENSG00000163599	CTLA4	ENSG00000228427	RP5-1091N2.9	antisense	Non-Coding	0.5886	0	1
ENSG00000163599	CTLA4	ENSG00000253196	RP11-706C16.7	antisense	Non-Coding	0.4754	0	1
ENSG00000163599	CTLA4	ENSG00000247774	PCED1B-AS1	processed_transcript	Non-Coding	0.6043	0	1
ENSG00000163599	CTLA4	ENSG00000256262	USP30-AS1	antisense	Non-Coding	0.4557	0	1
ENSG00000163599	CTLA4	ENSG00000258810	RP11-219E7.1	antisense	Non-Coding	0.3514	0	1
ENSG00000163599	CTLA4	ENSG00000258875	CTD-2547L24.3	processed_transcript	Non-Coding	0.3541	0	1
ENSG00000163599	CTLA4	ENSG00000258521	RP11-638I2.9	antisense	Non-Coding	0.3965	0	1
ENSG00000163599	CTLA4	ENSG00000253755	IGHGP	IG_C_pseudogene	Non-Coding	0.3889	0	1
ENSG00000163599	CTLA4	ENSG00000259772	RP11-16E12.2	lincRNA	Non-Coding	0.4319	0	1
ENSG00000163599	CTLA4	ENSG00000261644	RP11-327F22.2	antisense	Non-Coding	0.488	0	1
ENSG00000163599	CTLA4	ENSG00000261270	RP11-325K4.3	sense_intronic	Non-Coding	0.4288	0	1
ENSG00000163599	CTLA4	ENSG00000261114	RP11-325K4.2	sense_intronic	Non-Coding	0.4353	0	1
ENSG00000163599	CTLA4	ENSG00000213876	RPL7AP64	processed_pseudogene	Non-Coding	0.4311	0	1
ENSG00000163599	CTLA4	ENSG00000267554	RP11-686D22.10	processed_pseudogene	Non-Coding	0.5425	0	1
ENSG00000163599	CTLA4	ENSG00000267369	RP11-1094M14.8	processed_pseudogene	Non-Coding	0.667	0	1
ENSG00000163599	CTLA4	ENSG00000255987	TOMM20P2	processed_pseudogene	Non-Coding	0.626	0	1
ENSG00000163599	CTLA4	ENSG00000265206	RP5-1171I10.5	antisense	Non-Coding	0.4884	0	1
ENSG00000163599	CTLA4	ENSG00000273669	RP11-405M12.4	lincRNA	Non-Coding	0.5162	0	1
ENSG00000163599	CTLA4	ENSG00000230155	RP3-477O4.14	antisense	Non-Coding	0.469	0	1
ENSG00000163599	CTLA4	ENSG00000224397	LINC01272	lincRNA	Non-Coding	0.4323	0	1
ENSG00000163599	CTLA4	ENSG00000226025	LGALS17A	transcribed_unprocessed_pseudogene	Non-Coding	0.4	0	1
ENSG00000163599	CTLA4	ENSG00000268027	AC006129.2	lincRNA	Non-Coding	0.6619	0	1
ENSG00000163599	CTLA4	ENSG00000131401	NAPSB	transcribed_unprocessed_pseudogene	Non-Coding	0.359	0	1
ENSG00000163599	CTLA4	ENSG00000268734	CTB-61M7.2	lincRNA	Non-Coding	0.4095	0	1
ENSG00000163599	CTLA4	ENSG00000272666	CTA-384D8.35	lincRNA	Non-Coding	0.5315	0	1
ENSG00000163599	CTLA4	ENSG00000273272	CTA-384D8.34	lincRNA	Non-Coding	0.5213	0	1
ENSG00000163599	CTLA4	ENSG00000226738	CTA-384D8.31	antisense	Non-Coding	0.3901	0	1
ENSG00000163599	CTLA4	ENSG00000226751	AF127936.5	lincRNA	Non-Coding	0.3588	0	1
ENSG00000163599	CTLA4	ENSG00000237989	AP001046.5	lincRNA	Non-Coding	0.6271	0	1
ENSG00000163600	ICOS	ENSG00000225492	GBP1P1	transcribed_unprocessed_pseudogene	Non-Coding	0.5948	0	1
ENSG00000163600	ICOS	ENSG00000259834	RP11-284N8.3	lincRNA	Non-Coding	0.5845	0	1
ENSG00000163600	ICOS	ENSG00000265531	FCGR1C	unprocessed_pseudogene	Non-Coding	0.4101	0	1
ENSG00000163600	ICOS	ENSG00000244682	FCGR2C	polymorphic_pseudogene	Non-Coding	0.405	0	1
ENSG00000163600	ICOS	ENSG00000225217	HSPA7	unprocessed_pseudogene	Non-Coding	0.3678	0	1
ENSG00000163600	ICOS	ENSG00000235576	AC092580.4	lincRNA	Non-Coding	0.6267	0	1
ENSG00000163600	ICOS	ENSG00000224220	AC104699.1	antisense	Non-Coding	0.387	0	1
ENSG00000163600	ICOS	ENSG00000280721	AC133644.2	lincRNA	Non-Coding	0.5923	0	1
ENSG00000163600	ICOS	ENSG00000273445	RP11-1399P15.1	antisense	Non-Coding	0.4755	0	1
ENSG00000163600	ICOS	ENSG00000224137	AC079767.4	lincRNA	Non-Coding	0.4077	0	1
ENSG00000163600	ICOS	ENSG00000229754	CXCR2P1	transcribed_unprocessed_pseudogene	Non-Coding	0.6671	0	1
ENSG00000163600	ICOS	ENSG00000223552	RP11-24F11.2	antisense	Non-Coding	0.4657	0	1
ENSG00000163600	ICOS	ENSG00000251442	LINC01094	lincRNA	Non-Coding	0.4543	0	1
ENSG00000163600	ICOS	ENSG00000248996	RP11-1334A24.6	antisense	Non-Coding	0.4571	0	1
ENSG00000163600	ICOS	ENSG00000237988	OR2I1P	unprocessed_pseudogene	Non-Coding	0.5605	0	1
ENSG00000163600	ICOS	ENSG00000225864	HCG4P11	unprocessed_pseudogene	Non-Coding	0.4523	0	1
ENSG00000163600	ICOS	ENSG00000230521	HCG4P7	unprocessed_pseudogene	Non-Coding	0.3638	0	1
ENSG00000163600	ICOS	ENSG00000206341	HLA-H	unprocessed_pseudogene	Non-Coding	0.4564	0	1
ENSG00000163600	ICOS	ENSG00000227766	HCG4P5	unprocessed_pseudogene	Non-Coding	0.3801	0	1
ENSG00000163600	ICOS	ENSG00000243753	HLA-L	transcribed_unprocessed_pseudogene	Non-Coding	0.3563	0	1
ENSG00000163600	ICOS	ENSG00000271581	XXbac-BPG248L24.12	unprocessed_pseudogene	Non-Coding	0.4035	0	1
ENSG00000163600	ICOS	ENSG00000206337	HCP5	sense_overlapping	Non-Coding	0.554	0	1
ENSG00000163600	ICOS	ENSG00000223534	HLA-DQB1-AS1	antisense	Non-Coding	0.4027	0	1
ENSG00000163600	ICOS	ENSG00000204261	PSMB8-AS1	lincRNA	Non-Coding	0.5319	0	1
ENSG00000163600	ICOS	ENSG00000224796	RPL32P1	processed_pseudogene	Non-Coding	0.4342	0	1
ENSG00000163600	ICOS	ENSG00000224666	RP1-50J22.4	antisense	Non-Coding	0.3789	0	1
ENSG00000163600	ICOS	ENSG00000237181	AC147651.4	antisense	Non-Coding	0.4747	0	1
ENSG00000163600	ICOS	ENSG00000272908	RP11-121A8.1	lincRNA	Non-Coding	0.4839	0	1
ENSG00000163600	ICOS	ENSG00000249978	TRGV7	TR_V_pseudogene	Non-Coding	0.5429	0	1
ENSG00000163600	ICOS	ENSG00000281103	TRG-AS1	antisense	Non-Coding	0.7042	0	1
ENSG00000163600	ICOS	ENSG00000182487	NCF1B	transcribed_unprocessed_pseudogene	Non-Coding	0.5383	0	1
ENSG00000163600	ICOS	ENSG00000165178	NCF1C	unprocessed_pseudogene	Non-Coding	0.4354	0	1
ENSG00000163600	ICOS	ENSG00000241657	TRBV11-2	lincRNA	Non-Coding	0.3889	0	1
ENSG00000163600	ICOS	ENSG00000233038	AC011899.9	antisense	Non-Coding	0.4436	0	1
ENSG00000163600	ICOS	ENSG00000228427	RP5-1091N2.9	antisense	Non-Coding	0.5797	0	1
ENSG00000163600	ICOS	ENSG00000255197	RP11-750H9.5	antisense	Non-Coding	0.3795	0	1
ENSG00000163600	ICOS	ENSG00000255422	AP002954.4	antisense	Non-Coding	0.3784	0	1
ENSG00000163600	ICOS	ENSG00000258352	RP11-23J18.1	transcribed_processed_pseudogene	Non-Coding	0.3501	0	1
ENSG00000163600	ICOS	ENSG00000247774	PCED1B-AS1	processed_transcript	Non-Coding	0.5757	0	1
ENSG00000163600	ICOS	ENSG00000256262	USP30-AS1	antisense	Non-Coding	0.4416	0	1
ENSG00000163600	ICOS	ENSG00000258810	RP11-219E7.1	antisense	Non-Coding	0.368	0	1
ENSG00000163600	ICOS	ENSG00000258875	CTD-2547L24.3	processed_transcript	Non-Coding	0.3706	0	1
ENSG00000163600	ICOS	ENSG00000258521	RP11-638I2.9	antisense	Non-Coding	0.3844	0	1
ENSG00000163600	ICOS	ENSG00000253755	IGHGP	IG_C_pseudogene	Non-Coding	0.4033	0	1
ENSG00000163600	ICOS	ENSG00000259772	RP11-16E12.2	lincRNA	Non-Coding	0.3892	0	1
ENSG00000163600	ICOS	ENSG00000261644	RP11-327F22.2	antisense	Non-Coding	0.5544	0	1
ENSG00000163600	ICOS	ENSG00000261270	RP11-325K4.3	sense_intronic	Non-Coding	0.4475	0	1
ENSG00000163600	ICOS	ENSG00000261114	RP11-325K4.2	sense_intronic	Non-Coding	0.4611	0	1
ENSG00000163600	ICOS	ENSG00000267554	RP11-686D22.10	processed_pseudogene	Non-Coding	0.5729	0	1
ENSG00000163600	ICOS	ENSG00000267369	RP11-1094M14.8	processed_pseudogene	Non-Coding	0.6998	0	1
ENSG00000163600	ICOS	ENSG00000255987	TOMM20P2	processed_pseudogene	Non-Coding	0.7479	0	1
ENSG00000163600	ICOS	ENSG00000265206	RP5-1171I10.5	antisense	Non-Coding	0.4968	0	1
ENSG00000163600	ICOS	ENSG00000273669	RP11-405M12.4	lincRNA	Non-Coding	0.4959	0	1
ENSG00000163600	ICOS	ENSG00000230155	RP3-477O4.14	antisense	Non-Coding	0.4309	0	1
ENSG00000163600	ICOS	ENSG00000224397	LINC01272	lincRNA	Non-Coding	0.3925	0	1
ENSG00000163600	ICOS	ENSG00000226025	LGALS17A	transcribed_unprocessed_pseudogene	Non-Coding	0.4126	0	1
ENSG00000163600	ICOS	ENSG00000268027	AC006129.2	lincRNA	Non-Coding	0.7331	0	1
ENSG00000163600	ICOS	ENSG00000268001	CARD8-AS1	antisense	Non-Coding	0.4135	0	1
ENSG00000163600	ICOS	ENSG00000131401	NAPSB	transcribed_unprocessed_pseudogene	Non-Coding	0.4191	0	1
ENSG00000163600	ICOS	ENSG00000268734	CTB-61M7.2	lincRNA	Non-Coding	0.3529	0	1
ENSG00000163600	ICOS	ENSG00000272666	CTA-384D8.35	lincRNA	Non-Coding	0.5302	0	1
ENSG00000163600	ICOS	ENSG00000273272	CTA-384D8.34	lincRNA	Non-Coding	0.5007	0	1
ENSG00000163600	ICOS	ENSG00000226738	CTA-384D8.31	antisense	Non-Coding	0.4054	0	1
ENSG00000163600	ICOS	ENSG00000226751	AF127936.5	lincRNA	Non-Coding	0.4598	0	1
ENSG00000163600	ICOS	ENSG00000237989	AP001046.5	lincRNA	Non-Coding	0.6591	0	1
ENSG00000163273	NPPC	ENSG00000198744	RP5-857K21.11	unprocessed_pseudogene	Non-Coding	0.4718	0	1
ENSG00000163273	NPPC	ENSG00000230630	DNM3OS	antisense	Non-Coding	0.4252	0	1
ENSG00000163273	NPPC	ENSG00000205763	RP9P	transcribed_unprocessed_pseudogene	Non-Coding	0.3534	0	1
ENSG00000163273	NPPC	ENSG00000229251	HNRNPA1P8	processed_pseudogene	Non-Coding	0.3912	0	1
ENSG00000163273	NPPC	ENSG00000225766	DHRS4L1	transcribed_unprocessed_pseudogene	Non-Coding	0.3512	0	1
ENSG00000163273	NPPC	ENSG00000263280	LA16c-325D7.2	lincRNA	Non-Coding	0.356	0	1
ENSG00000163273	NPPC	ENSG00000275708	MIR3648-1	miRNA	Non-Coding	0.3746	0	1
ENSG00000188389	PDCD1	ENSG00000225492	GBP1P1	transcribed_unprocessed_pseudogene	Non-Coding	0.4587	0	1
ENSG00000188389	PDCD1	ENSG00000259834	RP11-284N8.3	lincRNA	Non-Coding	0.5055	0	1
ENSG00000188389	PDCD1	ENSG00000265531	FCGR1C	unprocessed_pseudogene	Non-Coding	0.419	0	1
ENSG00000188389	PDCD1	ENSG00000244682	FCGR2C	polymorphic_pseudogene	Non-Coding	0.3952	0	1
ENSG00000188389	PDCD1	ENSG00000235576	AC092580.4	lincRNA	Non-Coding	0.564	0	1
ENSG00000188389	PDCD1	ENSG00000280721	AC133644.2	lincRNA	Non-Coding	0.5739	0	1
ENSG00000188389	PDCD1	ENSG00000273445	RP11-1399P15.1	antisense	Non-Coding	0.4072	0	1
ENSG00000188389	PDCD1	ENSG00000224137	AC079767.4	lincRNA	Non-Coding	0.3934	0	1
ENSG00000188389	PDCD1	ENSG00000229754	CXCR2P1	transcribed_unprocessed_pseudogene	Non-Coding	0.4982	0	1
ENSG00000188389	PDCD1	ENSG00000235151	AC114730.2	lincRNA	Non-Coding	0.3702	0	1
ENSG00000188389	PDCD1	ENSG00000223552	RP11-24F11.2	antisense	Non-Coding	0.4152	0	1
ENSG00000188389	PDCD1	ENSG00000225138	CTD-2228K2.7	processed_transcript	Non-Coding	0.4081	0	1
ENSG00000188389	PDCD1	ENSG00000238000	RP11-274E7.2	processed_pseudogene	Non-Coding	0.354	0	1
ENSG00000188389	PDCD1	ENSG00000248996	RP11-1334A24.6	antisense	Non-Coding	0.4336	0	1
ENSG00000188389	PDCD1	ENSG00000237988	OR2I1P	unprocessed_pseudogene	Non-Coding	0.569	0	1
ENSG00000188389	PDCD1	ENSG00000225864	HCG4P11	unprocessed_pseudogene	Non-Coding	0.4412	0	1
ENSG00000188389	PDCD1	ENSG00000206341	HLA-H	unprocessed_pseudogene	Non-Coding	0.4143	0	1
ENSG00000188389	PDCD1	ENSG00000243753	HLA-L	transcribed_unprocessed_pseudogene	Non-Coding	0.358	0	1
ENSG00000188389	PDCD1	ENSG00000206337	HCP5	sense_overlapping	Non-Coding	0.4121	0	1
ENSG00000188389	PDCD1	ENSG00000223534	HLA-DQB1-AS1	antisense	Non-Coding	0.3597	0	1
ENSG00000188389	PDCD1	ENSG00000204261	PSMB8-AS1	lincRNA	Non-Coding	0.4046	0	1
ENSG00000188389	PDCD1	ENSG00000224796	RPL32P1	processed_pseudogene	Non-Coding	0.3529	0	1
ENSG00000188389	PDCD1	ENSG00000237398	HLA-DPA3	unprocessed_pseudogene	Non-Coding	0.3877	0	1
ENSG00000188389	PDCD1	ENSG00000224666	RP1-50J22.4	antisense	Non-Coding	0.3633	0	1
ENSG00000188389	PDCD1	ENSG00000237181	AC147651.4	antisense	Non-Coding	0.6094	0	1
ENSG00000188389	PDCD1	ENSG00000272908	RP11-121A8.1	lincRNA	Non-Coding	0.3668	0	1
ENSG00000188389	PDCD1	ENSG00000249978	TRGV7	TR_V_pseudogene	Non-Coding	0.351	0	1
ENSG00000188389	PDCD1	ENSG00000281103	TRG-AS1	antisense	Non-Coding	0.5787	0	1
ENSG00000188389	PDCD1	ENSG00000182487	NCF1B	transcribed_unprocessed_pseudogene	Non-Coding	0.5636	0	1
ENSG00000188389	PDCD1	ENSG00000165178	NCF1C	unprocessed_pseudogene	Non-Coding	0.4945	0	1
ENSG00000188389	PDCD1	ENSG00000273341	RP5-899E9.1	lincRNA	Non-Coding	0.3804	0	1
ENSG00000188389	PDCD1	ENSG00000241657	TRBV11-2	lincRNA	Non-Coding	0.3698	0	1
ENSG00000188389	PDCD1	ENSG00000233038	AC011899.9	antisense	Non-Coding	0.4151	0	1
ENSG00000188389	PDCD1	ENSG00000228427	RP5-1091N2.9	antisense	Non-Coding	0.5385	0	1
ENSG00000188389	PDCD1	ENSG00000225756	DBH-AS1	antisense	Non-Coding	0.4139	0	1
ENSG00000188389	PDCD1	ENSG00000278982	RP5-1031D4.3	TEC	Non-Coding	0.3541	0	1
ENSG00000188389	PDCD1	ENSG00000258352	RP11-23J18.1	transcribed_processed_pseudogene	Non-Coding	0.3643	0	1
ENSG00000188389	PDCD1	ENSG00000247774	PCED1B-AS1	processed_transcript	Non-Coding	0.5879	0	1
ENSG00000188389	PDCD1	ENSG00000256262	USP30-AS1	antisense	Non-Coding	0.3929	0	1
ENSG00000188389	PDCD1	ENSG00000258521	RP11-638I2.9	antisense	Non-Coding	0.3794	0	1
ENSG00000188389	PDCD1	ENSG00000253755	IGHGP	IG_C_pseudogene	Non-Coding	0.3581	0	1
ENSG00000188389	PDCD1	ENSG00000259772	RP11-16E12.2	lincRNA	Non-Coding	0.4769	0	1
ENSG00000188389	PDCD1	ENSG00000261644	RP11-327F22.2	antisense	Non-Coding	0.4308	0	1
ENSG00000188389	PDCD1	ENSG00000213876	RPL7AP64	processed_pseudogene	Non-Coding	0.4249	0	1
ENSG00000188389	PDCD1	ENSG00000267554	RP11-686D22.10	processed_pseudogene	Non-Coding	0.5476	0	1
ENSG00000188389	PDCD1	ENSG00000267369	RP11-1094M14.8	processed_pseudogene	Non-Coding	0.6784	0	1
ENSG00000188389	PDCD1	ENSG00000255987	TOMM20P2	processed_pseudogene	Non-Coding	0.6013	0	1
ENSG00000188389	PDCD1	ENSG00000267121	CTD-2020K17.1	antisense	Non-Coding	0.3568	0	1
ENSG00000188389	PDCD1	ENSG00000265206	RP5-1171I10.5	antisense	Non-Coding	0.5328	0	1
ENSG00000188389	PDCD1	ENSG00000273669	RP11-405M12.4	lincRNA	Non-Coding	0.5372	0	1
ENSG00000188389	PDCD1	ENSG00000230155	RP3-477O4.14	antisense	Non-Coding	0.4569	0	1
ENSG00000188389	PDCD1	ENSG00000279396	AC130469.1	TEC	Non-Coding	0.3566	0	1
ENSG00000188389	PDCD1	ENSG00000226025	LGALS17A	transcribed_unprocessed_pseudogene	Non-Coding	0.402	0	1
ENSG00000188389	PDCD1	ENSG00000268027	AC006129.2	lincRNA	Non-Coding	0.591	0	1
ENSG00000188389	PDCD1	ENSG00000131401	NAPSB	transcribed_unprocessed_pseudogene	Non-Coding	0.4062	0	1
ENSG00000188389	PDCD1	ENSG00000272666	CTA-384D8.35	lincRNA	Non-Coding	0.4874	0	1
ENSG00000188389	PDCD1	ENSG00000273272	CTA-384D8.34	lincRNA	Non-Coding	0.4404	0	1
ENSG00000188389	PDCD1	ENSG00000226738	CTA-384D8.31	antisense	Non-Coding	0.4701	0	1
ENSG00000188389	PDCD1	ENSG00000226751	AF127936.5	lincRNA	Non-Coding	0.3655	0	1
ENSG00000188389	PDCD1	ENSG00000237989	AP001046.5	lincRNA	Non-Coding	0.4632	0	1
ENSG00000183813	CCR4	ENSG00000259834	RP11-284N8.3	lincRNA	Non-Coding	0.5271	0	1
ENSG00000183813	CCR4	ENSG00000265531	FCGR1C	unprocessed_pseudogene	Non-Coding	0.3519	0	1
ENSG00000183813	CCR4	ENSG00000244682	FCGR2C	polymorphic_pseudogene	Non-Coding	0.4426	0	1
ENSG00000183813	CCR4	ENSG00000235576	AC092580.4	lincRNA	Non-Coding	0.4584	0	1
ENSG00000183813	CCR4	ENSG00000280721	AC133644.2	lincRNA	Non-Coding	0.5163	0	1
ENSG00000183813	CCR4	ENSG00000229056	AC020571.3	antisense	Non-Coding	0.4176	0	1
ENSG00000183813	CCR4	ENSG00000224137	AC079767.4	lincRNA	Non-Coding	0.4277	0	1
ENSG00000183813	CCR4	ENSG00000230838	AC093850.2	lincRNA	Non-Coding	0.5029	0	1
ENSG00000183813	CCR4	ENSG00000229754	CXCR2P1	transcribed_unprocessed_pseudogene	Non-Coding	0.3897	0	1
ENSG00000183813	CCR4	ENSG00000223552	RP11-24F11.2	antisense	Non-Coding	0.4555	0	1
ENSG00000183813	CCR4	ENSG00000251442	LINC01094	lincRNA	Non-Coding	0.5151	0	1
ENSG00000183813	CCR4	ENSG00000248996	RP11-1334A24.6	antisense	Non-Coding	0.4982	0	1
ENSG00000183813	CCR4	ENSG00000237988	OR2I1P	unprocessed_pseudogene	Non-Coding	0.4215	0	1
ENSG00000183813	CCR4	ENSG00000224796	RPL32P1	processed_pseudogene	Non-Coding	0.4448	0	1
ENSG00000183813	CCR4	ENSG00000237181	AC147651.4	antisense	Non-Coding	0.3993	0	1
ENSG00000183813	CCR4	ENSG00000272908	RP11-121A8.1	lincRNA	Non-Coding	0.4661	0	1
ENSG00000183813	CCR4	ENSG00000249978	TRGV7	TR_V_pseudogene	Non-Coding	0.5539	0	1
ENSG00000183813	CCR4	ENSG00000281103	TRG-AS1	antisense	Non-Coding	0.5868	0	1
ENSG00000183813	CCR4	ENSG00000182487	NCF1B	transcribed_unprocessed_pseudogene	Non-Coding	0.4817	0	1
ENSG00000183813	CCR4	ENSG00000233038	AC011899.9	antisense	Non-Coding	0.5434	0	1
ENSG00000183813	CCR4	ENSG00000228427	RP5-1091N2.9	antisense	Non-Coding	0.5732	0	1
ENSG00000183813	CCR4	ENSG00000229671	LINC01150	lincRNA	Non-Coding	0.3764	0	1
ENSG00000183813	CCR4	ENSG00000255197	RP11-750H9.5	antisense	Non-Coding	0.5315	0	1
ENSG00000183813	CCR4	ENSG00000180139	ACTA2-AS1	antisense	Non-Coding	0.3792	0	1
ENSG00000183813	CCR4	ENSG00000247774	PCED1B-AS1	processed_transcript	Non-Coding	0.5232	0	1
ENSG00000183813	CCR4	ENSG00000258810	RP11-219E7.1	antisense	Non-Coding	0.4028	0	1
ENSG00000183813	CCR4	ENSG00000258875	CTD-2547L24.3	processed_transcript	Non-Coding	0.3781	0	1
ENSG00000183813	CCR4	ENSG00000259367	RP11-815J21.4	antisense	Non-Coding	0.4456	0	1
ENSG00000183813	CCR4	ENSG00000261644	RP11-327F22.2	antisense	Non-Coding	0.438	0	1
ENSG00000183813	CCR4	ENSG00000261270	RP11-325K4.3	sense_intronic	Non-Coding	0.4088	0	1
ENSG00000183813	CCR4	ENSG00000261114	RP11-325K4.2	sense_intronic	Non-Coding	0.3882	0	1
ENSG00000183813	CCR4	ENSG00000213876	RPL7AP64	processed_pseudogene	Non-Coding	0.3906	0	1
ENSG00000183813	CCR4	ENSG00000267554	RP11-686D22.10	processed_pseudogene	Non-Coding	0.5076	0	1
ENSG00000183813	CCR4	ENSG00000267369	RP11-1094M14.8	processed_pseudogene	Non-Coding	0.5988	0	1
ENSG00000183813	CCR4	ENSG00000255987	TOMM20P2	processed_pseudogene	Non-Coding	0.6073	0	1
ENSG00000183813	CCR4	ENSG00000265206	RP5-1171I10.5	antisense	Non-Coding	0.4543	0	1
ENSG00000183813	CCR4	ENSG00000273669	RP11-405M12.4	lincRNA	Non-Coding	0.4996	0	1
ENSG00000183813	CCR4	ENSG00000230155	RP3-477O4.14	antisense	Non-Coding	0.3572	0	1
ENSG00000183813	CCR4	ENSG00000224397	LINC01272	lincRNA	Non-Coding	0.3524	0	1
ENSG00000183813	CCR4	ENSG00000268027	AC006129.2	lincRNA	Non-Coding	0.6724	0	1
ENSG00000183813	CCR4	ENSG00000131401	NAPSB	transcribed_unprocessed_pseudogene	Non-Coding	0.365	0	1
ENSG00000183813	CCR4	ENSG00000230479	AP000695.6	antisense	Non-Coding	0.4306	0	1
ENSG00000183813	CCR4	ENSG00000237989	AP001046.5	lincRNA	Non-Coding	0.4494	0	1
ENSG00000168329	CX3CR1	ENSG00000265531	FCGR1C	unprocessed_pseudogene	Non-Coding	0.4702	0	1
ENSG00000168329	CX3CR1	ENSG00000244682	FCGR2C	polymorphic_pseudogene	Non-Coding	0.4445	0	1
ENSG00000168329	CX3CR1	ENSG00000223552	RP11-24F11.2	antisense	Non-Coding	0.4748	0	1
ENSG00000168329	CX3CR1	ENSG00000251442	LINC01094	lincRNA	Non-Coding	0.4891	0	1
ENSG00000168329	CX3CR1	ENSG00000272908	RP11-121A8.1	lincRNA	Non-Coding	0.4573	0	1
ENSG00000168329	CX3CR1	ENSG00000249978	TRGV7	TR_V_pseudogene	Non-Coding	0.3762	0	1
ENSG00000168329	CX3CR1	ENSG00000233038	AC011899.9	antisense	Non-Coding	0.4939	0	1
ENSG00000168329	CX3CR1	ENSG00000236120	RP11-733O18.1	lincRNA	Non-Coding	0.602	0	1
ENSG00000168329	CX3CR1	ENSG00000228427	RP5-1091N2.9	antisense	Non-Coding	0.3559	0	1
ENSG00000168329	CX3CR1	ENSG00000229671	LINC01150	lincRNA	Non-Coding	0.5495	0	1
ENSG00000168329	CX3CR1	ENSG00000255197	RP11-750H9.5	antisense	Non-Coding	0.5971	0	1
ENSG00000168329	CX3CR1	ENSG00000278982	RP5-1031D4.3	TEC	Non-Coding	0.4654	0	1
ENSG00000168329	CX3CR1	ENSG00000237797	RP11-472N13.3	lincRNA	Non-Coding	0.3856	0	1
ENSG00000168329	CX3CR1	ENSG00000258810	RP11-219E7.1	antisense	Non-Coding	0.4714	0	1
ENSG00000168329	CX3CR1	ENSG00000266274	RN7SL138P	misc_RNA	Non-Coding	0.3881	0	1
ENSG00000168329	CX3CR1	ENSG00000265743	RP11-848P1.3	lincRNA	Non-Coding	0.4631	0	1
ENSG00000168329	CX3CR1	ENSG00000131401	NAPSB	transcribed_unprocessed_pseudogene	Non-Coding	0.6761	0	1
ENSG00000168329	CX3CR1	ENSG00000226751	AF127936.5	lincRNA	Non-Coding	0.3596	0	1
ENSG00000172215	CXCR6	ENSG00000225492	GBP1P1	transcribed_unprocessed_pseudogene	Non-Coding	0.5182	0	1
ENSG00000172215	CXCR6	ENSG00000259834	RP11-284N8.3	lincRNA	Non-Coding	0.6116	0	1
ENSG00000172215	CXCR6	ENSG00000265531	FCGR1C	unprocessed_pseudogene	Non-Coding	0.4076	0	1
ENSG00000172215	CXCR6	ENSG00000244682	FCGR2C	polymorphic_pseudogene	Non-Coding	0.3915	0	1
ENSG00000172215	CXCR6	ENSG00000225217	HSPA7	unprocessed_pseudogene	Non-Coding	0.3523	0	1
ENSG00000172215	CXCR6	ENSG00000235576	AC092580.4	lincRNA	Non-Coding	0.7871	0	1
ENSG00000172215	CXCR6	ENSG00000224220	AC104699.1	antisense	Non-Coding	0.3508	0	1
ENSG00000172215	CXCR6	ENSG00000280721	AC133644.2	lincRNA	Non-Coding	0.5916	0	1
ENSG00000172215	CXCR6	ENSG00000273445	RP11-1399P15.1	antisense	Non-Coding	0.3991	0	1
ENSG00000172215	CXCR6	ENSG00000224137	AC079767.4	lincRNA	Non-Coding	0.4344	0	1
ENSG00000172215	CXCR6	ENSG00000229754	CXCR2P1	transcribed_unprocessed_pseudogene	Non-Coding	0.5351	0	1
ENSG00000172215	CXCR6	ENSG00000223552	RP11-24F11.2	antisense	Non-Coding	0.5285	0	1
ENSG00000172215	CXCR6	ENSG00000251442	LINC01094	lincRNA	Non-Coding	0.4585	0	1
ENSG00000172215	CXCR6	ENSG00000221990	EXOC3-AS1	antisense	Non-Coding	0.3701	0	1
ENSG00000172215	CXCR6	ENSG00000225138	CTD-2228K2.7	processed_transcript	Non-Coding	0.4061	0	1
ENSG00000172215	CXCR6	ENSG00000238000	RP11-274E7.2	processed_pseudogene	Non-Coding	0.4065	0	1
ENSG00000172215	CXCR6	ENSG00000248996	RP11-1334A24.6	antisense	Non-Coding	0.4285	0	1
ENSG00000172215	CXCR6	ENSG00000237988	OR2I1P	unprocessed_pseudogene	Non-Coding	0.5405	0	1
ENSG00000172215	CXCR6	ENSG00000225864	HCG4P11	unprocessed_pseudogene	Non-Coding	0.4124	0	1
ENSG00000172215	CXCR6	ENSG00000206341	HLA-H	unprocessed_pseudogene	Non-Coding	0.3718	0	1
ENSG00000172215	CXCR6	ENSG00000206337	HCP5	sense_overlapping	Non-Coding	0.4656	0	1
ENSG00000172215	CXCR6	ENSG00000223534	HLA-DQB1-AS1	antisense	Non-Coding	0.4114	0	1
ENSG00000172215	CXCR6	ENSG00000204261	PSMB8-AS1	lincRNA	Non-Coding	0.4545	0	1
ENSG00000172215	CXCR6	ENSG00000224796	RPL32P1	processed_pseudogene	Non-Coding	0.4051	0	1
ENSG00000172215	CXCR6	ENSG00000237398	HLA-DPA3	unprocessed_pseudogene	Non-Coding	0.3575	0	1
ENSG00000172215	CXCR6	ENSG00000224666	RP1-50J22.4	antisense	Non-Coding	0.3506	0	1
ENSG00000172215	CXCR6	ENSG00000237181	AC147651.4	antisense	Non-Coding	0.5337	0	1
ENSG00000172215	CXCR6	ENSG00000272908	RP11-121A8.1	lincRNA	Non-Coding	0.4656	0	1
ENSG00000172215	CXCR6	ENSG00000249978	TRGV7	TR_V_pseudogene	Non-Coding	0.5202	0	1
ENSG00000172215	CXCR6	ENSG00000281103	TRG-AS1	antisense	Non-Coding	0.7671	0	1
ENSG00000172215	CXCR6	ENSG00000182487	NCF1B	transcribed_unprocessed_pseudogene	Non-Coding	0.5613	0	1
ENSG00000172215	CXCR6	ENSG00000165178	NCF1C	unprocessed_pseudogene	Non-Coding	0.4856	0	1
ENSG00000172215	CXCR6	ENSG00000273341	RP5-899E9.1	lincRNA	Non-Coding	0.4504	0	1
ENSG00000172215	CXCR6	ENSG00000241657	TRBV11-2	lincRNA	Non-Coding	0.4661	0	1
ENSG00000172215	CXCR6	ENSG00000233038	AC011899.9	antisense	Non-Coding	0.4959	0	1
ENSG00000172215	CXCR6	ENSG00000228427	RP5-1091N2.9	antisense	Non-Coding	0.6312	0	1
ENSG00000172215	CXCR6	ENSG00000229671	LINC01150	lincRNA	Non-Coding	0.3766	0	1
ENSG00000172215	CXCR6	ENSG00000255197	RP11-750H9.5	antisense	Non-Coding	0.3998	0	1
ENSG00000172215	CXCR6	ENSG00000235505	RP11-693N9.2	transcribed_unprocessed_pseudogene	Non-Coding	0.3726	0	1
ENSG00000172215	CXCR6	ENSG00000255422	AP002954.4	antisense	Non-Coding	0.412	0	1
ENSG00000172215	CXCR6	ENSG00000258352	RP11-23J18.1	transcribed_processed_pseudogene	Non-Coding	0.4222	0	1
ENSG00000172215	CXCR6	ENSG00000247774	PCED1B-AS1	processed_transcript	Non-Coding	0.6843	0	1
ENSG00000172215	CXCR6	ENSG00000256262	USP30-AS1	antisense	Non-Coding	0.4362	0	1
ENSG00000172215	CXCR6	ENSG00000225131	PSME2P2	processed_pseudogene	Non-Coding	0.3565	0	1
ENSG00000172215	CXCR6	ENSG00000258810	RP11-219E7.1	antisense	Non-Coding	0.3787	0	1
ENSG00000172215	CXCR6	ENSG00000258875	CTD-2547L24.3	processed_transcript	Non-Coding	0.3502	0	1
ENSG00000172215	CXCR6	ENSG00000253755	IGHGP	IG_C_pseudogene	Non-Coding	0.4699	0	1
ENSG00000172215	CXCR6	ENSG00000259772	RP11-16E12.2	lincRNA	Non-Coding	0.4209	0	1
ENSG00000172215	CXCR6	ENSG00000261644	RP11-327F22.2	antisense	Non-Coding	0.463	0	1
ENSG00000172215	CXCR6	ENSG00000261270	RP11-325K4.3	sense_intronic	Non-Coding	0.3755	0	1
ENSG00000172215	CXCR6	ENSG00000213876	RPL7AP64	processed_pseudogene	Non-Coding	0.4534	0	1
ENSG00000172215	CXCR6	ENSG00000266274	RN7SL138P	misc_RNA	Non-Coding	0.3751	0	1
ENSG00000172215	CXCR6	ENSG00000265743	RP11-848P1.3	lincRNA	Non-Coding	0.3804	0	1
ENSG00000172215	CXCR6	ENSG00000267554	RP11-686D22.10	processed_pseudogene	Non-Coding	0.5342	0	1
ENSG00000172215	CXCR6	ENSG00000267369	RP11-1094M14.8	processed_pseudogene	Non-Coding	0.7204	0	1
ENSG00000172215	CXCR6	ENSG00000255987	TOMM20P2	processed_pseudogene	Non-Coding	0.6832	0	1
ENSG00000172215	CXCR6	ENSG00000265206	RP5-1171I10.5	antisense	Non-Coding	0.544	0	1
ENSG00000172215	CXCR6	ENSG00000273669	RP11-405M12.4	lincRNA	Non-Coding	0.5559	0	1
ENSG00000172215	CXCR6	ENSG00000230155	RP3-477O4.14	antisense	Non-Coding	0.4719	0	1
ENSG00000172215	CXCR6	ENSG00000224397	LINC01272	lincRNA	Non-Coding	0.356	0	1
ENSG00000172215	CXCR6	ENSG00000279396	AC130469.1	TEC	Non-Coding	0.4389	0	1
ENSG00000172215	CXCR6	ENSG00000226025	LGALS17A	transcribed_unprocessed_pseudogene	Non-Coding	0.3822	0	1
ENSG00000172215	CXCR6	ENSG00000268027	AC006129.2	lincRNA	Non-Coding	0.7236	0	1
ENSG00000172215	CXCR6	ENSG00000268001	CARD8-AS1	antisense	Non-Coding	0.3809	0	1
ENSG00000172215	CXCR6	ENSG00000131401	NAPSB	transcribed_unprocessed_pseudogene	Non-Coding	0.4226	0	1
ENSG00000172215	CXCR6	ENSG00000272666	CTA-384D8.35	lincRNA	Non-Coding	0.4915	0	1
ENSG00000172215	CXCR6	ENSG00000273272	CTA-384D8.34	lincRNA	Non-Coding	0.5052	0	1
ENSG00000172215	CXCR6	ENSG00000226738	CTA-384D8.31	antisense	Non-Coding	0.444	0	1
ENSG00000172215	CXCR6	ENSG00000226751	AF127936.5	lincRNA	Non-Coding	0.3639	0	1
ENSG00000172215	CXCR6	ENSG00000237989	AP001046.5	lincRNA	Non-Coding	0.4666	0	1
ENSG00000169245	CXCL10	ENSG00000230812	LINC01358	lincRNA	Non-Coding	0.3803	0	1
ENSG00000169245	CXCL10	ENSG00000225492	GBP1P1	transcribed_unprocessed_pseudogene	Non-Coding	0.7211	0	1
ENSG00000169245	CXCL10	ENSG00000235576	AC092580.4	lincRNA	Non-Coding	0.4324	0	1
ENSG00000169245	CXCL10	ENSG00000280721	AC133644.2	lincRNA	Non-Coding	0.4672	0	1
ENSG00000169245	CXCL10	ENSG00000229754	CXCR2P1	transcribed_unprocessed_pseudogene	Non-Coding	0.5837	0	1
ENSG00000169245	CXCL10	ENSG00000223552	RP11-24F11.2	antisense	Non-Coding	0.3745	0	1
ENSG00000169245	CXCL10	ENSG00000251442	LINC01094	lincRNA	Non-Coding	0.3746	0	1
ENSG00000169245	CXCL10	ENSG00000234838	RP11-5P22.1	processed_pseudogene	Non-Coding	0.3678	0	1
ENSG00000169245	CXCL10	ENSG00000238000	RP11-274E7.2	processed_pseudogene	Non-Coding	0.4217	0	1
ENSG00000169245	CXCL10	ENSG00000237988	OR2I1P	unprocessed_pseudogene	Non-Coding	0.5247	0	1
ENSG00000169245	CXCL10	ENSG00000225864	HCG4P11	unprocessed_pseudogene	Non-Coding	0.5071	0	1
ENSG00000169245	CXCL10	ENSG00000230521	HCG4P7	unprocessed_pseudogene	Non-Coding	0.4097	0	1
ENSG00000169245	CXCL10	ENSG00000206341	HLA-H	unprocessed_pseudogene	Non-Coding	0.4552	0	1
ENSG00000169245	CXCL10	ENSG00000227766	HCG4P5	unprocessed_pseudogene	Non-Coding	0.4047	0	1
ENSG00000169245	CXCL10	ENSG00000243753	HLA-L	transcribed_unprocessed_pseudogene	Non-Coding	0.3773	0	1
ENSG00000169245	CXCL10	ENSG00000271581	XXbac-BPG248L24.12	unprocessed_pseudogene	Non-Coding	0.4673	0	1
ENSG00000169245	CXCL10	ENSG00000206337	HCP5	sense_overlapping	Non-Coding	0.6138	0	1
ENSG00000169245	CXCL10	ENSG00000204261	PSMB8-AS1	lincRNA	Non-Coding	0.6101	0	1
ENSG00000169245	CXCL10	ENSG00000224666	RP1-50J22.4	antisense	Non-Coding	0.4956	0	1
ENSG00000169245	CXCL10	ENSG00000237181	AC147651.4	antisense	Non-Coding	0.3655	0	1
ENSG00000169245	CXCL10	ENSG00000281103	TRG-AS1	antisense	Non-Coding	0.3946	0	1
ENSG00000169245	CXCL10	ENSG00000182487	NCF1B	transcribed_unprocessed_pseudogene	Non-Coding	0.4516	0	1
ENSG00000169245	CXCL10	ENSG00000165178	NCF1C	unprocessed_pseudogene	Non-Coding	0.4403	0	1
ENSG00000169245	CXCL10	ENSG00000272941	RP11-134L10.1	antisense	Non-Coding	0.4005	0	1
ENSG00000169245	CXCL10	ENSG00000228427	RP5-1091N2.9	antisense	Non-Coding	0.4031	0	1
ENSG00000169245	CXCL10	ENSG00000247774	PCED1B-AS1	processed_transcript	Non-Coding	0.3885	0	1
ENSG00000169245	CXCL10	ENSG00000256262	USP30-AS1	antisense	Non-Coding	0.7001	0	1
ENSG00000169245	CXCL10	ENSG00000225131	PSME2P2	processed_pseudogene	Non-Coding	0.3932	0	1
ENSG00000169245	CXCL10	ENSG00000261644	RP11-327F22.2	antisense	Non-Coding	0.4352	0	1
ENSG00000169245	CXCL10	ENSG00000277511	CTD-2095E4.5	lincRNA	Non-Coding	0.3665	0	1
ENSG00000169245	CXCL10	ENSG00000267369	RP11-1094M14.8	processed_pseudogene	Non-Coding	0.3855	0	1
ENSG00000169245	CXCL10	ENSG00000255987	TOMM20P2	processed_pseudogene	Non-Coding	0.4629	0	1
ENSG00000169245	CXCL10	ENSG00000226025	LGALS17A	transcribed_unprocessed_pseudogene	Non-Coding	0.4892	0	1
ENSG00000169245	CXCL10	ENSG00000268027	AC006129.2	lincRNA	Non-Coding	0.3959	0	1
ENSG00000169245	CXCL10	ENSG00000268001	CARD8-AS1	antisense	Non-Coding	0.351	0	1
ENSG00000169245	CXCL10	ENSG00000272666	CTA-384D8.35	lincRNA	Non-Coding	0.5706	0	1
ENSG00000169245	CXCL10	ENSG00000273272	CTA-384D8.34	lincRNA	Non-Coding	0.4832	0	1
ENSG00000169245	CXCL10	ENSG00000226751	AF127936.5	lincRNA	Non-Coding	0.4236	0	1
ENSG00000169245	CXCL10	ENSG00000237989	AP001046.5	lincRNA	Non-Coding	0.3662	0	1
ENSG00000169248	CXCL11	ENSG00000225492	GBP1P1	transcribed_unprocessed_pseudogene	Non-Coding	0.659	0	1
ENSG00000169248	CXCL11	ENSG00000225964	NRIR	antisense	Non-Coding	0.3542	0	1
ENSG00000169248	CXCL11	ENSG00000235576	AC092580.4	lincRNA	Non-Coding	0.3894	0	1
ENSG00000169248	CXCL11	ENSG00000280721	AC133644.2	lincRNA	Non-Coding	0.3645	0	1
ENSG00000169248	CXCL11	ENSG00000229754	CXCR2P1	transcribed_unprocessed_pseudogene	Non-Coding	0.5046	0	1
ENSG00000169248	CXCL11	ENSG00000214108	TPT1P5	processed_pseudogene	Non-Coding	0.4446	0	1
ENSG00000169248	CXCL11	ENSG00000234838	RP11-5P22.1	processed_pseudogene	Non-Coding	0.5138	0	1
ENSG00000169248	CXCL11	ENSG00000237988	OR2I1P	unprocessed_pseudogene	Non-Coding	0.3502	0	1
ENSG00000169248	CXCL11	ENSG00000225864	HCG4P11	unprocessed_pseudogene	Non-Coding	0.5305	0	1
ENSG00000169248	CXCL11	ENSG00000206341	HLA-H	unprocessed_pseudogene	Non-Coding	0.3654	0	1
ENSG00000169248	CXCL11	ENSG00000271581	XXbac-BPG248L24.12	unprocessed_pseudogene	Non-Coding	0.4055	0	1
ENSG00000169248	CXCL11	ENSG00000206337	HCP5	sense_overlapping	Non-Coding	0.5045	0	1
ENSG00000169248	CXCL11	ENSG00000204261	PSMB8-AS1	lincRNA	Non-Coding	0.5449	0	1
ENSG00000169248	CXCL11	ENSG00000224666	RP1-50J22.4	antisense	Non-Coding	0.4836	0	1
ENSG00000169248	CXCL11	ENSG00000234147	RP3-460G2.2	lincRNA	Non-Coding	0.3851	0	1
ENSG00000169248	CXCL11	ENSG00000260997	RP4-647J21.1	sense_overlapping	Non-Coding	0.4191	0	1
ENSG00000169248	CXCL11	ENSG00000182487	NCF1B	transcribed_unprocessed_pseudogene	Non-Coding	0.3717	0	1
ENSG00000169248	CXCL11	ENSG00000165178	NCF1C	unprocessed_pseudogene	Non-Coding	0.354	0	1
ENSG00000169248	CXCL11	ENSG00000272941	RP11-134L10.1	antisense	Non-Coding	0.3809	0	1
ENSG00000169248	CXCL11	ENSG00000255480	RP4-710M3.2	antisense	Non-Coding	0.4873	0	1
ENSG00000169248	CXCL11	ENSG00000256262	USP30-AS1	antisense	Non-Coding	0.6322	0	1
ENSG00000169248	CXCL11	ENSG00000259342	RP11-519G16.5	antisense	Non-Coding	0.5202	0	1
ENSG00000169248	CXCL11	ENSG00000261644	RP11-327F22.2	antisense	Non-Coding	0.4067	0	1
ENSG00000169248	CXCL11	ENSG00000277511	CTD-2095E4.5	lincRNA	Non-Coding	0.3873	0	1
ENSG00000169248	CXCL11	ENSG00000267554	RP11-686D22.10	processed_pseudogene	Non-Coding	0.3621	0	1
ENSG00000169248	CXCL11	ENSG00000267369	RP11-1094M14.8	processed_pseudogene	Non-Coding	0.4407	0	1
ENSG00000169248	CXCL11	ENSG00000255987	TOMM20P2	processed_pseudogene	Non-Coding	0.4949	0	1
ENSG00000169248	CXCL11	ENSG00000233214	AC002511.2	lincRNA	Non-Coding	0.3724	0	1
ENSG00000169248	CXCL11	ENSG00000226025	LGALS17A	transcribed_unprocessed_pseudogene	Non-Coding	0.506	0	1
ENSG00000169248	CXCL11	ENSG00000272666	CTA-384D8.35	lincRNA	Non-Coding	0.5093	0	1
ENSG00000169248	CXCL11	ENSG00000273272	CTA-384D8.34	lincRNA	Non-Coding	0.4183	0	1
ENSG00000169248	CXCL11	ENSG00000226751	AF127936.5	lincRNA	Non-Coding	0.4001	0	1
ENSG00000156234	CXCL13	ENSG00000225492	GBP1P1	transcribed_unprocessed_pseudogene	Non-Coding	0.4939	0	1
ENSG00000156234	CXCL13	ENSG00000259834	RP11-284N8.3	lincRNA	Non-Coding	0.5364	0	1
ENSG00000156234	CXCL13	ENSG00000235576	AC092580.4	lincRNA	Non-Coding	0.6064	0	1
ENSG00000156234	CXCL13	ENSG00000224220	AC104699.1	antisense	Non-Coding	0.404	0	1
ENSG00000156234	CXCL13	ENSG00000280721	AC133644.2	lincRNA	Non-Coding	0.6187	0	1
ENSG00000156234	CXCL13	ENSG00000273445	RP11-1399P15.1	antisense	Non-Coding	0.4409	0	1
ENSG00000156234	CXCL13	ENSG00000224137	AC079767.4	lincRNA	Non-Coding	0.5774	0	1
ENSG00000156234	CXCL13	ENSG00000229754	CXCR2P1	transcribed_unprocessed_pseudogene	Non-Coding	0.4587	0	1
ENSG00000156234	CXCL13	ENSG00000223552	RP11-24F11.2	antisense	Non-Coding	0.4149	0	1
ENSG00000156234	CXCL13	ENSG00000248988	RP11-815N9.2	processed_pseudogene	Non-Coding	0.3511	0	1
ENSG00000156234	CXCL13	ENSG00000238000	RP11-274E7.2	processed_pseudogene	Non-Coding	0.4306	0	1
ENSG00000156234	CXCL13	ENSG00000237988	OR2I1P	unprocessed_pseudogene	Non-Coding	0.6524	0	1
ENSG00000156234	CXCL13	ENSG00000225864	HCG4P11	unprocessed_pseudogene	Non-Coding	0.4355	0	1
ENSG00000156234	CXCL13	ENSG00000230521	HCG4P7	unprocessed_pseudogene	Non-Coding	0.4524	0	1
ENSG00000156234	CXCL13	ENSG00000206341	HLA-H	unprocessed_pseudogene	Non-Coding	0.4496	0	1
ENSG00000156234	CXCL13	ENSG00000206337	HCP5	sense_overlapping	Non-Coding	0.4567	0	1
ENSG00000156234	CXCL13	ENSG00000204261	PSMB8-AS1	lincRNA	Non-Coding	0.4329	0	1
ENSG00000156234	CXCL13	ENSG00000237398	HLA-DPA3	unprocessed_pseudogene	Non-Coding	0.4105	0	1
ENSG00000156234	CXCL13	ENSG00000224666	RP1-50J22.4	antisense	Non-Coding	0.3637	0	1
ENSG00000156234	CXCL13	ENSG00000237181	AC147651.4	antisense	Non-Coding	0.525	0	1
ENSG00000156234	CXCL13	ENSG00000281103	TRG-AS1	antisense	Non-Coding	0.5751	0	1
ENSG00000156234	CXCL13	ENSG00000182487	NCF1B	transcribed_unprocessed_pseudogene	Non-Coding	0.5806	0	1
ENSG00000156234	CXCL13	ENSG00000165178	NCF1C	unprocessed_pseudogene	Non-Coding	0.4764	0	1
ENSG00000156234	CXCL13	ENSG00000273341	RP5-899E9.1	lincRNA	Non-Coding	0.371	0	1
ENSG00000156234	CXCL13	ENSG00000241657	TRBV11-2	lincRNA	Non-Coding	0.3687	0	1
ENSG00000156234	CXCL13	ENSG00000228427	RP5-1091N2.9	antisense	Non-Coding	0.5402	0	1
ENSG00000156234	CXCL13	ENSG00000253196	RP11-706C16.7	antisense	Non-Coding	0.4518	0	1
ENSG00000156234	CXCL13	ENSG00000247774	PCED1B-AS1	processed_transcript	Non-Coding	0.6046	0	1
ENSG00000156234	CXCL13	ENSG00000256262	USP30-AS1	antisense	Non-Coding	0.4017	0	1
ENSG00000156234	CXCL13	ENSG00000253755	IGHGP	IG_C_pseudogene	Non-Coding	0.4135	0	1
ENSG00000156234	CXCL13	ENSG00000259772	RP11-16E12.2	lincRNA	Non-Coding	0.4888	0	1
ENSG00000156234	CXCL13	ENSG00000261644	RP11-327F22.2	antisense	Non-Coding	0.3704	0	1
ENSG00000156234	CXCL13	ENSG00000213876	RPL7AP64	processed_pseudogene	Non-Coding	0.392	0	1
ENSG00000156234	CXCL13	ENSG00000267554	RP11-686D22.10	processed_pseudogene	Non-Coding	0.4171	0	1
ENSG00000156234	CXCL13	ENSG00000267369	RP11-1094M14.8	processed_pseudogene	Non-Coding	0.6061	0	1
ENSG00000156234	CXCL13	ENSG00000255987	TOMM20P2	processed_pseudogene	Non-Coding	0.5644	0	1
ENSG00000156234	CXCL13	ENSG00000265206	RP5-1171I10.5	antisense	Non-Coding	0.4432	0	1
ENSG00000156234	CXCL13	ENSG00000273669	RP11-405M12.4	lincRNA	Non-Coding	0.4579	0	1
ENSG00000156234	CXCL13	ENSG00000230155	RP3-477O4.14	antisense	Non-Coding	0.4241	0	1
ENSG00000156234	CXCL13	ENSG00000268027	AC006129.2	lincRNA	Non-Coding	0.704	0	1
ENSG00000156234	CXCL13	ENSG00000272666	CTA-384D8.35	lincRNA	Non-Coding	0.5231	0	1
ENSG00000156234	CXCL13	ENSG00000273272	CTA-384D8.34	lincRNA	Non-Coding	0.5105	0	1
ENSG00000156234	CXCL13	ENSG00000226738	CTA-384D8.31	antisense	Non-Coding	0.3707	0	1
ENSG00000156234	CXCL13	ENSG00000237989	AP001046.5	lincRNA	Non-Coding	0.4288	0	1
ENSG00000118785	SPP1	ENSG00000265531	FCGR1C	unprocessed_pseudogene	Non-Coding	0.5142	0	1
ENSG00000118785	SPP1	ENSG00000280721	AC133644.2	lincRNA	Non-Coding	0.4281	0	1
ENSG00000118785	SPP1	ENSG00000223552	RP11-24F11.2	antisense	Non-Coding	0.5484	0	1
ENSG00000118785	SPP1	ENSG00000251442	LINC01094	lincRNA	Non-Coding	0.6296	0	1
ENSG00000118785	SPP1	ENSG00000249001	RP11-742B18.1	antisense	Non-Coding	0.3519	0	1
ENSG00000118785	SPP1	ENSG00000279496	CTC-251I16.1	TEC	Non-Coding	0.3947	0	1
ENSG00000118785	SPP1	ENSG00000248996	RP11-1334A24.6	antisense	Non-Coding	0.3652	0	1
ENSG00000118785	SPP1	ENSG00000237181	AC147651.4	antisense	Non-Coding	0.4831	0	1
ENSG00000118785	SPP1	ENSG00000272908	RP11-121A8.1	lincRNA	Non-Coding	0.3971	0	1
ENSG00000118785	SPP1	ENSG00000249978	TRGV7	TR_V_pseudogene	Non-Coding	0.4173	0	1
ENSG00000118785	SPP1	ENSG00000182487	NCF1B	transcribed_unprocessed_pseudogene	Non-Coding	0.545	0	1
ENSG00000118785	SPP1	ENSG00000165178	NCF1C	unprocessed_pseudogene	Non-Coding	0.5148	0	1
ENSG00000118785	SPP1	ENSG00000273341	RP5-899E9.1	lincRNA	Non-Coding	0.3583	0	1
ENSG00000118785	SPP1	ENSG00000233038	AC011899.9	antisense	Non-Coding	0.489	0	1
ENSG00000118785	SPP1	ENSG00000236120	RP11-733O18.1	lincRNA	Non-Coding	0.3519	0	1
ENSG00000118785	SPP1	ENSG00000228427	RP5-1091N2.9	antisense	Non-Coding	0.51	0	1
ENSG00000118785	SPP1	ENSG00000229671	LINC01150	lincRNA	Non-Coding	0.3903	0	1
ENSG00000118785	SPP1	ENSG00000255197	RP11-750H9.5	antisense	Non-Coding	0.4133	0	1
ENSG00000118785	SPP1	ENSG00000278768	BACE1-AS	antisense	Non-Coding	-0.351	0	-1
ENSG00000118785	SPP1	ENSG00000255422	AP002954.4	antisense	Non-Coding	0.3637	0	1
ENSG00000118785	SPP1	ENSG00000228651	RP11-556E13.1	antisense	Non-Coding	0.4436	0	1
ENSG00000118785	SPP1	ENSG00000260400	RP11-119F7.5	sense_overlapping	Non-Coding	-0.3904	0	-1
ENSG00000118785	SPP1	ENSG00000247774	PCED1B-AS1	processed_transcript	Non-Coding	0.4485	0	1
ENSG00000118785	SPP1	ENSG00000232187	FTH1P7	processed_pseudogene	Non-Coding	0.3849	0	1
ENSG00000118785	SPP1	ENSG00000213876	RPL7AP64	processed_pseudogene	Non-Coding	0.3674	0	1
ENSG00000118785	SPP1	ENSG00000266835	GAPLINC	lincRNA	Non-Coding	0.4665	0	1
ENSG00000118785	SPP1	ENSG00000224397	LINC01272	lincRNA	Non-Coding	0.667	0	1
ENSG00000118785	SPP1	ENSG00000268734	CTB-61M7.2	lincRNA	Non-Coding	0.5867	0	1
ENSG00000118785	SPP1	ENSG00000230479	AP000695.6	antisense	Non-Coding	0.3921	0	1
ENSG00000118785	SPP1	ENSG00000233818	AP000695.4	antisense	Non-Coding	0.4537	0	1
ENSG00000168685	IL7R	ENSG00000265531	FCGR1C	unprocessed_pseudogene	Non-Coding	0.3539	0	1
ENSG00000168685	IL7R	ENSG00000244682	FCGR2C	polymorphic_pseudogene	Non-Coding	0.425	0	1
ENSG00000168685	IL7R	ENSG00000235576	AC092580.4	lincRNA	Non-Coding	0.3516	0	1
ENSG00000168685	IL7R	ENSG00000280721	AC133644.2	lincRNA	Non-Coding	0.4743	0	1
ENSG00000168685	IL7R	ENSG00000234231	AC093616.4	unprocessed_pseudogene	Non-Coding	0.3756	0	1
ENSG00000168685	IL7R	ENSG00000227992	AC108463.2	processed_pseudogene	Non-Coding	0.3707	0	1
ENSG00000168685	IL7R	ENSG00000229056	AC020571.3	antisense	Non-Coding	0.4358	0	1
ENSG00000168685	IL7R	ENSG00000224137	AC079767.4	lincRNA	Non-Coding	0.4358	0	1
ENSG00000168685	IL7R	ENSG00000230838	AC093850.2	lincRNA	Non-Coding	0.5783	0	1
ENSG00000168685	IL7R	ENSG00000223552	RP11-24F11.2	antisense	Non-Coding	0.4199	0	1
ENSG00000168685	IL7R	ENSG00000251442	LINC01094	lincRNA	Non-Coding	0.5181	0	1
ENSG00000168685	IL7R	ENSG00000260244	RP11-588K22.2	sense_overlapping	Non-Coding	0.3963	0	1
ENSG00000168685	IL7R	ENSG00000261269	RP11-389C8.2	sense_overlapping	Non-Coding	0.3669	0	1
ENSG00000168685	IL7R	ENSG00000279496	CTC-251I16.1	TEC	Non-Coding	0.5693	0	1
ENSG00000168685	IL7R	ENSG00000248996	RP11-1334A24.6	antisense	Non-Coding	0.5327	0	1
ENSG00000168685	IL7R	ENSG00000237988	OR2I1P	unprocessed_pseudogene	Non-Coding	0.3773	0	1
ENSG00000168685	IL7R	ENSG00000237398	HLA-DPA3	unprocessed_pseudogene	Non-Coding	0.4026	0	1
ENSG00000168685	IL7R	ENSG00000223485	RP11-417E7.1	lincRNA	Non-Coding	0.5499	0	1
ENSG00000168685	IL7R	ENSG00000237181	AC147651.4	antisense	Non-Coding	0.3829	0	1
ENSG00000168685	IL7R	ENSG00000272908	RP11-121A8.1	lincRNA	Non-Coding	0.4751	0	1
ENSG00000168685	IL7R	ENSG00000249978	TRGV7	TR_V_pseudogene	Non-Coding	0.464	0	1
ENSG00000168685	IL7R	ENSG00000281103	TRG-AS1	antisense	Non-Coding	0.3925	0	1
ENSG00000168685	IL7R	ENSG00000182487	NCF1B	transcribed_unprocessed_pseudogene	Non-Coding	0.5113	0	1
ENSG00000168685	IL7R	ENSG00000165178	NCF1C	unprocessed_pseudogene	Non-Coding	0.3653	0	1
ENSG00000168685	IL7R	ENSG00000273341	RP5-899E9.1	lincRNA	Non-Coding	0.3686	0	1
ENSG00000168685	IL7R	ENSG00000233038	AC011899.9	antisense	Non-Coding	0.4546	0	1
ENSG00000168685	IL7R	ENSG00000228427	RP5-1091N2.9	antisense	Non-Coding	0.4386	0	1
ENSG00000168685	IL7R	ENSG00000253161	LINC01605	lincRNA	Non-Coding	0.497	0	1
ENSG00000168685	IL7R	ENSG00000253196	RP11-706C16.7	antisense	Non-Coding	0.3703	0	1
ENSG00000168685	IL7R	ENSG00000255197	RP11-750H9.5	antisense	Non-Coding	0.4964	0	1
ENSG00000168685	IL7R	ENSG00000243742	RPLP0P2	transcribed_processed_pseudogene	Non-Coding	0.4735	0	1
ENSG00000168685	IL7R	ENSG00000236935	AP003774.1	antisense	Non-Coding	0.4064	0	1
ENSG00000168685	IL7R	ENSG00000228651	RP11-556E13.1	antisense	Non-Coding	0.478	0	1
ENSG00000168685	IL7R	ENSG00000247774	PCED1B-AS1	processed_transcript	Non-Coding	0.3802	0	1
ENSG00000168685	IL7R	ENSG00000259367	RP11-815J21.4	antisense	Non-Coding	0.4604	0	1
ENSG00000168685	IL7R	ENSG00000186594	MIR22HG	lincRNA	Non-Coding	0.3565	0	1
ENSG00000168685	IL7R	ENSG00000213876	RPL7AP64	processed_pseudogene	Non-Coding	0.3558	0	1
ENSG00000168685	IL7R	ENSG00000267369	RP11-1094M14.8	processed_pseudogene	Non-Coding	0.3886	0	1
ENSG00000168685	IL7R	ENSG00000255987	TOMM20P2	processed_pseudogene	Non-Coding	0.3786	0	1
ENSG00000168685	IL7R	ENSG00000224397	LINC01272	lincRNA	Non-Coding	0.4214	0	1
ENSG00000168685	IL7R	ENSG00000268027	AC006129.2	lincRNA	Non-Coding	0.4298	0	1
ENSG00000168685	IL7R	ENSG00000268734	CTB-61M7.2	lincRNA	Non-Coding	0.4634	0	1
ENSG00000168685	IL7R	ENSG00000235649	MXRA5Y	unprocessed_pseudogene	Non-Coding	0.3756	0	1
ENSG00000168685	IL7R	ENSG00000230479	AP000695.6	antisense	Non-Coding	0.4786	0	1
ENSG00000168685	IL7R	ENSG00000233818	AP000695.4	antisense	Non-Coding	0.4164	0	1
ENSG00000168685	IL7R	ENSG00000237989	AP001046.5	lincRNA	Non-Coding	0.4471	0	1
ENSG00000113594	LIFR	ENSG00000244968	LIFR-AS1	antisense	Non-Coding	0.5647	0	1
ENSG00000113594	LIFR	ENSG00000280254	RP11-81A22.4	TEC	Non-Coding	0.3548	0	1
ENSG00000197043	ANXA6	ENSG00000235565	RP11-86H7.7	lincRNA	Non-Coding	0.362	0	1
ENSG00000197043	ANXA6	ENSG00000260941	LINC00622	sense_overlapping	Non-Coding	0.3907	0	1
ENSG00000197043	ANXA6	ENSG00000230630	DNM3OS	antisense	Non-Coding	0.4137	0	1
ENSG00000197043	ANXA6	ENSG00000259863	SH3RF3-AS1	lincRNA	Non-Coding	0.4269	0	1
ENSG00000197043	ANXA6	ENSG00000214820	MPRIPP1	processed_pseudogene	Non-Coding	0.4209	0	1
ENSG00000197043	ANXA6	ENSG00000229334	AC046143.3	antisense	Non-Coding	0.3604	0	1
ENSG00000197043	ANXA6	ENSG00000245067	IGFBP7-AS1	antisense	Non-Coding	0.352	0	1
ENSG00000197043	ANXA6	ENSG00000248890	HHIP-AS1	antisense	Non-Coding	0.3927	0	1
ENSG00000197043	ANXA6	ENSG00000261269	RP11-389C8.2	sense_overlapping	Non-Coding	0.3526	0	1
ENSG00000197043	ANXA6	ENSG00000261295	RP11-524D16__A.3	antisense	Non-Coding	0.3815	0	1
ENSG00000197043	ANXA6	ENSG00000235531	MSC-AS1	antisense	Non-Coding	0.4171	0	1
ENSG00000197043	ANXA6	ENSG00000270412	RP11-92C4.6	antisense	Non-Coding	0.3527	0	1
ENSG00000197043	ANXA6	ENSG00000184669	OR7E14P	transcribed_unprocessed_pseudogene	Non-Coding	-0.3672	0	-1
ENSG00000197043	ANXA6	ENSG00000261625	RP11-554A11.4	sense_overlapping	Non-Coding	0.4062	0	1
ENSG00000197043	ANXA6	ENSG00000254667	AP000783.1	transcribed_unprocessed_pseudogene	Non-Coding	0.4166	0	1
ENSG00000197043	ANXA6	ENSG00000234961	RP11-124N14.3	antisense	Non-Coding	0.5274	0	1
ENSG00000197043	ANXA6	ENSG00000227825	SLC9A7P1	transcribed_processed_pseudogene	Non-Coding	0.3994	0	1
ENSG00000197043	ANXA6	ENSG00000260329	RP11-412D9.4	antisense	Non-Coding	0.373	0	1
ENSG00000197043	ANXA6	ENSG00000236914	RP11-1008C21.2	lincRNA	Non-Coding	0.3575	0	1
ENSG00000197043	ANXA6	ENSG00000261183	RP11-532F12.5	antisense	Non-Coding	-0.3885	0	-1
ENSG00000197043	ANXA6	ENSG00000260577	RP11-615I2.2	antisense	Non-Coding	0.374	0	1
ENSG00000197043	ANXA6	ENSG00000262601	CTC-786C10.1	lincRNA	Non-Coding	0.5547	0	1
ENSG00000197043	ANXA6	ENSG00000264885	RP11-815I9.4	sense_intronic	Non-Coding	0.3832	0	1
ENSG00000197043	ANXA6	ENSG00000240445	FOXO3B	processed_pseudogene	Non-Coding	0.3797	0	1
ENSG00000197043	ANXA6	ENSG00000188013	MEIS3P2	processed_pseudogene	Non-Coding	0.356	0	1
ENSG00000197043	ANXA6	ENSG00000214578	HMGN2P15	processed_pseudogene	Non-Coding	0.3555	0	1
ENSG00000197043	ANXA6	ENSG00000263812	LINC00908	lincRNA	Non-Coding	0.3607	0	1
ENSG00000197043	ANXA6	ENSG00000267045	AC006126.4	lincRNA	Non-Coding	0.3538	0	1
ENSG00000113263	ITK	ENSG00000225492	GBP1P1	transcribed_unprocessed_pseudogene	Non-Coding	0.5157	0	1
ENSG00000113263	ITK	ENSG00000259834	RP11-284N8.3	lincRNA	Non-Coding	0.6577	0	1
ENSG00000113263	ITK	ENSG00000265531	FCGR1C	unprocessed_pseudogene	Non-Coding	0.4646	0	1
ENSG00000113263	ITK	ENSG00000244682	FCGR2C	polymorphic_pseudogene	Non-Coding	0.5352	0	1
ENSG00000113263	ITK	ENSG00000225217	HSPA7	unprocessed_pseudogene	Non-Coding	0.4583	0	1
ENSG00000113263	ITK	ENSG00000235576	AC092580.4	lincRNA	Non-Coding	0.6788	0	1
ENSG00000113263	ITK	ENSG00000224220	AC104699.1	antisense	Non-Coding	0.3904	0	1
ENSG00000113263	ITK	ENSG00000280721	AC133644.2	lincRNA	Non-Coding	0.5779	0	1
ENSG00000113263	ITK	ENSG00000273445	RP11-1399P15.1	antisense	Non-Coding	0.4387	0	1
ENSG00000113263	ITK	ENSG00000224137	AC079767.4	lincRNA	Non-Coding	0.4669	0	1
ENSG00000113263	ITK	ENSG00000229754	CXCR2P1	transcribed_unprocessed_pseudogene	Non-Coding	0.6381	0	1
ENSG00000113263	ITK	ENSG00000223552	RP11-24F11.2	antisense	Non-Coding	0.4948	0	1
ENSG00000113263	ITK	ENSG00000251442	LINC01094	lincRNA	Non-Coding	0.4998	0	1
ENSG00000113263	ITK	ENSG00000261269	RP11-389C8.2	sense_overlapping	Non-Coding	0.3689	0	1
ENSG00000113263	ITK	ENSG00000248996	RP11-1334A24.6	antisense	Non-Coding	0.5753	0	1
ENSG00000113263	ITK	ENSG00000237988	OR2I1P	unprocessed_pseudogene	Non-Coding	0.5537	0	1
ENSG00000113263	ITK	ENSG00000225864	HCG4P11	unprocessed_pseudogene	Non-Coding	0.4741	0	1
ENSG00000113263	ITK	ENSG00000206341	HLA-H	unprocessed_pseudogene	Non-Coding	0.3947	0	1
ENSG00000113263	ITK	ENSG00000243753	HLA-L	transcribed_unprocessed_pseudogene	Non-Coding	0.3789	0	1
ENSG00000113263	ITK	ENSG00000271581	XXbac-BPG248L24.12	unprocessed_pseudogene	Non-Coding	0.3692	0	1
ENSG00000113263	ITK	ENSG00000206337	HCP5	sense_overlapping	Non-Coding	0.4802	0	1
ENSG00000113263	ITK	ENSG00000223534	HLA-DQB1-AS1	antisense	Non-Coding	0.4438	0	1
ENSG00000113263	ITK	ENSG00000204261	PSMB8-AS1	lincRNA	Non-Coding	0.4661	0	1
ENSG00000113263	ITK	ENSG00000224796	RPL32P1	processed_pseudogene	Non-Coding	0.5227	0	1
ENSG00000113263	ITK	ENSG00000237398	HLA-DPA3	unprocessed_pseudogene	Non-Coding	0.3606	0	1
ENSG00000113263	ITK	ENSG00000224666	RP1-50J22.4	antisense	Non-Coding	0.3551	0	1
ENSG00000113263	ITK	ENSG00000237181	AC147651.4	antisense	Non-Coding	0.4949	0	1
ENSG00000113263	ITK	ENSG00000272908	RP11-121A8.1	lincRNA	Non-Coding	0.5384	0	1
ENSG00000113263	ITK	ENSG00000249978	TRGV7	TR_V_pseudogene	Non-Coding	0.6211	0	1
ENSG00000113263	ITK	ENSG00000281103	TRG-AS1	antisense	Non-Coding	0.7733	0	1
ENSG00000113263	ITK	ENSG00000182487	NCF1B	transcribed_unprocessed_pseudogene	Non-Coding	0.5996	0	1
ENSG00000113263	ITK	ENSG00000165178	NCF1C	unprocessed_pseudogene	Non-Coding	0.4657	0	1
ENSG00000113263	ITK	ENSG00000273341	RP5-899E9.1	lincRNA	Non-Coding	0.3847	0	1
ENSG00000113263	ITK	ENSG00000241657	TRBV11-2	lincRNA	Non-Coding	0.445	0	1
ENSG00000113263	ITK	ENSG00000233038	AC011899.9	antisense	Non-Coding	0.5598	0	1
ENSG00000113263	ITK	ENSG00000228427	RP5-1091N2.9	antisense	Non-Coding	0.6561	0	1
ENSG00000113263	ITK	ENSG00000229671	LINC01150	lincRNA	Non-Coding	0.389	0	1
ENSG00000113263	ITK	ENSG00000255197	RP11-750H9.5	antisense	Non-Coding	0.5063	0	1
ENSG00000113263	ITK	ENSG00000255422	AP002954.4	antisense	Non-Coding	0.4177	0	1
ENSG00000113263	ITK	ENSG00000278982	RP5-1031D4.3	TEC	Non-Coding	0.3572	0	1
ENSG00000113263	ITK	ENSG00000231964	RP11-67C2.2	antisense	Non-Coding	0.363	0	1
ENSG00000113263	ITK	ENSG00000228651	RP11-556E13.1	antisense	Non-Coding	0.3569	0	1
ENSG00000113263	ITK	ENSG00000258352	RP11-23J18.1	transcribed_processed_pseudogene	Non-Coding	0.3931	0	1
ENSG00000113263	ITK	ENSG00000247774	PCED1B-AS1	processed_transcript	Non-Coding	0.6707	0	1
ENSG00000113263	ITK	ENSG00000256262	USP30-AS1	antisense	Non-Coding	0.3739	0	1
ENSG00000113263	ITK	ENSG00000258810	RP11-219E7.1	antisense	Non-Coding	0.4586	0	1
ENSG00000113263	ITK	ENSG00000258875	CTD-2547L24.3	processed_transcript	Non-Coding	0.4135	0	1
ENSG00000113263	ITK	ENSG00000258521	RP11-638I2.9	antisense	Non-Coding	0.3515	0	1
ENSG00000113263	ITK	ENSG00000253755	IGHGP	IG_C_pseudogene	Non-Coding	0.4319	0	1
ENSG00000113263	ITK	ENSG00000259772	RP11-16E12.2	lincRNA	Non-Coding	0.3881	0	1
ENSG00000113263	ITK	ENSG00000261644	RP11-327F22.2	antisense	Non-Coding	0.5815	0	1
ENSG00000113263	ITK	ENSG00000261270	RP11-325K4.3	sense_intronic	Non-Coding	0.4723	0	1
ENSG00000113263	ITK	ENSG00000261114	RP11-325K4.2	sense_intronic	Non-Coding	0.489	0	1
ENSG00000113263	ITK	ENSG00000213876	RPL7AP64	processed_pseudogene	Non-Coding	0.4055	0	1
ENSG00000113263	ITK	ENSG00000266274	RN7SL138P	misc_RNA	Non-Coding	0.3885	0	1
ENSG00000113263	ITK	ENSG00000265743	RP11-848P1.3	lincRNA	Non-Coding	0.3897	0	1
ENSG00000113263	ITK	ENSG00000267554	RP11-686D22.10	processed_pseudogene	Non-Coding	0.6424	0	1
ENSG00000113263	ITK	ENSG00000267369	RP11-1094M14.8	processed_pseudogene	Non-Coding	0.796	0	1
ENSG00000113263	ITK	ENSG00000255987	TOMM20P2	processed_pseudogene	Non-Coding	0.8094	0	1
ENSG00000113263	ITK	ENSG00000267121	CTD-2020K17.1	antisense	Non-Coding	0.3865	0	1
ENSG00000113263	ITK	ENSG00000265206	RP5-1171I10.5	antisense	Non-Coding	0.6027	0	1
ENSG00000113263	ITK	ENSG00000273669	RP11-405M12.4	lincRNA	Non-Coding	0.573	0	1
ENSG00000113263	ITK	ENSG00000230155	RP3-477O4.14	antisense	Non-Coding	0.4931	0	1
ENSG00000113263	ITK	ENSG00000224397	LINC01272	lincRNA	Non-Coding	0.3516	0	1
ENSG00000113263	ITK	ENSG00000279396	AC130469.1	TEC	Non-Coding	0.4436	0	1
ENSG00000113263	ITK	ENSG00000226025	LGALS17A	transcribed_unprocessed_pseudogene	Non-Coding	0.3612	0	1
ENSG00000113263	ITK	ENSG00000268027	AC006129.2	lincRNA	Non-Coding	0.8082	0	1
ENSG00000113263	ITK	ENSG00000268001	CARD8-AS1	antisense	Non-Coding	0.3706	0	1
ENSG00000113263	ITK	ENSG00000131401	NAPSB	transcribed_unprocessed_pseudogene	Non-Coding	0.4516	0	1
ENSG00000113263	ITK	ENSG00000272666	CTA-384D8.35	lincRNA	Non-Coding	0.4541	0	1
ENSG00000113263	ITK	ENSG00000273272	CTA-384D8.34	lincRNA	Non-Coding	0.4521	0	1
ENSG00000113263	ITK	ENSG00000226751	AF127936.5	lincRNA	Non-Coding	0.4527	0	1
ENSG00000113263	ITK	ENSG00000237989	AP001046.5	lincRNA	Non-Coding	0.5919	0	1
ENSG00000204642	HLA-F	ENSG00000230812	LINC01358	lincRNA	Non-Coding	0.3632	0	1
ENSG00000204642	HLA-F	ENSG00000225492	GBP1P1	transcribed_unprocessed_pseudogene	Non-Coding	0.621	0	1
ENSG00000204642	HLA-F	ENSG00000259834	RP11-284N8.3	lincRNA	Non-Coding	0.3593	0	1
ENSG00000204642	HLA-F	ENSG00000235576	AC092580.4	lincRNA	Non-Coding	0.5671	0	1
ENSG00000204642	HLA-F	ENSG00000280721	AC133644.2	lincRNA	Non-Coding	0.4569	0	1
ENSG00000204642	HLA-F	ENSG00000229754	CXCR2P1	transcribed_unprocessed_pseudogene	Non-Coding	0.537	0	1
ENSG00000204642	HLA-F	ENSG00000223552	RP11-24F11.2	antisense	Non-Coding	0.4371	0	1
ENSG00000204642	HLA-F	ENSG00000238000	RP11-274E7.2	processed_pseudogene	Non-Coding	0.4711	0	1
ENSG00000204642	HLA-F	ENSG00000237988	OR2I1P	unprocessed_pseudogene	Non-Coding	0.4795	0	1
ENSG00000204642	HLA-F	ENSG00000225864	HCG4P11	unprocessed_pseudogene	Non-Coding	0.7212	0	1
ENSG00000204642	HLA-F	ENSG00000230521	HCG4P7	unprocessed_pseudogene	Non-Coding	0.4771	0	1
ENSG00000204642	HLA-F	ENSG00000206341	HLA-H	unprocessed_pseudogene	Non-Coding	0.5721	0	1
ENSG00000204642	HLA-F	ENSG00000227766	HCG4P5	unprocessed_pseudogene	Non-Coding	0.4607	0	1
ENSG00000204642	HLA-F	ENSG00000204622	HLA-J	transcribed_unprocessed_pseudogene	Non-Coding	0.3887	0	1
ENSG00000204642	HLA-F	ENSG00000243753	HLA-L	transcribed_unprocessed_pseudogene	Non-Coding	0.595	0	1
ENSG00000204642	HLA-F	ENSG00000271581	XXbac-BPG248L24.12	unprocessed_pseudogene	Non-Coding	0.5644	0	1
ENSG00000204642	HLA-F	ENSG00000206337	HCP5	sense_overlapping	Non-Coding	0.7856	0	1
ENSG00000204642	HLA-F	ENSG00000229391	HLA-DRB6	transcribed_unprocessed_pseudogene	Non-Coding	0.4261	0	1
ENSG00000204642	HLA-F	ENSG00000223534	HLA-DQB1-AS1	antisense	Non-Coding	0.4768	0	1
ENSG00000204642	HLA-F	ENSG00000204261	PSMB8-AS1	lincRNA	Non-Coding	0.7992	0	1
ENSG00000204642	HLA-F	ENSG00000224796	RPL32P1	processed_pseudogene	Non-Coding	0.3642	0	1
ENSG00000204642	HLA-F	ENSG00000224666	RP1-50J22.4	antisense	Non-Coding	0.5262	0	1
ENSG00000204642	HLA-F	ENSG00000237181	AC147651.4	antisense	Non-Coding	0.4458	0	1
ENSG00000204642	HLA-F	ENSG00000281103	TRG-AS1	antisense	Non-Coding	0.4443	0	1
ENSG00000204642	HLA-F	ENSG00000182487	NCF1B	transcribed_unprocessed_pseudogene	Non-Coding	0.5413	0	1
ENSG00000204642	HLA-F	ENSG00000165178	NCF1C	unprocessed_pseudogene	Non-Coding	0.5287	0	1
ENSG00000204642	HLA-F	ENSG00000273341	RP5-899E9.1	lincRNA	Non-Coding	0.3945	0	1
ENSG00000204642	HLA-F	ENSG00000272941	RP11-134L10.1	antisense	Non-Coding	0.3966	0	1
ENSG00000204642	HLA-F	ENSG00000228427	RP5-1091N2.9	antisense	Non-Coding	0.4641	0	1
ENSG00000204642	HLA-F	ENSG00000247774	PCED1B-AS1	processed_transcript	Non-Coding	0.5021	0	1
ENSG00000204642	HLA-F	ENSG00000256262	USP30-AS1	antisense	Non-Coding	0.6548	0	1
ENSG00000204642	HLA-F	ENSG00000225131	PSME2P2	processed_pseudogene	Non-Coding	0.4106	0	1
ENSG00000204642	HLA-F	ENSG00000259772	RP11-16E12.2	lincRNA	Non-Coding	0.357	0	1
ENSG00000204642	HLA-F	ENSG00000280153	RP11-876N24.3	TEC	Non-Coding	0.3885	0	1
ENSG00000204642	HLA-F	ENSG00000261644	RP11-327F22.2	antisense	Non-Coding	0.5124	0	1
ENSG00000204642	HLA-F	ENSG00000213876	RPL7AP64	processed_pseudogene	Non-Coding	0.3649	0	1
ENSG00000204642	HLA-F	ENSG00000267554	RP11-686D22.10	processed_pseudogene	Non-Coding	0.4107	0	1
ENSG00000204642	HLA-F	ENSG00000267369	RP11-1094M14.8	processed_pseudogene	Non-Coding	0.4837	0	1
ENSG00000204642	HLA-F	ENSG00000255987	TOMM20P2	processed_pseudogene	Non-Coding	0.4885	0	1
ENSG00000204642	HLA-F	ENSG00000273669	RP11-405M12.4	lincRNA	Non-Coding	0.3981	0	1
ENSG00000204642	HLA-F	ENSG00000224397	LINC01272	lincRNA	Non-Coding	0.386	0	1
ENSG00000204642	HLA-F	ENSG00000226025	LGALS17A	transcribed_unprocessed_pseudogene	Non-Coding	0.5157	0	1
ENSG00000204642	HLA-F	ENSG00000268088	AC093063.2	transcribed_unprocessed_pseudogene	Non-Coding	0.3788	0	1
ENSG00000204642	HLA-F	ENSG00000268027	AC006129.2	lincRNA	Non-Coding	0.4266	0	1
ENSG00000204642	HLA-F	ENSG00000272666	CTA-384D8.35	lincRNA	Non-Coding	0.6042	0	1
ENSG00000204642	HLA-F	ENSG00000273272	CTA-384D8.34	lincRNA	Non-Coding	0.4575	0	1
ENSG00000204642	HLA-F	ENSG00000237989	AP001046.5	lincRNA	Non-Coding	0.3904	0	1
ENSG00000204632	HLA-G	ENSG00000236253	SLC25A3P1	transcribed_processed_pseudogene	Non-Coding	0.3809	0	1
ENSG00000204632	HLA-G	ENSG00000225864	HCG4P11	unprocessed_pseudogene	Non-Coding	0.3888	0	1
ENSG00000204632	HLA-G	ENSG00000206337	HCP5	sense_overlapping	Non-Coding	0.3741	0	1
ENSG00000204632	HLA-G	ENSG00000204261	PSMB8-AS1	lincRNA	Non-Coding	0.3613	0	1
ENSG00000204632	HLA-G	ENSG00000256262	USP30-AS1	antisense	Non-Coding	0.4104	0	1
ENSG00000204632	HLA-G	ENSG00000265778	RP11-17M16.2	antisense	Non-Coding	0.3858	0	1
ENSG00000204632	HLA-G	ENSG00000267641	BNIP3P16	processed_pseudogene	Non-Coding	0.3943	0	1
ENSG00000204632	HLA-G	ENSG00000269275	CTD-2105E13.15	antisense	Non-Coding	0.4198	0	1
ENSG00000206503	HLA-A	ENSG00000230812	LINC01358	lincRNA	Non-Coding	0.3945	0	1
ENSG00000206503	HLA-A	ENSG00000225492	GBP1P1	transcribed_unprocessed_pseudogene	Non-Coding	0.549	0	1
ENSG00000206503	HLA-A	ENSG00000260766	RP11-226L15.5	sense_overlapping	Non-Coding	-0.3636	0	-1
ENSG00000206503	HLA-A	ENSG00000235576	AC092580.4	lincRNA	Non-Coding	0.4866	0	1
ENSG00000206503	HLA-A	ENSG00000280721	AC133644.2	lincRNA	Non-Coding	0.4498	0	1
ENSG00000206503	HLA-A	ENSG00000229754	CXCR2P1	transcribed_unprocessed_pseudogene	Non-Coding	0.4175	0	1
ENSG00000206503	HLA-A	ENSG00000223552	RP11-24F11.2	antisense	Non-Coding	0.419	0	1
ENSG00000206503	HLA-A	ENSG00000238000	RP11-274E7.2	processed_pseudogene	Non-Coding	0.433	0	1
ENSG00000206503	HLA-A	ENSG00000237988	OR2I1P	unprocessed_pseudogene	Non-Coding	0.4394	0	1
ENSG00000206503	HLA-A	ENSG00000225864	HCG4P11	unprocessed_pseudogene	Non-Coding	0.5708	0	1
ENSG00000206503	HLA-A	ENSG00000230521	HCG4P7	unprocessed_pseudogene	Non-Coding	0.424	0	1
ENSG00000206503	HLA-A	ENSG00000206341	HLA-H	unprocessed_pseudogene	Non-Coding	0.5903	0	1
ENSG00000206503	HLA-A	ENSG00000227766	HCG4P5	unprocessed_pseudogene	Non-Coding	0.5601	0	1
ENSG00000206503	HLA-A	ENSG00000204622	HLA-J	transcribed_unprocessed_pseudogene	Non-Coding	0.386	0	1
ENSG00000206503	HLA-A	ENSG00000243753	HLA-L	transcribed_unprocessed_pseudogene	Non-Coding	0.5242	0	1
ENSG00000206503	HLA-A	ENSG00000271581	XXbac-BPG248L24.12	unprocessed_pseudogene	Non-Coding	0.602	0	1
ENSG00000206503	HLA-A	ENSG00000206337	HCP5	sense_overlapping	Non-Coding	0.7587	0	1
ENSG00000206503	HLA-A	ENSG00000229391	HLA-DRB6	transcribed_unprocessed_pseudogene	Non-Coding	0.374	0	1
ENSG00000206503	HLA-A	ENSG00000223534	HLA-DQB1-AS1	antisense	Non-Coding	0.3524	0	1
ENSG00000206503	HLA-A	ENSG00000204261	PSMB8-AS1	lincRNA	Non-Coding	0.74	0	1
ENSG00000206503	HLA-A	ENSG00000237398	HLA-DPA3	unprocessed_pseudogene	Non-Coding	0.3506	0	1
ENSG00000206503	HLA-A	ENSG00000224666	RP1-50J22.4	antisense	Non-Coding	0.5394	0	1
ENSG00000206503	HLA-A	ENSG00000237181	AC147651.4	antisense	Non-Coding	0.4398	0	1
ENSG00000206503	HLA-A	ENSG00000281103	TRG-AS1	antisense	Non-Coding	0.3638	0	1
ENSG00000206503	HLA-A	ENSG00000182487	NCF1B	transcribed_unprocessed_pseudogene	Non-Coding	0.5194	0	1
ENSG00000206503	HLA-A	ENSG00000165178	NCF1C	unprocessed_pseudogene	Non-Coding	0.56	0	1
ENSG00000206503	HLA-A	ENSG00000273341	RP5-899E9.1	lincRNA	Non-Coding	0.398	0	1
ENSG00000206503	HLA-A	ENSG00000272941	RP11-134L10.1	antisense	Non-Coding	0.3919	0	1
ENSG00000206503	HLA-A	ENSG00000228427	RP5-1091N2.9	antisense	Non-Coding	0.4176	0	1
ENSG00000206503	HLA-A	ENSG00000247774	PCED1B-AS1	processed_transcript	Non-Coding	0.4721	0	1
ENSG00000206503	HLA-A	ENSG00000256262	USP30-AS1	antisense	Non-Coding	0.6718	0	1
ENSG00000206503	HLA-A	ENSG00000225131	PSME2P2	processed_pseudogene	Non-Coding	0.4045	0	1
ENSG00000206503	HLA-A	ENSG00000261644	RP11-327F22.2	antisense	Non-Coding	0.4167	0	1
ENSG00000206503	HLA-A	ENSG00000213876	RPL7AP64	processed_pseudogene	Non-Coding	0.3632	0	1
ENSG00000206503	HLA-A	ENSG00000267369	RP11-1094M14.8	processed_pseudogene	Non-Coding	0.3689	0	1
ENSG00000206503	HLA-A	ENSG00000255987	TOMM20P2	processed_pseudogene	Non-Coding	0.3819	0	1
ENSG00000206503	HLA-A	ENSG00000224397	LINC01272	lincRNA	Non-Coding	0.3926	0	1
ENSG00000206503	HLA-A	ENSG00000226025	LGALS17A	transcribed_unprocessed_pseudogene	Non-Coding	0.5023	0	1
ENSG00000206503	HLA-A	ENSG00000272666	CTA-384D8.35	lincRNA	Non-Coding	0.5683	0	1
ENSG00000206503	HLA-A	ENSG00000273272	CTA-384D8.34	lincRNA	Non-Coding	0.4891	0	1
ENSG00000204592	HLA-E	ENSG00000230812	LINC01358	lincRNA	Non-Coding	0.3662	0	1
ENSG00000204592	HLA-E	ENSG00000271576	RP11-486G15.2	lincRNA	Non-Coding	-0.3507	0	-1
ENSG00000204592	HLA-E	ENSG00000225492	GBP1P1	transcribed_unprocessed_pseudogene	Non-Coding	0.5542	0	1
ENSG00000204592	HLA-E	ENSG00000265531	FCGR1C	unprocessed_pseudogene	Non-Coding	0.4432	0	1
ENSG00000204592	HLA-E	ENSG00000260766	RP11-226L15.5	sense_overlapping	Non-Coding	-0.3629	0	-1
ENSG00000204592	HLA-E	ENSG00000244682	FCGR2C	polymorphic_pseudogene	Non-Coding	0.4052	0	1
ENSG00000204592	HLA-E	ENSG00000235576	AC092580.4	lincRNA	Non-Coding	0.5466	0	1
ENSG00000204592	HLA-E	ENSG00000280721	AC133644.2	lincRNA	Non-Coding	0.4109	0	1
ENSG00000204592	HLA-E	ENSG00000229754	CXCR2P1	transcribed_unprocessed_pseudogene	Non-Coding	0.5296	0	1
ENSG00000204592	HLA-E	ENSG00000223552	RP11-24F11.2	antisense	Non-Coding	0.5125	0	1
ENSG00000204592	HLA-E	ENSG00000251442	LINC01094	lincRNA	Non-Coding	0.4653	0	1
ENSG00000204592	HLA-E	ENSG00000238000	RP11-274E7.2	processed_pseudogene	Non-Coding	0.4067	0	1
ENSG00000204592	HLA-E	ENSG00000248996	RP11-1334A24.6	antisense	Non-Coding	0.3509	0	1
ENSG00000204592	HLA-E	ENSG00000237988	OR2I1P	unprocessed_pseudogene	Non-Coding	0.4986	0	1
ENSG00000204592	HLA-E	ENSG00000225864	HCG4P11	unprocessed_pseudogene	Non-Coding	0.5932	0	1
ENSG00000204592	HLA-E	ENSG00000230521	HCG4P7	unprocessed_pseudogene	Non-Coding	0.4461	0	1
ENSG00000204592	HLA-E	ENSG00000206341	HLA-H	unprocessed_pseudogene	Non-Coding	0.5864	0	1
ENSG00000204592	HLA-E	ENSG00000227766	HCG4P5	unprocessed_pseudogene	Non-Coding	0.5938	0	1
ENSG00000204592	HLA-E	ENSG00000204622	HLA-J	transcribed_unprocessed_pseudogene	Non-Coding	0.4085	0	1
ENSG00000204592	HLA-E	ENSG00000243753	HLA-L	transcribed_unprocessed_pseudogene	Non-Coding	0.5813	0	1
ENSG00000204592	HLA-E	ENSG00000271581	XXbac-BPG248L24.12	unprocessed_pseudogene	Non-Coding	0.6711	0	1
ENSG00000204592	HLA-E	ENSG00000206337	HCP5	sense_overlapping	Non-Coding	0.7311	0	1
ENSG00000204592	HLA-E	ENSG00000196301	HLA-DRB9	unprocessed_pseudogene	Non-Coding	0.4023	0	1
ENSG00000204592	HLA-E	ENSG00000229391	HLA-DRB6	transcribed_unprocessed_pseudogene	Non-Coding	0.543	0	1
ENSG00000204592	HLA-E	ENSG00000223534	HLA-DQB1-AS1	antisense	Non-Coding	0.5067	0	1
ENSG00000204592	HLA-E	ENSG00000204261	PSMB8-AS1	lincRNA	Non-Coding	0.7254	0	1
ENSG00000204592	HLA-E	ENSG00000224796	RPL32P1	processed_pseudogene	Non-Coding	0.4392	0	1
ENSG00000204592	HLA-E	ENSG00000237398	HLA-DPA3	unprocessed_pseudogene	Non-Coding	0.3543	0	1
ENSG00000204592	HLA-E	ENSG00000224666	RP1-50J22.4	antisense	Non-Coding	0.4869	0	1
ENSG00000204592	HLA-E	ENSG00000237181	AC147651.4	antisense	Non-Coding	0.4047	0	1
ENSG00000204592	HLA-E	ENSG00000272908	RP11-121A8.1	lincRNA	Non-Coding	0.4193	0	1
ENSG00000204592	HLA-E	ENSG00000249978	TRGV7	TR_V_pseudogene	Non-Coding	0.4294	0	1
ENSG00000204592	HLA-E	ENSG00000281103	TRG-AS1	antisense	Non-Coding	0.5065	0	1
ENSG00000204592	HLA-E	ENSG00000182487	NCF1B	transcribed_unprocessed_pseudogene	Non-Coding	0.5866	0	1
ENSG00000204592	HLA-E	ENSG00000165178	NCF1C	unprocessed_pseudogene	Non-Coding	0.5173	0	1
ENSG00000204592	HLA-E	ENSG00000273341	RP5-899E9.1	lincRNA	Non-Coding	0.4105	0	1
ENSG00000204592	HLA-E	ENSG00000272941	RP11-134L10.1	antisense	Non-Coding	0.4233	0	1
ENSG00000204592	HLA-E	ENSG00000233038	AC011899.9	antisense	Non-Coding	0.4907	0	1
ENSG00000204592	HLA-E	ENSG00000228427	RP5-1091N2.9	antisense	Non-Coding	0.5235	0	1
ENSG00000204592	HLA-E	ENSG00000229671	LINC01150	lincRNA	Non-Coding	0.3655	0	1
ENSG00000204592	HLA-E	ENSG00000255197	RP11-750H9.5	antisense	Non-Coding	0.4142	0	1
ENSG00000204592	HLA-E	ENSG00000255422	AP002954.4	antisense	Non-Coding	0.4045	0	1
ENSG00000204592	HLA-E	ENSG00000278982	RP5-1031D4.3	TEC	Non-Coding	0.3536	0	1
ENSG00000204592	HLA-E	ENSG00000228651	RP11-556E13.1	antisense	Non-Coding	0.3704	0	1
ENSG00000204592	HLA-E	ENSG00000260400	RP11-119F7.5	sense_overlapping	Non-Coding	-0.3663	0	-1
ENSG00000204592	HLA-E	ENSG00000228701	TNKS2-AS1	antisense	Non-Coding	-0.3528	0	-1
ENSG00000204592	HLA-E	ENSG00000247774	PCED1B-AS1	processed_transcript	Non-Coding	0.537	0	1
ENSG00000204592	HLA-E	ENSG00000256262	USP30-AS1	antisense	Non-Coding	0.6046	0	1
ENSG00000204592	HLA-E	ENSG00000258810	RP11-219E7.1	antisense	Non-Coding	0.3879	0	1
ENSG00000204592	HLA-E	ENSG00000280153	RP11-876N24.3	TEC	Non-Coding	0.394	0	1
ENSG00000204592	HLA-E	ENSG00000263013	RP11-876N24.5	sense_intronic	Non-Coding	0.3518	0	1
ENSG00000204592	HLA-E	ENSG00000261644	RP11-327F22.2	antisense	Non-Coding	0.5492	0	1
ENSG00000204592	HLA-E	ENSG00000213876	RPL7AP64	processed_pseudogene	Non-Coding	0.3885	0	1
ENSG00000204592	HLA-E	ENSG00000265743	RP11-848P1.3	lincRNA	Non-Coding	0.3726	0	1
ENSG00000204592	HLA-E	ENSG00000267554	RP11-686D22.10	processed_pseudogene	Non-Coding	0.3899	0	1
ENSG00000204592	HLA-E	ENSG00000267369	RP11-1094M14.8	processed_pseudogene	Non-Coding	0.4706	0	1
ENSG00000204592	HLA-E	ENSG00000255987	TOMM20P2	processed_pseudogene	Non-Coding	0.5093	0	1
ENSG00000204592	HLA-E	ENSG00000265206	RP5-1171I10.5	antisense	Non-Coding	0.3809	0	1
ENSG00000204592	HLA-E	ENSG00000273669	RP11-405M12.4	lincRNA	Non-Coding	0.4208	0	1
ENSG00000204592	HLA-E	ENSG00000224397	LINC01272	lincRNA	Non-Coding	0.4388	0	1
ENSG00000204592	HLA-E	ENSG00000226025	LGALS17A	transcribed_unprocessed_pseudogene	Non-Coding	0.4562	0	1
ENSG00000204592	HLA-E	ENSG00000268027	AC006129.2	lincRNA	Non-Coding	0.4497	0	1
ENSG00000204592	HLA-E	ENSG00000131401	NAPSB	transcribed_unprocessed_pseudogene	Non-Coding	0.4044	0	1
ENSG00000204592	HLA-E	ENSG00000272666	CTA-384D8.35	lincRNA	Non-Coding	0.5131	0	1
ENSG00000204592	HLA-E	ENSG00000273272	CTA-384D8.34	lincRNA	Non-Coding	0.4043	0	1
ENSG00000204592	HLA-E	ENSG00000226751	AF127936.5	lincRNA	Non-Coding	0.3882	0	1
ENSG00000204592	HLA-E	ENSG00000237989	AP001046.5	lincRNA	Non-Coding	0.3788	0	1
ENSG00000204525	HLA-C	ENSG00000230812	LINC01358	lincRNA	Non-Coding	0.3679	0	1
ENSG00000204525	HLA-C	ENSG00000225492	GBP1P1	transcribed_unprocessed_pseudogene	Non-Coding	0.5367	0	1
ENSG00000204525	HLA-C	ENSG00000235576	AC092580.4	lincRNA	Non-Coding	0.4626	0	1
ENSG00000204525	HLA-C	ENSG00000280721	AC133644.2	lincRNA	Non-Coding	0.3933	0	1
ENSG00000204525	HLA-C	ENSG00000229754	CXCR2P1	transcribed_unprocessed_pseudogene	Non-Coding	0.4566	0	1
ENSG00000204525	HLA-C	ENSG00000223552	RP11-24F11.2	antisense	Non-Coding	0.4102	0	1
ENSG00000204525	HLA-C	ENSG00000238000	RP11-274E7.2	processed_pseudogene	Non-Coding	0.4796	0	1
ENSG00000204525	HLA-C	ENSG00000237988	OR2I1P	unprocessed_pseudogene	Non-Coding	0.4784	0	1
ENSG00000204525	HLA-C	ENSG00000225864	HCG4P11	unprocessed_pseudogene	Non-Coding	0.4903	0	1
ENSG00000204525	HLA-C	ENSG00000230521	HCG4P7	unprocessed_pseudogene	Non-Coding	0.485	0	1
ENSG00000204525	HLA-C	ENSG00000206341	HLA-H	unprocessed_pseudogene	Non-Coding	0.5425	0	1
ENSG00000204525	HLA-C	ENSG00000227766	HCG4P5	unprocessed_pseudogene	Non-Coding	0.4818	0	1
ENSG00000204525	HLA-C	ENSG00000243753	HLA-L	transcribed_unprocessed_pseudogene	Non-Coding	0.412	0	1
ENSG00000204525	HLA-C	ENSG00000271581	XXbac-BPG248L24.12	unprocessed_pseudogene	Non-Coding	0.5047	0	1
ENSG00000204525	HLA-C	ENSG00000206337	HCP5	sense_overlapping	Non-Coding	0.7028	0	1
ENSG00000204525	HLA-C	ENSG00000223534	HLA-DQB1-AS1	antisense	Non-Coding	0.3606	0	1
ENSG00000204525	HLA-C	ENSG00000204261	PSMB8-AS1	lincRNA	Non-Coding	0.6669	0	1
ENSG00000204525	HLA-C	ENSG00000224666	RP1-50J22.4	antisense	Non-Coding	0.4404	0	1
ENSG00000204525	HLA-C	ENSG00000237181	AC147651.4	antisense	Non-Coding	0.3922	0	1
ENSG00000204525	HLA-C	ENSG00000281103	TRG-AS1	antisense	Non-Coding	0.3604	0	1
ENSG00000204525	HLA-C	ENSG00000182487	NCF1B	transcribed_unprocessed_pseudogene	Non-Coding	0.483	0	1
ENSG00000204525	HLA-C	ENSG00000165178	NCF1C	unprocessed_pseudogene	Non-Coding	0.5063	0	1
ENSG00000204525	HLA-C	ENSG00000272941	RP11-134L10.1	antisense	Non-Coding	0.4297	0	1
ENSG00000204525	HLA-C	ENSG00000228427	RP5-1091N2.9	antisense	Non-Coding	0.3788	0	1
ENSG00000204525	HLA-C	ENSG00000253525	CTD-2114J12.1	processed_pseudogene	Non-Coding	0.3588	0	1
ENSG00000204525	HLA-C	ENSG00000247774	PCED1B-AS1	processed_transcript	Non-Coding	0.405	0	1
ENSG00000204525	HLA-C	ENSG00000256262	USP30-AS1	antisense	Non-Coding	0.6374	0	1
ENSG00000204525	HLA-C	ENSG00000225131	PSME2P2	processed_pseudogene	Non-Coding	0.4364	0	1
ENSG00000204525	HLA-C	ENSG00000260174	CTD-2022H16.3	processed_pseudogene	Non-Coding	0.3513	0	1
ENSG00000204525	HLA-C	ENSG00000261644	RP11-327F22.2	antisense	Non-Coding	0.4293	0	1
ENSG00000204525	HLA-C	ENSG00000255987	TOMM20P2	processed_pseudogene	Non-Coding	0.3955	0	1
ENSG00000204525	HLA-C	ENSG00000224397	LINC01272	lincRNA	Non-Coding	0.4078	0	1
ENSG00000204525	HLA-C	ENSG00000226025	LGALS17A	transcribed_unprocessed_pseudogene	Non-Coding	0.4417	0	1
ENSG00000204525	HLA-C	ENSG00000272666	CTA-384D8.35	lincRNA	Non-Coding	0.4861	0	1
ENSG00000204525	HLA-C	ENSG00000273272	CTA-384D8.34	lincRNA	Non-Coding	0.4204	0	1
ENSG00000204525	HLA-C	ENSG00000237989	AP001046.5	lincRNA	Non-Coding	0.3826	0	1
ENSG00000234745	HLA-B	ENSG00000230812	LINC01358	lincRNA	Non-Coding	0.3578	0	1
ENSG00000234745	HLA-B	ENSG00000225492	GBP1P1	transcribed_unprocessed_pseudogene	Non-Coding	0.5846	0	1
ENSG00000234745	HLA-B	ENSG00000235576	AC092580.4	lincRNA	Non-Coding	0.5528	0	1
ENSG00000234745	HLA-B	ENSG00000280721	AC133644.2	lincRNA	Non-Coding	0.432	0	1
ENSG00000234745	HLA-B	ENSG00000229754	CXCR2P1	transcribed_unprocessed_pseudogene	Non-Coding	0.4932	0	1
ENSG00000234745	HLA-B	ENSG00000223552	RP11-24F11.2	antisense	Non-Coding	0.4433	0	1
ENSG00000234745	HLA-B	ENSG00000251442	LINC01094	lincRNA	Non-Coding	0.3674	0	1
ENSG00000234745	HLA-B	ENSG00000238000	RP11-274E7.2	processed_pseudogene	Non-Coding	0.4445	0	1
ENSG00000234745	HLA-B	ENSG00000237988	OR2I1P	unprocessed_pseudogene	Non-Coding	0.4874	0	1
ENSG00000234745	HLA-B	ENSG00000225864	HCG4P11	unprocessed_pseudogene	Non-Coding	0.6022	0	1
ENSG00000234745	HLA-B	ENSG00000230521	HCG4P7	unprocessed_pseudogene	Non-Coding	0.4527	0	1
ENSG00000234745	HLA-B	ENSG00000206341	HLA-H	unprocessed_pseudogene	Non-Coding	0.6626	0	1
ENSG00000234745	HLA-B	ENSG00000227766	HCG4P5	unprocessed_pseudogene	Non-Coding	0.5427	0	1
ENSG00000234745	HLA-B	ENSG00000204622	HLA-J	transcribed_unprocessed_pseudogene	Non-Coding	0.3847	0	1
ENSG00000234745	HLA-B	ENSG00000243753	HLA-L	transcribed_unprocessed_pseudogene	Non-Coding	0.5905	0	1
ENSG00000234745	HLA-B	ENSG00000271581	XXbac-BPG248L24.12	unprocessed_pseudogene	Non-Coding	0.6138	0	1
ENSG00000234745	HLA-B	ENSG00000206337	HCP5	sense_overlapping	Non-Coding	0.7612	0	1
ENSG00000234745	HLA-B	ENSG00000229391	HLA-DRB6	transcribed_unprocessed_pseudogene	Non-Coding	0.4294	0	1
ENSG00000234745	HLA-B	ENSG00000223534	HLA-DQB1-AS1	antisense	Non-Coding	0.4028	0	1
ENSG00000234745	HLA-B	ENSG00000204261	PSMB8-AS1	lincRNA	Non-Coding	0.7498	0	1
ENSG00000234745	HLA-B	ENSG00000224666	RP1-50J22.4	antisense	Non-Coding	0.5514	0	1
ENSG00000234745	HLA-B	ENSG00000237181	AC147651.4	antisense	Non-Coding	0.4195	0	1
ENSG00000234745	HLA-B	ENSG00000281103	TRG-AS1	antisense	Non-Coding	0.4391	0	1
ENSG00000234745	HLA-B	ENSG00000182487	NCF1B	transcribed_unprocessed_pseudogene	Non-Coding	0.5436	0	1
ENSG00000234745	HLA-B	ENSG00000165178	NCF1C	unprocessed_pseudogene	Non-Coding	0.5245	0	1
ENSG00000234745	HLA-B	ENSG00000273341	RP5-899E9.1	lincRNA	Non-Coding	0.3845	0	1
ENSG00000234745	HLA-B	ENSG00000272941	RP11-134L10.1	antisense	Non-Coding	0.4105	0	1
ENSG00000234745	HLA-B	ENSG00000228427	RP5-1091N2.9	antisense	Non-Coding	0.4527	0	1
ENSG00000234745	HLA-B	ENSG00000247774	PCED1B-AS1	processed_transcript	Non-Coding	0.502	0	1
ENSG00000234745	HLA-B	ENSG00000256262	USP30-AS1	antisense	Non-Coding	0.6528	0	1
ENSG00000234745	HLA-B	ENSG00000225131	PSME2P2	processed_pseudogene	Non-Coding	0.4007	0	1
ENSG00000234745	HLA-B	ENSG00000261644	RP11-327F22.2	antisense	Non-Coding	0.4936	0	1
ENSG00000234745	HLA-B	ENSG00000213876	RPL7AP64	processed_pseudogene	Non-Coding	0.3811	0	1
ENSG00000234745	HLA-B	ENSG00000267369	RP11-1094M14.8	processed_pseudogene	Non-Coding	0.4291	0	1
ENSG00000234745	HLA-B	ENSG00000255987	TOMM20P2	processed_pseudogene	Non-Coding	0.4657	0	1
ENSG00000234745	HLA-B	ENSG00000273669	RP11-405M12.4	lincRNA	Non-Coding	0.3602	0	1
ENSG00000234745	HLA-B	ENSG00000224397	LINC01272	lincRNA	Non-Coding	0.4067	0	1
ENSG00000234745	HLA-B	ENSG00000226025	LGALS17A	transcribed_unprocessed_pseudogene	Non-Coding	0.4632	0	1
ENSG00000234745	HLA-B	ENSG00000268027	AC006129.2	lincRNA	Non-Coding	0.4053	0	1
ENSG00000234745	HLA-B	ENSG00000272666	CTA-384D8.35	lincRNA	Non-Coding	0.5501	0	1
ENSG00000234745	HLA-B	ENSG00000273272	CTA-384D8.34	lincRNA	Non-Coding	0.4638	0	1
ENSG00000234745	HLA-B	ENSG00000237989	AP001046.5	lincRNA	Non-Coding	0.3731	0	1
ENSG00000226979	LTA	ENSG00000225492	GBP1P1	transcribed_unprocessed_pseudogene	Non-Coding	0.5259	0	1
ENSG00000226979	LTA	ENSG00000259834	RP11-284N8.3	lincRNA	Non-Coding	0.4698	0	1
ENSG00000226979	LTA	ENSG00000265531	FCGR1C	unprocessed_pseudogene	Non-Coding	0.3826	0	1
ENSG00000226979	LTA	ENSG00000244682	FCGR2C	polymorphic_pseudogene	Non-Coding	0.3715	0	1
ENSG00000226979	LTA	ENSG00000235576	AC092580.4	lincRNA	Non-Coding	0.6085	0	1
ENSG00000226979	LTA	ENSG00000280721	AC133644.2	lincRNA	Non-Coding	0.5259	0	1
ENSG00000226979	LTA	ENSG00000224137	AC079767.4	lincRNA	Non-Coding	0.4058	0	1
ENSG00000226979	LTA	ENSG00000229754	CXCR2P1	transcribed_unprocessed_pseudogene	Non-Coding	0.6001	0	1
ENSG00000226979	LTA	ENSG00000223552	RP11-24F11.2	antisense	Non-Coding	0.5078	0	1
ENSG00000226979	LTA	ENSG00000251442	LINC01094	lincRNA	Non-Coding	0.4593	0	1
ENSG00000226979	LTA	ENSG00000238000	RP11-274E7.2	processed_pseudogene	Non-Coding	0.3577	0	1
ENSG00000226979	LTA	ENSG00000248996	RP11-1334A24.6	antisense	Non-Coding	0.4384	0	1
ENSG00000226979	LTA	ENSG00000237988	OR2I1P	unprocessed_pseudogene	Non-Coding	0.5004	0	1
ENSG00000226979	LTA	ENSG00000225864	HCG4P11	unprocessed_pseudogene	Non-Coding	0.4404	0	1
ENSG00000226979	LTA	ENSG00000206341	HLA-H	unprocessed_pseudogene	Non-Coding	0.4047	0	1
ENSG00000226979	LTA	ENSG00000227766	HCG4P5	unprocessed_pseudogene	Non-Coding	0.3946	0	1
ENSG00000226979	LTA	ENSG00000243753	HLA-L	transcribed_unprocessed_pseudogene	Non-Coding	0.4046	0	1
ENSG00000226979	LTA	ENSG00000271581	XXbac-BPG248L24.12	unprocessed_pseudogene	Non-Coding	0.4539	0	1
ENSG00000226979	LTA	ENSG00000206337	HCP5	sense_overlapping	Non-Coding	0.4845	0	1
ENSG00000226979	LTA	ENSG00000223534	HLA-DQB1-AS1	antisense	Non-Coding	0.4668	0	1
ENSG00000226979	LTA	ENSG00000204261	PSMB8-AS1	lincRNA	Non-Coding	0.5191	0	1
ENSG00000226979	LTA	ENSG00000224796	RPL32P1	processed_pseudogene	Non-Coding	0.4598	0	1
ENSG00000226979	LTA	ENSG00000237398	HLA-DPA3	unprocessed_pseudogene	Non-Coding	0.3746	0	1
ENSG00000226979	LTA	ENSG00000224666	RP1-50J22.4	antisense	Non-Coding	0.3551	0	1
ENSG00000226979	LTA	ENSG00000237181	AC147651.4	antisense	Non-Coding	0.3983	0	1
ENSG00000226979	LTA	ENSG00000272908	RP11-121A8.1	lincRNA	Non-Coding	0.4878	0	1
ENSG00000226979	LTA	ENSG00000249978	TRGV7	TR_V_pseudogene	Non-Coding	0.5325	0	1
ENSG00000226979	LTA	ENSG00000281103	TRG-AS1	antisense	Non-Coding	0.6184	0	1
ENSG00000226979	LTA	ENSG00000182487	NCF1B	transcribed_unprocessed_pseudogene	Non-Coding	0.5661	0	1
ENSG00000226979	LTA	ENSG00000165178	NCF1C	unprocessed_pseudogene	Non-Coding	0.4965	0	1
ENSG00000226979	LTA	ENSG00000273341	RP5-899E9.1	lincRNA	Non-Coding	0.3631	0	1
ENSG00000226979	LTA	ENSG00000233038	AC011899.9	antisense	Non-Coding	0.4861	0	1
ENSG00000226979	LTA	ENSG00000236120	RP11-733O18.1	lincRNA	Non-Coding	0.365	0	1
ENSG00000226979	LTA	ENSG00000228427	RP5-1091N2.9	antisense	Non-Coding	0.5995	0	1
ENSG00000226979	LTA	ENSG00000229671	LINC01150	lincRNA	Non-Coding	0.3674	0	1
ENSG00000226979	LTA	ENSG00000255197	RP11-750H9.5	antisense	Non-Coding	0.4424	0	1
ENSG00000226979	LTA	ENSG00000255422	AP002954.4	antisense	Non-Coding	0.4353	0	1
ENSG00000226979	LTA	ENSG00000278982	RP5-1031D4.3	TEC	Non-Coding	0.3606	0	1
ENSG00000226979	LTA	ENSG00000247774	PCED1B-AS1	processed_transcript	Non-Coding	0.5864	0	1
ENSG00000226979	LTA	ENSG00000256262	USP30-AS1	antisense	Non-Coding	0.4711	0	1
ENSG00000226979	LTA	ENSG00000258810	RP11-219E7.1	antisense	Non-Coding	0.3829	0	1
ENSG00000226979	LTA	ENSG00000258875	CTD-2547L24.3	processed_transcript	Non-Coding	0.3762	0	1
ENSG00000226979	LTA	ENSG00000261644	RP11-327F22.2	antisense	Non-Coding	0.5381	0	1
ENSG00000226979	LTA	ENSG00000213876	RPL7AP64	processed_pseudogene	Non-Coding	0.3675	0	1
ENSG00000226979	LTA	ENSG00000267554	RP11-686D22.10	processed_pseudogene	Non-Coding	0.5087	0	1
ENSG00000226979	LTA	ENSG00000267369	RP11-1094M14.8	processed_pseudogene	Non-Coding	0.5937	0	1
ENSG00000226979	LTA	ENSG00000255987	TOMM20P2	processed_pseudogene	Non-Coding	0.6627	0	1
ENSG00000226979	LTA	ENSG00000265206	RP5-1171I10.5	antisense	Non-Coding	0.5021	0	1
ENSG00000226979	LTA	ENSG00000273669	RP11-405M12.4	lincRNA	Non-Coding	0.4039	0	1
ENSG00000226979	LTA	ENSG00000230155	RP3-477O4.14	antisense	Non-Coding	0.3957	0	1
ENSG00000226979	LTA	ENSG00000224397	LINC01272	lincRNA	Non-Coding	0.4107	0	1
ENSG00000226979	LTA	ENSG00000268027	AC006129.2	lincRNA	Non-Coding	0.5707	0	1
ENSG00000226979	LTA	ENSG00000268001	CARD8-AS1	antisense	Non-Coding	0.3527	0	1
ENSG00000226979	LTA	ENSG00000131401	NAPSB	transcribed_unprocessed_pseudogene	Non-Coding	0.429	0	1
ENSG00000226979	LTA	ENSG00000272666	CTA-384D8.35	lincRNA	Non-Coding	0.4783	0	1
ENSG00000226979	LTA	ENSG00000273272	CTA-384D8.34	lincRNA	Non-Coding	0.4066	0	1
ENSG00000226979	LTA	ENSG00000226751	AF127936.5	lincRNA	Non-Coding	0.4342	0	1
ENSG00000226979	LTA	ENSG00000237989	AP001046.5	lincRNA	Non-Coding	0.3948	0	1
ENSG00000204475	NCR3	ENSG00000235576	AC092580.4	lincRNA	Non-Coding	0.719	0	1
ENSG00000204475	NCR3	ENSG00000280721	AC133644.2	lincRNA	Non-Coding	0.3609	0	1
ENSG00000204475	NCR3	ENSG00000223552	RP11-24F11.2	antisense	Non-Coding	0.4738	0	1
ENSG00000204475	NCR3	ENSG00000244459	RP11-1398P2.1	lincRNA	Non-Coding	0.352	0	1
ENSG00000204475	NCR3	ENSG00000238000	RP11-274E7.2	processed_pseudogene	Non-Coding	0.3837	0	1
ENSG00000204475	NCR3	ENSG00000206341	HLA-H	unprocessed_pseudogene	Non-Coding	0.3658	0	1
ENSG00000204475	NCR3	ENSG00000223534	HLA-DQB1-AS1	antisense	Non-Coding	0.4065	0	1
ENSG00000204475	NCR3	ENSG00000204261	PSMB8-AS1	lincRNA	Non-Coding	0.3723	0	1
ENSG00000204475	NCR3	ENSG00000272908	RP11-121A8.1	lincRNA	Non-Coding	0.4019	0	1
ENSG00000204475	NCR3	ENSG00000249978	TRGV7	TR_V_pseudogene	Non-Coding	0.3867	0	1
ENSG00000204475	NCR3	ENSG00000281103	TRG-AS1	antisense	Non-Coding	0.5542	0	1
ENSG00000204475	NCR3	ENSG00000182487	NCF1B	transcribed_unprocessed_pseudogene	Non-Coding	0.4675	0	1
ENSG00000204475	NCR3	ENSG00000165178	NCF1C	unprocessed_pseudogene	Non-Coding	0.4506	0	1
ENSG00000204475	NCR3	ENSG00000273341	RP5-899E9.1	lincRNA	Non-Coding	0.3697	0	1
ENSG00000204475	NCR3	ENSG00000233038	AC011899.9	antisense	Non-Coding	0.3604	0	1
ENSG00000204475	NCR3	ENSG00000228427	RP5-1091N2.9	antisense	Non-Coding	0.5107	0	1
ENSG00000204475	NCR3	ENSG00000254438	RP11-231N3.1	lincRNA	Non-Coding	0.3675	0	1
ENSG00000204475	NCR3	ENSG00000247774	PCED1B-AS1	processed_transcript	Non-Coding	0.613	0	1
ENSG00000204475	NCR3	ENSG00000256262	USP30-AS1	antisense	Non-Coding	0.37	0	1
ENSG00000204475	NCR3	ENSG00000225131	PSME2P2	processed_pseudogene	Non-Coding	0.3757	0	1
ENSG00000204475	NCR3	ENSG00000255987	TOMM20P2	processed_pseudogene	Non-Coding	0.4034	0	1
ENSG00000204475	NCR3	ENSG00000265206	RP5-1171I10.5	antisense	Non-Coding	0.36	0	1
ENSG00000204475	NCR3	ENSG00000224397	LINC01272	lincRNA	Non-Coding	0.3602	0	1
ENSG00000204475	NCR3	ENSG00000268056	CTD-3032J10.2	antisense	Non-Coding	0.3569	0	1
ENSG00000204475	NCR3	ENSG00000268027	AC006129.2	lincRNA	Non-Coding	0.4252	0	1
ENSG00000204475	NCR3	ENSG00000272666	CTA-384D8.35	lincRNA	Non-Coding	0.4139	0	1
ENSG00000204287	HLA-DRA	ENSG00000225492	GBP1P1	transcribed_unprocessed_pseudogene	Non-Coding	0.4636	0	1
ENSG00000204287	HLA-DRA	ENSG00000265531	FCGR1C	unprocessed_pseudogene	Non-Coding	0.479	0	1
ENSG00000204287	HLA-DRA	ENSG00000244682	FCGR2C	polymorphic_pseudogene	Non-Coding	0.3591	0	1
ENSG00000204287	HLA-DRA	ENSG00000235576	AC092580.4	lincRNA	Non-Coding	0.5696	0	1
ENSG00000204287	HLA-DRA	ENSG00000280721	AC133644.2	lincRNA	Non-Coding	0.4542	0	1
ENSG00000204287	HLA-DRA	ENSG00000229754	CXCR2P1	transcribed_unprocessed_pseudogene	Non-Coding	0.4209	0	1
ENSG00000204287	HLA-DRA	ENSG00000223552	RP11-24F11.2	antisense	Non-Coding	0.5775	0	1
ENSG00000204287	HLA-DRA	ENSG00000251442	LINC01094	lincRNA	Non-Coding	0.5074	0	1
ENSG00000204287	HLA-DRA	ENSG00000238000	RP11-274E7.2	processed_pseudogene	Non-Coding	0.4526	0	1
ENSG00000204287	HLA-DRA	ENSG00000237988	OR2I1P	unprocessed_pseudogene	Non-Coding	0.4695	0	1
ENSG00000204287	HLA-DRA	ENSG00000225864	HCG4P11	unprocessed_pseudogene	Non-Coding	0.3655	0	1
ENSG00000204287	HLA-DRA	ENSG00000230521	HCG4P7	unprocessed_pseudogene	Non-Coding	0.3883	0	1
ENSG00000204287	HLA-DRA	ENSG00000206341	HLA-H	unprocessed_pseudogene	Non-Coding	0.4598	0	1
ENSG00000204287	HLA-DRA	ENSG00000227766	HCG4P5	unprocessed_pseudogene	Non-Coding	0.4287	0	1
ENSG00000204287	HLA-DRA	ENSG00000243753	HLA-L	transcribed_unprocessed_pseudogene	Non-Coding	0.4977	0	1
ENSG00000204287	HLA-DRA	ENSG00000271581	XXbac-BPG248L24.12	unprocessed_pseudogene	Non-Coding	0.5005	0	1
ENSG00000204287	HLA-DRA	ENSG00000206337	HCP5	sense_overlapping	Non-Coding	0.5504	0	1
ENSG00000204287	HLA-DRA	ENSG00000196301	HLA-DRB9	unprocessed_pseudogene	Non-Coding	0.594	0	1
ENSG00000204287	HLA-DRA	ENSG00000229391	HLA-DRB6	transcribed_unprocessed_pseudogene	Non-Coding	0.7132	0	1
ENSG00000204287	HLA-DRA	ENSG00000223534	HLA-DQB1-AS1	antisense	Non-Coding	0.6319	0	1
ENSG00000204287	HLA-DRA	ENSG00000204261	PSMB8-AS1	lincRNA	Non-Coding	0.5938	0	1
ENSG00000204287	HLA-DRA	ENSG00000224796	RPL32P1	processed_pseudogene	Non-Coding	0.4991	0	1
ENSG00000204287	HLA-DRA	ENSG00000224557	HLA-DPB2	transcribed_unprocessed_pseudogene	Non-Coding	0.3567	0	1
ENSG00000204287	HLA-DRA	ENSG00000237398	HLA-DPA3	unprocessed_pseudogene	Non-Coding	0.3791	0	1
ENSG00000204287	HLA-DRA	ENSG00000224666	RP1-50J22.4	antisense	Non-Coding	0.3796	0	1
ENSG00000204287	HLA-DRA	ENSG00000237181	AC147651.4	antisense	Non-Coding	0.4252	0	1
ENSG00000204287	HLA-DRA	ENSG00000272908	RP11-121A8.1	lincRNA	Non-Coding	0.4074	0	1
ENSG00000204287	HLA-DRA	ENSG00000249978	TRGV7	TR_V_pseudogene	Non-Coding	0.404	0	1
ENSG00000204287	HLA-DRA	ENSG00000281103	TRG-AS1	antisense	Non-Coding	0.4456	0	1
ENSG00000204287	HLA-DRA	ENSG00000182487	NCF1B	transcribed_unprocessed_pseudogene	Non-Coding	0.5491	0	1
ENSG00000204287	HLA-DRA	ENSG00000165178	NCF1C	unprocessed_pseudogene	Non-Coding	0.511	0	1
ENSG00000204287	HLA-DRA	ENSG00000273341	RP5-899E9.1	lincRNA	Non-Coding	0.4814	0	1
ENSG00000204287	HLA-DRA	ENSG00000233038	AC011899.9	antisense	Non-Coding	0.4474	0	1
ENSG00000204287	HLA-DRA	ENSG00000228427	RP5-1091N2.9	antisense	Non-Coding	0.606	0	1
ENSG00000204287	HLA-DRA	ENSG00000229671	LINC01150	lincRNA	Non-Coding	0.4466	0	1
ENSG00000204287	HLA-DRA	ENSG00000255197	RP11-750H9.5	antisense	Non-Coding	0.4067	0	1
ENSG00000204287	HLA-DRA	ENSG00000278982	RP5-1031D4.3	TEC	Non-Coding	0.3747	0	1
ENSG00000204287	HLA-DRA	ENSG00000228651	RP11-556E13.1	antisense	Non-Coding	0.3914	0	1
ENSG00000204287	HLA-DRA	ENSG00000260400	RP11-119F7.5	sense_overlapping	Non-Coding	-0.3575	0	-1
ENSG00000204287	HLA-DRA	ENSG00000247774	PCED1B-AS1	processed_transcript	Non-Coding	0.5856	0	1
ENSG00000204287	HLA-DRA	ENSG00000256262	USP30-AS1	antisense	Non-Coding	0.4971	0	1
ENSG00000204287	HLA-DRA	ENSG00000225131	PSME2P2	processed_pseudogene	Non-Coding	0.3596	0	1
ENSG00000204287	HLA-DRA	ENSG00000258810	RP11-219E7.1	antisense	Non-Coding	0.402	0	1
ENSG00000204287	HLA-DRA	ENSG00000280153	RP11-876N24.3	TEC	Non-Coding	0.4596	0	1
ENSG00000204287	HLA-DRA	ENSG00000263013	RP11-876N24.5	sense_intronic	Non-Coding	0.3775	0	1
ENSG00000204287	HLA-DRA	ENSG00000261644	RP11-327F22.2	antisense	Non-Coding	0.3859	0	1
ENSG00000204287	HLA-DRA	ENSG00000213876	RPL7AP64	processed_pseudogene	Non-Coding	0.3524	0	1
ENSG00000204287	HLA-DRA	ENSG00000265743	RP11-848P1.3	lincRNA	Non-Coding	0.3572	0	1
ENSG00000204287	HLA-DRA	ENSG00000255987	TOMM20P2	processed_pseudogene	Non-Coding	0.3702	0	1
ENSG00000204287	HLA-DRA	ENSG00000273669	RP11-405M12.4	lincRNA	Non-Coding	0.3912	0	1
ENSG00000204287	HLA-DRA	ENSG00000224397	LINC01272	lincRNA	Non-Coding	0.4708	0	1
ENSG00000204287	HLA-DRA	ENSG00000268027	AC006129.2	lincRNA	Non-Coding	0.4138	0	1
ENSG00000204287	HLA-DRA	ENSG00000131401	NAPSB	transcribed_unprocessed_pseudogene	Non-Coding	0.4224	0	1
ENSG00000204287	HLA-DRA	ENSG00000203280	CTA-221G9.12	antisense	Non-Coding	0.3931	0	1
ENSG00000204287	HLA-DRA	ENSG00000272666	CTA-384D8.35	lincRNA	Non-Coding	0.4808	0	1
ENSG00000198502	HLA-DRB5	ENSG00000265531	FCGR1C	unprocessed_pseudogene	Non-Coding	0.4239	0	1
ENSG00000198502	HLA-DRB5	ENSG00000235576	AC092580.4	lincRNA	Non-Coding	0.3771	0	1
ENSG00000198502	HLA-DRB5	ENSG00000206337	HCP5	sense_overlapping	Non-Coding	0.4183	0	1
ENSG00000198502	HLA-DRB5	ENSG00000223534	HLA-DQB1-AS1	antisense	Non-Coding	0.5935	0	1
ENSG00000198502	HLA-DRB5	ENSG00000204261	PSMB8-AS1	lincRNA	Non-Coding	0.3861	0	1
ENSG00000198502	HLA-DRB5	ENSG00000237181	AC147651.4	antisense	Non-Coding	0.3703	0	1
ENSG00000198502	HLA-DRB5	ENSG00000182487	NCF1B	transcribed_unprocessed_pseudogene	Non-Coding	0.3654	0	1
ENSG00000198502	HLA-DRB5	ENSG00000165178	NCF1C	unprocessed_pseudogene	Non-Coding	0.4017	0	1
ENSG00000198502	HLA-DRB5	ENSG00000228427	RP5-1091N2.9	antisense	Non-Coding	0.3911	0	1
ENSG00000198502	HLA-DRB5	ENSG00000237797	RP11-472N13.3	lincRNA	Non-Coding	0.3636	0	1
ENSG00000198502	HLA-DRB5	ENSG00000247774	PCED1B-AS1	processed_transcript	Non-Coding	0.4294	0	1
ENSG00000198502	HLA-DRB5	ENSG00000256262	USP30-AS1	antisense	Non-Coding	0.3525	0	1
ENSG00000198502	HLA-DRB5	ENSG00000273837	LLNLR-470E3.1	sense_intronic	Non-Coding	0.3895	0	1
ENSG00000196126	HLA-DRB1	ENSG00000225492	GBP1P1	transcribed_unprocessed_pseudogene	Non-Coding	0.4467	0	1
ENSG00000196126	HLA-DRB1	ENSG00000265531	FCGR1C	unprocessed_pseudogene	Non-Coding	0.4166	0	1
ENSG00000196126	HLA-DRB1	ENSG00000235576	AC092580.4	lincRNA	Non-Coding	0.5487	0	1
ENSG00000196126	HLA-DRB1	ENSG00000280721	AC133644.2	lincRNA	Non-Coding	0.3844	0	1
ENSG00000196126	HLA-DRB1	ENSG00000229754	CXCR2P1	transcribed_unprocessed_pseudogene	Non-Coding	0.4145	0	1
ENSG00000196126	HLA-DRB1	ENSG00000223552	RP11-24F11.2	antisense	Non-Coding	0.5382	0	1
ENSG00000196126	HLA-DRB1	ENSG00000251442	LINC01094	lincRNA	Non-Coding	0.4253	0	1
ENSG00000196126	HLA-DRB1	ENSG00000238000	RP11-274E7.2	processed_pseudogene	Non-Coding	0.4593	0	1
ENSG00000196126	HLA-DRB1	ENSG00000226272	ARHGAP26-AS1	antisense	Non-Coding	0.377	0	1
ENSG00000196126	HLA-DRB1	ENSG00000237988	OR2I1P	unprocessed_pseudogene	Non-Coding	0.423	0	1
ENSG00000196126	HLA-DRB1	ENSG00000225864	HCG4P11	unprocessed_pseudogene	Non-Coding	0.3769	0	1
ENSG00000196126	HLA-DRB1	ENSG00000230521	HCG4P7	unprocessed_pseudogene	Non-Coding	0.3854	0	1
ENSG00000196126	HLA-DRB1	ENSG00000206341	HLA-H	unprocessed_pseudogene	Non-Coding	0.4052	0	1
ENSG00000196126	HLA-DRB1	ENSG00000227766	HCG4P5	unprocessed_pseudogene	Non-Coding	0.3826	0	1
ENSG00000196126	HLA-DRB1	ENSG00000204622	HLA-J	transcribed_unprocessed_pseudogene	Non-Coding	0.3601	0	1
ENSG00000196126	HLA-DRB1	ENSG00000243753	HLA-L	transcribed_unprocessed_pseudogene	Non-Coding	0.4395	0	1
ENSG00000196126	HLA-DRB1	ENSG00000271581	XXbac-BPG248L24.12	unprocessed_pseudogene	Non-Coding	0.4716	0	1
ENSG00000196126	HLA-DRB1	ENSG00000206337	HCP5	sense_overlapping	Non-Coding	0.4944	0	1
ENSG00000196126	HLA-DRB1	ENSG00000196301	HLA-DRB9	unprocessed_pseudogene	Non-Coding	0.6021	0	1
ENSG00000196126	HLA-DRB1	ENSG00000229391	HLA-DRB6	transcribed_unprocessed_pseudogene	Non-Coding	0.7476	0	1
ENSG00000196126	HLA-DRB1	ENSG00000223534	HLA-DQB1-AS1	antisense	Non-Coding	0.6865	0	1
ENSG00000196126	HLA-DRB1	ENSG00000204261	PSMB8-AS1	lincRNA	Non-Coding	0.6076	0	1
ENSG00000196126	HLA-DRB1	ENSG00000224796	RPL32P1	processed_pseudogene	Non-Coding	0.5284	0	1
ENSG00000196126	HLA-DRB1	ENSG00000224666	RP1-50J22.4	antisense	Non-Coding	0.3747	0	1
ENSG00000196126	HLA-DRB1	ENSG00000218980	FTH1P15	processed_pseudogene	Non-Coding	0.3513	0	1
ENSG00000196126	HLA-DRB1	ENSG00000237181	AC147651.4	antisense	Non-Coding	0.3842	0	1
ENSG00000196126	HLA-DRB1	ENSG00000272908	RP11-121A8.1	lincRNA	Non-Coding	0.3804	0	1
ENSG00000196126	HLA-DRB1	ENSG00000281103	TRG-AS1	antisense	Non-Coding	0.4258	0	1
ENSG00000196126	HLA-DRB1	ENSG00000182487	NCF1B	transcribed_unprocessed_pseudogene	Non-Coding	0.4908	0	1
ENSG00000196126	HLA-DRB1	ENSG00000165178	NCF1C	unprocessed_pseudogene	Non-Coding	0.4972	0	1
ENSG00000196126	HLA-DRB1	ENSG00000273341	RP5-899E9.1	lincRNA	Non-Coding	0.4813	0	1
ENSG00000196126	HLA-DRB1	ENSG00000233038	AC011899.9	antisense	Non-Coding	0.3825	0	1
ENSG00000196126	HLA-DRB1	ENSG00000228427	RP5-1091N2.9	antisense	Non-Coding	0.5315	0	1
ENSG00000196126	HLA-DRB1	ENSG00000229671	LINC01150	lincRNA	Non-Coding	0.4081	0	1
ENSG00000196126	HLA-DRB1	ENSG00000278982	RP5-1031D4.3	TEC	Non-Coding	0.3937	0	1
ENSG00000196126	HLA-DRB1	ENSG00000228651	RP11-556E13.1	antisense	Non-Coding	0.4056	0	1
ENSG00000196126	HLA-DRB1	ENSG00000247774	PCED1B-AS1	processed_transcript	Non-Coding	0.5747	0	1
ENSG00000196126	HLA-DRB1	ENSG00000256262	USP30-AS1	antisense	Non-Coding	0.5339	0	1
ENSG00000196126	HLA-DRB1	ENSG00000225131	PSME2P2	processed_pseudogene	Non-Coding	0.3752	0	1
ENSG00000196126	HLA-DRB1	ENSG00000258810	RP11-219E7.1	antisense	Non-Coding	0.3749	0	1
ENSG00000196126	HLA-DRB1	ENSG00000280153	RP11-876N24.3	TEC	Non-Coding	0.4905	0	1
ENSG00000196126	HLA-DRB1	ENSG00000263013	RP11-876N24.5	sense_intronic	Non-Coding	0.3667	0	1
ENSG00000196126	HLA-DRB1	ENSG00000262222	RP11-876N24.4	antisense	Non-Coding	0.3772	0	1
ENSG00000196126	HLA-DRB1	ENSG00000261644	RP11-327F22.2	antisense	Non-Coding	0.3614	0	1
ENSG00000196126	HLA-DRB1	ENSG00000265743	RP11-848P1.3	lincRNA	Non-Coding	0.4069	0	1
ENSG00000196126	HLA-DRB1	ENSG00000273669	RP11-405M12.4	lincRNA	Non-Coding	0.3625	0	1
ENSG00000196126	HLA-DRB1	ENSG00000224397	LINC01272	lincRNA	Non-Coding	0.4362	0	1
ENSG00000196126	HLA-DRB1	ENSG00000268027	AC006129.2	lincRNA	Non-Coding	0.3572	0	1
ENSG00000196126	HLA-DRB1	ENSG00000131401	NAPSB	transcribed_unprocessed_pseudogene	Non-Coding	0.4028	0	1
ENSG00000196126	HLA-DRB1	ENSG00000203280	CTA-221G9.12	antisense	Non-Coding	0.3637	0	1
ENSG00000196126	HLA-DRB1	ENSG00000272666	CTA-384D8.35	lincRNA	Non-Coding	0.5184	0	1
ENSG00000196735	HLA-DQA1	ENSG00000225492	GBP1P1	transcribed_unprocessed_pseudogene	Non-Coding	0.3799	0	1
ENSG00000196735	HLA-DQA1	ENSG00000265531	FCGR1C	unprocessed_pseudogene	Non-Coding	0.4036	0	1
ENSG00000196735	HLA-DQA1	ENSG00000235576	AC092580.4	lincRNA	Non-Coding	0.5694	0	1
ENSG00000196735	HLA-DQA1	ENSG00000280721	AC133644.2	lincRNA	Non-Coding	0.4929	0	1
ENSG00000196735	HLA-DQA1	ENSG00000224137	AC079767.4	lincRNA	Non-Coding	0.3987	0	1
ENSG00000196735	HLA-DQA1	ENSG00000229754	CXCR2P1	transcribed_unprocessed_pseudogene	Non-Coding	0.4148	0	1
ENSG00000196735	HLA-DQA1	ENSG00000223552	RP11-24F11.2	antisense	Non-Coding	0.5591	0	1
ENSG00000196735	HLA-DQA1	ENSG00000251442	LINC01094	lincRNA	Non-Coding	0.4771	0	1
ENSG00000196735	HLA-DQA1	ENSG00000237988	OR2I1P	unprocessed_pseudogene	Non-Coding	0.4864	0	1
ENSG00000196735	HLA-DQA1	ENSG00000225864	HCG4P11	unprocessed_pseudogene	Non-Coding	0.3977	0	1
ENSG00000196735	HLA-DQA1	ENSG00000230521	HCG4P7	unprocessed_pseudogene	Non-Coding	0.3549	0	1
ENSG00000196735	HLA-DQA1	ENSG00000206341	HLA-H	unprocessed_pseudogene	Non-Coding	0.3698	0	1
ENSG00000196735	HLA-DQA1	ENSG00000227766	HCG4P5	unprocessed_pseudogene	Non-Coding	0.3546	0	1
ENSG00000196735	HLA-DQA1	ENSG00000243753	HLA-L	transcribed_unprocessed_pseudogene	Non-Coding	0.3745	0	1
ENSG00000196735	HLA-DQA1	ENSG00000271581	XXbac-BPG248L24.12	unprocessed_pseudogene	Non-Coding	0.4822	0	1
ENSG00000196735	HLA-DQA1	ENSG00000206337	HCP5	sense_overlapping	Non-Coding	0.4863	0	1
ENSG00000196735	HLA-DQA1	ENSG00000196301	HLA-DRB9	unprocessed_pseudogene	Non-Coding	0.4054	0	1
ENSG00000196735	HLA-DQA1	ENSG00000229391	HLA-DRB6	transcribed_unprocessed_pseudogene	Non-Coding	0.4358	0	1
ENSG00000196735	HLA-DQA1	ENSG00000223534	HLA-DQB1-AS1	antisense	Non-Coding	0.7223	0	1
ENSG00000196735	HLA-DQA1	ENSG00000204261	PSMB8-AS1	lincRNA	Non-Coding	0.5107	0	1
ENSG00000196735	HLA-DQA1	ENSG00000224796	RPL32P1	processed_pseudogene	Non-Coding	0.4564	0	1
ENSG00000196735	HLA-DQA1	ENSG00000237398	HLA-DPA3	unprocessed_pseudogene	Non-Coding	0.3516	0	1
ENSG00000196735	HLA-DQA1	ENSG00000237181	AC147651.4	antisense	Non-Coding	0.4165	0	1
ENSG00000196735	HLA-DQA1	ENSG00000272908	RP11-121A8.1	lincRNA	Non-Coding	0.4223	0	1
ENSG00000196735	HLA-DQA1	ENSG00000249978	TRGV7	TR_V_pseudogene	Non-Coding	0.4417	0	1
ENSG00000196735	HLA-DQA1	ENSG00000281103	TRG-AS1	antisense	Non-Coding	0.5302	0	1
ENSG00000196735	HLA-DQA1	ENSG00000182487	NCF1B	transcribed_unprocessed_pseudogene	Non-Coding	0.5808	0	1
ENSG00000196735	HLA-DQA1	ENSG00000165178	NCF1C	unprocessed_pseudogene	Non-Coding	0.5753	0	1
ENSG00000196735	HLA-DQA1	ENSG00000273341	RP5-899E9.1	lincRNA	Non-Coding	0.4842	0	1
ENSG00000196735	HLA-DQA1	ENSG00000233038	AC011899.9	antisense	Non-Coding	0.4708	0	1
ENSG00000196735	HLA-DQA1	ENSG00000228427	RP5-1091N2.9	antisense	Non-Coding	0.5913	0	1
ENSG00000196735	HLA-DQA1	ENSG00000229671	LINC01150	lincRNA	Non-Coding	0.4413	0	1
ENSG00000196735	HLA-DQA1	ENSG00000255197	RP11-750H9.5	antisense	Non-Coding	0.4437	0	1
ENSG00000196735	HLA-DQA1	ENSG00000278982	RP5-1031D4.3	TEC	Non-Coding	0.3934	0	1
ENSG00000196735	HLA-DQA1	ENSG00000228651	RP11-556E13.1	antisense	Non-Coding	0.3965	0	1
ENSG00000196735	HLA-DQA1	ENSG00000247774	PCED1B-AS1	processed_transcript	Non-Coding	0.6077	0	1
ENSG00000196735	HLA-DQA1	ENSG00000256262	USP30-AS1	antisense	Non-Coding	0.4477	0	1
ENSG00000196735	HLA-DQA1	ENSG00000258810	RP11-219E7.1	antisense	Non-Coding	0.4148	0	1
ENSG00000196735	HLA-DQA1	ENSG00000280153	RP11-876N24.3	TEC	Non-Coding	0.3611	0	1
ENSG00000196735	HLA-DQA1	ENSG00000261644	RP11-327F22.2	antisense	Non-Coding	0.3909	0	1
ENSG00000196735	HLA-DQA1	ENSG00000213876	RPL7AP64	processed_pseudogene	Non-Coding	0.4157	0	1
ENSG00000196735	HLA-DQA1	ENSG00000267369	RP11-1094M14.8	processed_pseudogene	Non-Coding	0.3775	0	1
ENSG00000196735	HLA-DQA1	ENSG00000255987	TOMM20P2	processed_pseudogene	Non-Coding	0.4081	0	1
ENSG00000196735	HLA-DQA1	ENSG00000273669	RP11-405M12.4	lincRNA	Non-Coding	0.3688	0	1
ENSG00000196735	HLA-DQA1	ENSG00000224397	LINC01272	lincRNA	Non-Coding	0.4657	0	1
ENSG00000196735	HLA-DQA1	ENSG00000268027	AC006129.2	lincRNA	Non-Coding	0.4657	0	1
ENSG00000196735	HLA-DQA1	ENSG00000131401	NAPSB	transcribed_unprocessed_pseudogene	Non-Coding	0.4232	0	1
ENSG00000196735	HLA-DQA1	ENSG00000272666	CTA-384D8.35	lincRNA	Non-Coding	0.4532	0	1
ENSG00000179344	HLA-DQB1	ENSG00000265531	FCGR1C	unprocessed_pseudogene	Non-Coding	0.3765	0	1
ENSG00000179344	HLA-DQB1	ENSG00000235576	AC092580.4	lincRNA	Non-Coding	0.5151	0	1
ENSG00000179344	HLA-DQB1	ENSG00000280721	AC133644.2	lincRNA	Non-Coding	0.4238	0	1
ENSG00000179344	HLA-DQB1	ENSG00000229754	CXCR2P1	transcribed_unprocessed_pseudogene	Non-Coding	0.352	0	1
ENSG00000179344	HLA-DQB1	ENSG00000223552	RP11-24F11.2	antisense	Non-Coding	0.5064	0	1
ENSG00000179344	HLA-DQB1	ENSG00000251442	LINC01094	lincRNA	Non-Coding	0.4024	0	1
ENSG00000179344	HLA-DQB1	ENSG00000238000	RP11-274E7.2	processed_pseudogene	Non-Coding	0.3551	0	1
ENSG00000179344	HLA-DQB1	ENSG00000226272	ARHGAP26-AS1	antisense	Non-Coding	0.3515	0	1
ENSG00000179344	HLA-DQB1	ENSG00000237988	OR2I1P	unprocessed_pseudogene	Non-Coding	0.397	0	1
ENSG00000179344	HLA-DQB1	ENSG00000230521	HCG4P7	unprocessed_pseudogene	Non-Coding	0.3502	0	1
ENSG00000179344	HLA-DQB1	ENSG00000271581	XXbac-BPG248L24.12	unprocessed_pseudogene	Non-Coding	0.4417	0	1
ENSG00000179344	HLA-DQB1	ENSG00000206337	HCP5	sense_overlapping	Non-Coding	0.4569	0	1
ENSG00000179344	HLA-DQB1	ENSG00000196301	HLA-DRB9	unprocessed_pseudogene	Non-Coding	0.389	0	1
ENSG00000179344	HLA-DQB1	ENSG00000229391	HLA-DRB6	transcribed_unprocessed_pseudogene	Non-Coding	0.4408	0	1
ENSG00000179344	HLA-DQB1	ENSG00000223534	HLA-DQB1-AS1	antisense	Non-Coding	0.835	0	1
ENSG00000179344	HLA-DQB1	ENSG00000204261	PSMB8-AS1	lincRNA	Non-Coding	0.4821	0	1
ENSG00000179344	HLA-DQB1	ENSG00000224796	RPL32P1	processed_pseudogene	Non-Coding	0.4274	0	1
ENSG00000179344	HLA-DQB1	ENSG00000237181	AC147651.4	antisense	Non-Coding	0.3672	0	1
ENSG00000179344	HLA-DQB1	ENSG00000272908	RP11-121A8.1	lincRNA	Non-Coding	0.3686	0	1
ENSG00000179344	HLA-DQB1	ENSG00000249978	TRGV7	TR_V_pseudogene	Non-Coding	0.3712	0	1
ENSG00000179344	HLA-DQB1	ENSG00000281103	TRG-AS1	antisense	Non-Coding	0.4518	0	1
ENSG00000179344	HLA-DQB1	ENSG00000182487	NCF1B	transcribed_unprocessed_pseudogene	Non-Coding	0.4674	0	1
ENSG00000179344	HLA-DQB1	ENSG00000165178	NCF1C	unprocessed_pseudogene	Non-Coding	0.4766	0	1
ENSG00000179344	HLA-DQB1	ENSG00000273341	RP5-899E9.1	lincRNA	Non-Coding	0.467	0	1
ENSG00000179344	HLA-DQB1	ENSG00000233038	AC011899.9	antisense	Non-Coding	0.3942	0	1
ENSG00000179344	HLA-DQB1	ENSG00000228427	RP5-1091N2.9	antisense	Non-Coding	0.5167	0	1
ENSG00000179344	HLA-DQB1	ENSG00000229671	LINC01150	lincRNA	Non-Coding	0.4203	0	1
ENSG00000179344	HLA-DQB1	ENSG00000255197	RP11-750H9.5	antisense	Non-Coding	0.3651	0	1
ENSG00000179344	HLA-DQB1	ENSG00000278982	RP5-1031D4.3	TEC	Non-Coding	0.3793	0	1
ENSG00000179344	HLA-DQB1	ENSG00000228651	RP11-556E13.1	antisense	Non-Coding	0.3591	0	1
ENSG00000179344	HLA-DQB1	ENSG00000247774	PCED1B-AS1	processed_transcript	Non-Coding	0.5427	0	1
ENSG00000179344	HLA-DQB1	ENSG00000256262	USP30-AS1	antisense	Non-Coding	0.3788	0	1
ENSG00000179344	HLA-DQB1	ENSG00000258810	RP11-219E7.1	antisense	Non-Coding	0.3528	0	1
ENSG00000179344	HLA-DQB1	ENSG00000259772	RP11-16E12.2	lincRNA	Non-Coding	0.3547	0	1
ENSG00000179344	HLA-DQB1	ENSG00000280153	RP11-876N24.3	TEC	Non-Coding	0.3526	0	1
ENSG00000179344	HLA-DQB1	ENSG00000224397	LINC01272	lincRNA	Non-Coding	0.4081	0	1
ENSG00000179344	HLA-DQB1	ENSG00000268027	AC006129.2	lincRNA	Non-Coding	0.3689	0	1
ENSG00000179344	HLA-DQB1	ENSG00000131401	NAPSB	transcribed_unprocessed_pseudogene	Non-Coding	0.3934	0	1
ENSG00000179344	HLA-DQB1	ENSG00000272666	CTA-384D8.35	lincRNA	Non-Coding	0.4374	0	1
ENSG00000237541	HLA-DQA2	ENSG00000235576	AC092580.4	lincRNA	Non-Coding	0.4134	0	1
ENSG00000237541	HLA-DQA2	ENSG00000230521	HCG4P7	unprocessed_pseudogene	Non-Coding	0.3698	0	1
ENSG00000237541	HLA-DQA2	ENSG00000206337	HCP5	sense_overlapping	Non-Coding	0.3581	0	1
ENSG00000237541	HLA-DQA2	ENSG00000196301	HLA-DRB9	unprocessed_pseudogene	Non-Coding	0.5416	0	1
ENSG00000237541	HLA-DQA2	ENSG00000229391	HLA-DRB6	transcribed_unprocessed_pseudogene	Non-Coding	0.7209	0	1
ENSG00000237541	HLA-DQA2	ENSG00000204261	PSMB8-AS1	lincRNA	Non-Coding	0.3953	0	1
ENSG00000237541	HLA-DQA2	ENSG00000182487	NCF1B	transcribed_unprocessed_pseudogene	Non-Coding	0.3602	0	1
ENSG00000237541	HLA-DQA2	ENSG00000228427	RP5-1091N2.9	antisense	Non-Coding	0.4299	0	1
ENSG00000237541	HLA-DQA2	ENSG00000253196	RP11-706C16.7	antisense	Non-Coding	0.6501	0	1
ENSG00000237541	HLA-DQA2	ENSG00000247774	PCED1B-AS1	processed_transcript	Non-Coding	0.3543	0	1
ENSG00000237541	HLA-DQA2	ENSG00000280153	RP11-876N24.3	TEC	Non-Coding	0.3801	0	1
ENSG00000237541	HLA-DQA2	ENSG00000278869	CITF22-49E9.3	lincRNA	Non-Coding	0.4357	0	1
ENSG00000232629	HLA-DQB2	ENSG00000235576	AC092580.4	lincRNA	Non-Coding	0.4089	0	1
ENSG00000232629	HLA-DQB2	ENSG00000223552	RP11-24F11.2	antisense	Non-Coding	0.3718	0	1
ENSG00000232629	HLA-DQB2	ENSG00000271581	XXbac-BPG248L24.12	unprocessed_pseudogene	Non-Coding	0.3927	0	1
ENSG00000232629	HLA-DQB2	ENSG00000196301	HLA-DRB9	unprocessed_pseudogene	Non-Coding	0.5476	0	1
ENSG00000232629	HLA-DQB2	ENSG00000229391	HLA-DRB6	transcribed_unprocessed_pseudogene	Non-Coding	0.6867	0	1
ENSG00000232629	HLA-DQB2	ENSG00000223534	HLA-DQB1-AS1	antisense	Non-Coding	0.4346	0	1
ENSG00000232629	HLA-DQB2	ENSG00000204261	PSMB8-AS1	lincRNA	Non-Coding	0.3788	0	1
ENSG00000232629	HLA-DQB2	ENSG00000224796	RPL32P1	processed_pseudogene	Non-Coding	0.4456	0	1
ENSG00000232629	HLA-DQB2	ENSG00000281103	TRG-AS1	antisense	Non-Coding	0.364	0	1
ENSG00000232629	HLA-DQB2	ENSG00000182487	NCF1B	transcribed_unprocessed_pseudogene	Non-Coding	0.362	0	1
ENSG00000232629	HLA-DQB2	ENSG00000228427	RP5-1091N2.9	antisense	Non-Coding	0.4286	0	1
ENSG00000232629	HLA-DQB2	ENSG00000253196	RP11-706C16.7	antisense	Non-Coding	0.3905	0	1
ENSG00000232629	HLA-DQB2	ENSG00000255197	RP11-750H9.5	antisense	Non-Coding	0.3522	0	1
ENSG00000232629	HLA-DQB2	ENSG00000247774	PCED1B-AS1	processed_transcript	Non-Coding	0.3703	0	1
ENSG00000232629	HLA-DQB2	ENSG00000280153	RP11-876N24.3	TEC	Non-Coding	0.3744	0	1
ENSG00000241106	HLA-DOB	ENSG00000225492	GBP1P1	transcribed_unprocessed_pseudogene	Non-Coding	0.5094	0	1
ENSG00000241106	HLA-DOB	ENSG00000237988	OR2I1P	unprocessed_pseudogene	Non-Coding	0.3589	0	1
ENSG00000241106	HLA-DOB	ENSG00000225864	HCG4P11	unprocessed_pseudogene	Non-Coding	0.4906	0	1
ENSG00000241106	HLA-DOB	ENSG00000204622	HLA-J	transcribed_unprocessed_pseudogene	Non-Coding	0.3585	0	1
ENSG00000241106	HLA-DOB	ENSG00000243753	HLA-L	transcribed_unprocessed_pseudogene	Non-Coding	0.4327	0	1
ENSG00000241106	HLA-DOB	ENSG00000271581	XXbac-BPG248L24.12	unprocessed_pseudogene	Non-Coding	0.4631	0	1
ENSG00000241106	HLA-DOB	ENSG00000206337	HCP5	sense_overlapping	Non-Coding	0.5156	0	1
ENSG00000241106	HLA-DOB	ENSG00000196301	HLA-DRB9	unprocessed_pseudogene	Non-Coding	0.3546	0	1
ENSG00000241106	HLA-DOB	ENSG00000229391	HLA-DRB6	transcribed_unprocessed_pseudogene	Non-Coding	0.4749	0	1
ENSG00000241106	HLA-DOB	ENSG00000223534	HLA-DQB1-AS1	antisense	Non-Coding	0.3772	0	1
ENSG00000241106	HLA-DOB	ENSG00000204261	PSMB8-AS1	lincRNA	Non-Coding	0.6239	0	1
ENSG00000241106	HLA-DOB	ENSG00000224796	RPL32P1	processed_pseudogene	Non-Coding	0.3536	0	1
ENSG00000241106	HLA-DOB	ENSG00000224557	HLA-DPB2	transcribed_unprocessed_pseudogene	Non-Coding	0.4062	0	1
ENSG00000241106	HLA-DOB	ENSG00000224666	RP1-50J22.4	antisense	Non-Coding	0.4361	0	1
ENSG00000241106	HLA-DOB	ENSG00000256262	USP30-AS1	antisense	Non-Coding	0.5067	0	1
ENSG00000241106	HLA-DOB	ENSG00000258521	RP11-638I2.9	antisense	Non-Coding	0.3572	0	1
ENSG00000241106	HLA-DOB	ENSG00000280153	RP11-876N24.3	TEC	Non-Coding	0.4616	0	1
ENSG00000241106	HLA-DOB	ENSG00000262136	CTD-2033A16.3	antisense	Non-Coding	0.3865	0	1
ENSG00000241106	HLA-DOB	ENSG00000272666	CTA-384D8.35	lincRNA	Non-Coding	0.4431	0	1
ENSG00000204264	PSMB8	ENSG00000230812	LINC01358	lincRNA	Non-Coding	0.3905	0	1
ENSG00000204264	PSMB8	ENSG00000225492	GBP1P1	transcribed_unprocessed_pseudogene	Non-Coding	0.6129	0	1
ENSG00000204264	PSMB8	ENSG00000235576	AC092580.4	lincRNA	Non-Coding	0.4805	0	1
ENSG00000204264	PSMB8	ENSG00000280721	AC133644.2	lincRNA	Non-Coding	0.3606	0	1
ENSG00000204264	PSMB8	ENSG00000279348	RP11-566E18.1	TEC	Non-Coding	-0.3638	0	-1
ENSG00000204264	PSMB8	ENSG00000229754	CXCR2P1	transcribed_unprocessed_pseudogene	Non-Coding	0.4111	0	1
ENSG00000204264	PSMB8	ENSG00000214820	MPRIPP1	processed_pseudogene	Non-Coding	-0.352	0	-1
ENSG00000204264	PSMB8	ENSG00000223552	RP11-24F11.2	antisense	Non-Coding	0.4026	0	1
ENSG00000204264	PSMB8	ENSG00000248988	RP11-815N9.2	processed_pseudogene	Non-Coding	0.3906	0	1
ENSG00000204264	PSMB8	ENSG00000249430	CTD-2231H16.1	lincRNA	Non-Coding	-0.3663	0	-1
ENSG00000204264	PSMB8	ENSG00000238000	RP11-274E7.2	processed_pseudogene	Non-Coding	0.5714	0	1
ENSG00000204264	PSMB8	ENSG00000226272	ARHGAP26-AS1	antisense	Non-Coding	0.3979	0	1
ENSG00000204264	PSMB8	ENSG00000225864	HCG4P11	unprocessed_pseudogene	Non-Coding	0.4861	0	1
ENSG00000204264	PSMB8	ENSG00000230521	HCG4P7	unprocessed_pseudogene	Non-Coding	0.426	0	1
ENSG00000204264	PSMB8	ENSG00000206341	HLA-H	unprocessed_pseudogene	Non-Coding	0.5464	0	1
ENSG00000204264	PSMB8	ENSG00000227766	HCG4P5	unprocessed_pseudogene	Non-Coding	0.4941	0	1
ENSG00000204264	PSMB8	ENSG00000204622	HLA-J	transcribed_unprocessed_pseudogene	Non-Coding	0.3768	0	1
ENSG00000204264	PSMB8	ENSG00000243753	HLA-L	transcribed_unprocessed_pseudogene	Non-Coding	0.5272	0	1
ENSG00000204264	PSMB8	ENSG00000271581	XXbac-BPG248L24.12	unprocessed_pseudogene	Non-Coding	0.5633	0	1
ENSG00000204264	PSMB8	ENSG00000206337	HCP5	sense_overlapping	Non-Coding	0.7186	0	1
ENSG00000204264	PSMB8	ENSG00000196301	HLA-DRB9	unprocessed_pseudogene	Non-Coding	0.4005	0	1
ENSG00000204264	PSMB8	ENSG00000229391	HLA-DRB6	transcribed_unprocessed_pseudogene	Non-Coding	0.4966	0	1
ENSG00000204264	PSMB8	ENSG00000223534	HLA-DQB1-AS1	antisense	Non-Coding	0.4048	0	1
ENSG00000204264	PSMB8	ENSG00000204261	PSMB8-AS1	lincRNA	Non-Coding	0.8201	0	1
ENSG00000204264	PSMB8	ENSG00000224666	RP1-50J22.4	antisense	Non-Coding	0.5913	0	1
ENSG00000204264	PSMB8	ENSG00000182487	NCF1B	transcribed_unprocessed_pseudogene	Non-Coding	0.4102	0	1
ENSG00000204264	PSMB8	ENSG00000165178	NCF1C	unprocessed_pseudogene	Non-Coding	0.4009	0	1
ENSG00000204264	PSMB8	ENSG00000273341	RP5-899E9.1	lincRNA	Non-Coding	0.3547	0	1
ENSG00000204264	PSMB8	ENSG00000272941	RP11-134L10.1	antisense	Non-Coding	0.3564	0	1
ENSG00000204264	PSMB8	ENSG00000228427	RP5-1091N2.9	antisense	Non-Coding	0.4021	0	1
ENSG00000204264	PSMB8	ENSG00000227462	RP11-108B14.4	processed_pseudogene	Non-Coding	0.3968	0	1
ENSG00000204264	PSMB8	ENSG00000260917	RP11-57H14.4	sense_overlapping	Non-Coding	-0.3792	0	-1
ENSG00000204264	PSMB8	ENSG00000247774	PCED1B-AS1	processed_transcript	Non-Coding	0.401	0	1
ENSG00000204264	PSMB8	ENSG00000256262	USP30-AS1	antisense	Non-Coding	0.6477	0	1
ENSG00000204264	PSMB8	ENSG00000225131	PSME2P2	processed_pseudogene	Non-Coding	0.5332	0	1
ENSG00000204264	PSMB8	ENSG00000259969	RP11-999E24.3	sense_overlapping	Non-Coding	-0.3666	0	-1
ENSG00000204264	PSMB8	ENSG00000261644	RP11-327F22.2	antisense	Non-Coding	0.3904	0	1
ENSG00000204264	PSMB8	ENSG00000262136	CTD-2033A16.3	antisense	Non-Coding	0.3846	0	1
ENSG00000204264	PSMB8	ENSG00000264885	RP11-815I9.4	sense_intronic	Non-Coding	-0.3819	0	-1
ENSG00000204264	PSMB8	ENSG00000224397	LINC01272	lincRNA	Non-Coding	0.3625	0	1
ENSG00000204264	PSMB8	ENSG00000226025	LGALS17A	transcribed_unprocessed_pseudogene	Non-Coding	0.4365	0	1
ENSG00000204264	PSMB8	ENSG00000272666	CTA-384D8.35	lincRNA	Non-Coding	0.5383	0	1
ENSG00000204264	PSMB8	ENSG00000273272	CTA-384D8.34	lincRNA	Non-Coding	0.3738	0	1
ENSG00000168394	TAP1	ENSG00000225492	GBP1P1	transcribed_unprocessed_pseudogene	Non-Coding	0.7412	0	1
ENSG00000168394	TAP1	ENSG00000225964	NRIR	antisense	Non-Coding	0.3608	0	1
ENSG00000168394	TAP1	ENSG00000235576	AC092580.4	lincRNA	Non-Coding	0.4927	0	1
ENSG00000168394	TAP1	ENSG00000280721	AC133644.2	lincRNA	Non-Coding	0.4094	0	1
ENSG00000168394	TAP1	ENSG00000229754	CXCR2P1	transcribed_unprocessed_pseudogene	Non-Coding	0.5599	0	1
ENSG00000168394	TAP1	ENSG00000238000	RP11-274E7.2	processed_pseudogene	Non-Coding	0.3957	0	1
ENSG00000168394	TAP1	ENSG00000237988	OR2I1P	unprocessed_pseudogene	Non-Coding	0.5191	0	1
ENSG00000168394	TAP1	ENSG00000225864	HCG4P11	unprocessed_pseudogene	Non-Coding	0.5952	0	1
ENSG00000168394	TAP1	ENSG00000230521	HCG4P7	unprocessed_pseudogene	Non-Coding	0.4543	0	1
ENSG00000168394	TAP1	ENSG00000206341	HLA-H	unprocessed_pseudogene	Non-Coding	0.6214	0	1
ENSG00000168394	TAP1	ENSG00000227766	HCG4P5	unprocessed_pseudogene	Non-Coding	0.5674	0	1
ENSG00000168394	TAP1	ENSG00000204622	HLA-J	transcribed_unprocessed_pseudogene	Non-Coding	0.3742	0	1
ENSG00000168394	TAP1	ENSG00000243753	HLA-L	transcribed_unprocessed_pseudogene	Non-Coding	0.6239	0	1
ENSG00000168394	TAP1	ENSG00000271581	XXbac-BPG248L24.12	unprocessed_pseudogene	Non-Coding	0.6272	0	1
ENSG00000168394	TAP1	ENSG00000206337	HCP5	sense_overlapping	Non-Coding	0.7856	0	1
ENSG00000168394	TAP1	ENSG00000229391	HLA-DRB6	transcribed_unprocessed_pseudogene	Non-Coding	0.3779	0	1
ENSG00000168394	TAP1	ENSG00000204261	PSMB8-AS1	lincRNA	Non-Coding	0.7454	0	1
ENSG00000168394	TAP1	ENSG00000237398	HLA-DPA3	unprocessed_pseudogene	Non-Coding	0.3507	0	1
ENSG00000168394	TAP1	ENSG00000224666	RP1-50J22.4	antisense	Non-Coding	0.5967	0	1
ENSG00000168394	TAP1	ENSG00000281103	TRG-AS1	antisense	Non-Coding	0.4014	0	1
ENSG00000168394	TAP1	ENSG00000182487	NCF1B	transcribed_unprocessed_pseudogene	Non-Coding	0.4962	0	1
ENSG00000168394	TAP1	ENSG00000165178	NCF1C	unprocessed_pseudogene	Non-Coding	0.4483	0	1
ENSG00000168394	TAP1	ENSG00000272941	RP11-134L10.1	antisense	Non-Coding	0.4818	0	1
ENSG00000168394	TAP1	ENSG00000228427	RP5-1091N2.9	antisense	Non-Coding	0.3733	0	1
ENSG00000168394	TAP1	ENSG00000247774	PCED1B-AS1	processed_transcript	Non-Coding	0.3559	0	1
ENSG00000168394	TAP1	ENSG00000256262	USP30-AS1	antisense	Non-Coding	0.6771	0	1
ENSG00000168394	TAP1	ENSG00000225131	PSME2P2	processed_pseudogene	Non-Coding	0.3949	0	1
ENSG00000168394	TAP1	ENSG00000258521	RP11-638I2.9	antisense	Non-Coding	0.3901	0	1
ENSG00000168394	TAP1	ENSG00000261644	RP11-327F22.2	antisense	Non-Coding	0.5363	0	1
ENSG00000168394	TAP1	ENSG00000267369	RP11-1094M14.8	processed_pseudogene	Non-Coding	0.4428	0	1
ENSG00000168394	TAP1	ENSG00000255987	TOMM20P2	processed_pseudogene	Non-Coding	0.5034	0	1
ENSG00000168394	TAP1	ENSG00000226025	LGALS17A	transcribed_unprocessed_pseudogene	Non-Coding	0.5373	0	1
ENSG00000168394	TAP1	ENSG00000268027	AC006129.2	lincRNA	Non-Coding	0.3705	0	1
ENSG00000168394	TAP1	ENSG00000272666	CTA-384D8.35	lincRNA	Non-Coding	0.5603	0	1
ENSG00000168394	TAP1	ENSG00000273272	CTA-384D8.34	lincRNA	Non-Coding	0.4158	0	1
ENSG00000168394	TAP1	ENSG00000226751	AF127936.5	lincRNA	Non-Coding	0.3603	0	1
ENSG00000168394	TAP1	ENSG00000237989	AP001046.5	lincRNA	Non-Coding	0.4163	0	1
ENSG00000204257	HLA-DMA	ENSG00000278966	RP5-1174N9.2	TEC	Non-Coding	0.3651	0	1
ENSG00000204257	HLA-DMA	ENSG00000225492	GBP1P1	transcribed_unprocessed_pseudogene	Non-Coding	0.4062	0	1
ENSG00000204257	HLA-DMA	ENSG00000265531	FCGR1C	unprocessed_pseudogene	Non-Coding	0.4205	0	1
ENSG00000204257	HLA-DMA	ENSG00000235576	AC092580.4	lincRNA	Non-Coding	0.4945	0	1
ENSG00000204257	HLA-DMA	ENSG00000229754	CXCR2P1	transcribed_unprocessed_pseudogene	Non-Coding	0.3654	0	1
ENSG00000204257	HLA-DMA	ENSG00000223552	RP11-24F11.2	antisense	Non-Coding	0.5008	0	1
ENSG00000204257	HLA-DMA	ENSG00000251442	LINC01094	lincRNA	Non-Coding	0.3744	0	1
ENSG00000204257	HLA-DMA	ENSG00000238000	RP11-274E7.2	processed_pseudogene	Non-Coding	0.4579	0	1
ENSG00000204257	HLA-DMA	ENSG00000226272	ARHGAP26-AS1	antisense	Non-Coding	0.4333	0	1
ENSG00000204257	HLA-DMA	ENSG00000237988	OR2I1P	unprocessed_pseudogene	Non-Coding	0.36	0	1
ENSG00000204257	HLA-DMA	ENSG00000225864	HCG4P11	unprocessed_pseudogene	Non-Coding	0.3759	0	1
ENSG00000204257	HLA-DMA	ENSG00000206341	HLA-H	unprocessed_pseudogene	Non-Coding	0.4295	0	1
ENSG00000204257	HLA-DMA	ENSG00000227766	HCG4P5	unprocessed_pseudogene	Non-Coding	0.3712	0	1
ENSG00000204257	HLA-DMA	ENSG00000243753	HLA-L	transcribed_unprocessed_pseudogene	Non-Coding	0.4526	0	1
ENSG00000204257	HLA-DMA	ENSG00000271581	XXbac-BPG248L24.12	unprocessed_pseudogene	Non-Coding	0.4227	0	1
ENSG00000204257	HLA-DMA	ENSG00000206337	HCP5	sense_overlapping	Non-Coding	0.4855	0	1
ENSG00000204257	HLA-DMA	ENSG00000196301	HLA-DRB9	unprocessed_pseudogene	Non-Coding	0.5968	0	1
ENSG00000204257	HLA-DMA	ENSG00000229391	HLA-DRB6	transcribed_unprocessed_pseudogene	Non-Coding	0.7565	0	1
ENSG00000204257	HLA-DMA	ENSG00000223534	HLA-DQB1-AS1	antisense	Non-Coding	0.6357	0	1
ENSG00000204257	HLA-DMA	ENSG00000204261	PSMB8-AS1	lincRNA	Non-Coding	0.5894	0	1
ENSG00000204257	HLA-DMA	ENSG00000224796	RPL32P1	processed_pseudogene	Non-Coding	0.5009	0	1
ENSG00000204257	HLA-DMA	ENSG00000224666	RP1-50J22.4	antisense	Non-Coding	0.37	0	1
ENSG00000204257	HLA-DMA	ENSG00000237181	AC147651.4	antisense	Non-Coding	0.3724	0	1
ENSG00000204257	HLA-DMA	ENSG00000281103	TRG-AS1	antisense	Non-Coding	0.3694	0	1
ENSG00000204257	HLA-DMA	ENSG00000182487	NCF1B	transcribed_unprocessed_pseudogene	Non-Coding	0.4665	0	1
ENSG00000204257	HLA-DMA	ENSG00000165178	NCF1C	unprocessed_pseudogene	Non-Coding	0.4645	0	1
ENSG00000204257	HLA-DMA	ENSG00000273341	RP5-899E9.1	lincRNA	Non-Coding	0.4625	0	1
ENSG00000204257	HLA-DMA	ENSG00000233038	AC011899.9	antisense	Non-Coding	0.3783	0	1
ENSG00000204257	HLA-DMA	ENSG00000228427	RP5-1091N2.9	antisense	Non-Coding	0.4862	0	1
ENSG00000204257	HLA-DMA	ENSG00000229671	LINC01150	lincRNA	Non-Coding	0.3652	0	1
ENSG00000204257	HLA-DMA	ENSG00000278982	RP5-1031D4.3	TEC	Non-Coding	0.3975	0	1
ENSG00000204257	HLA-DMA	ENSG00000237797	RP11-472N13.3	lincRNA	Non-Coding	0.3659	0	1
ENSG00000204257	HLA-DMA	ENSG00000228651	RP11-556E13.1	antisense	Non-Coding	0.3769	0	1
ENSG00000204257	HLA-DMA	ENSG00000247774	PCED1B-AS1	processed_transcript	Non-Coding	0.5416	0	1
ENSG00000204257	HLA-DMA	ENSG00000256262	USP30-AS1	antisense	Non-Coding	0.5002	0	1
ENSG00000204257	HLA-DMA	ENSG00000225131	PSME2P2	processed_pseudogene	Non-Coding	0.3813	0	1
ENSG00000204257	HLA-DMA	ENSG00000280153	RP11-876N24.3	TEC	Non-Coding	0.5243	0	1
ENSG00000204257	HLA-DMA	ENSG00000263013	RP11-876N24.5	sense_intronic	Non-Coding	0.4038	0	1
ENSG00000204257	HLA-DMA	ENSG00000262222	RP11-876N24.4	antisense	Non-Coding	0.411	0	1
ENSG00000204257	HLA-DMA	ENSG00000265743	RP11-848P1.3	lincRNA	Non-Coding	0.4048	0	1
ENSG00000204257	HLA-DMA	ENSG00000273669	RP11-405M12.4	lincRNA	Non-Coding	0.3682	0	1
ENSG00000204257	HLA-DMA	ENSG00000224397	LINC01272	lincRNA	Non-Coding	0.4008	0	1
ENSG00000204257	HLA-DMA	ENSG00000131401	NAPSB	transcribed_unprocessed_pseudogene	Non-Coding	0.3993	0	1
ENSG00000204257	HLA-DMA	ENSG00000203280	CTA-221G9.12	antisense	Non-Coding	0.3541	0	1
ENSG00000204257	HLA-DMA	ENSG00000272666	CTA-384D8.35	lincRNA	Non-Coding	0.4989	0	1
ENSG00000204252	HLA-DOA	ENSG00000235576	AC092580.4	lincRNA	Non-Coding	0.3661	0	1
ENSG00000204252	HLA-DOA	ENSG00000229754	CXCR2P1	transcribed_unprocessed_pseudogene	Non-Coding	0.3606	0	1
ENSG00000204252	HLA-DOA	ENSG00000227766	HCG4P5	unprocessed_pseudogene	Non-Coding	0.4128	0	1
ENSG00000204252	HLA-DOA	ENSG00000243753	HLA-L	transcribed_unprocessed_pseudogene	Non-Coding	0.4017	0	1
ENSG00000204252	HLA-DOA	ENSG00000271581	XXbac-BPG248L24.12	unprocessed_pseudogene	Non-Coding	0.4349	0	1
ENSG00000204252	HLA-DOA	ENSG00000206337	HCP5	sense_overlapping	Non-Coding	0.4475	0	1
ENSG00000204252	HLA-DOA	ENSG00000281756	C2-AS1	antisense	Non-Coding	0.3617	0	1
ENSG00000204252	HLA-DOA	ENSG00000196301	HLA-DRB9	unprocessed_pseudogene	Non-Coding	0.6995	0	1
ENSG00000204252	HLA-DOA	ENSG00000229391	HLA-DRB6	transcribed_unprocessed_pseudogene	Non-Coding	0.7242	0	1
ENSG00000204252	HLA-DOA	ENSG00000223534	HLA-DQB1-AS1	antisense	Non-Coding	0.5407	0	1
ENSG00000204252	HLA-DOA	ENSG00000204261	PSMB8-AS1	lincRNA	Non-Coding	0.489	0	1
ENSG00000204252	HLA-DOA	ENSG00000224796	RPL32P1	processed_pseudogene	Non-Coding	0.4761	0	1
ENSG00000204252	HLA-DOA	ENSG00000224557	HLA-DPB2	transcribed_unprocessed_pseudogene	Non-Coding	0.4683	0	1
ENSG00000204252	HLA-DOA	ENSG00000182487	NCF1B	transcribed_unprocessed_pseudogene	Non-Coding	0.3583	0	1
ENSG00000204252	HLA-DOA	ENSG00000228427	RP5-1091N2.9	antisense	Non-Coding	0.358	0	1
ENSG00000204252	HLA-DOA	ENSG00000256262	USP30-AS1	antisense	Non-Coding	0.3627	0	1
ENSG00000204252	HLA-DOA	ENSG00000280153	RP11-876N24.3	TEC	Non-Coding	0.5862	0	1
ENSG00000204252	HLA-DOA	ENSG00000263013	RP11-876N24.5	sense_intronic	Non-Coding	0.513	0	1
ENSG00000204252	HLA-DOA	ENSG00000262222	RP11-876N24.4	antisense	Non-Coding	0.4629	0	1
ENSG00000204252	HLA-DOA	ENSG00000203280	CTA-221G9.12	antisense	Non-Coding	0.3959	0	1
ENSG00000204252	HLA-DOA	ENSG00000278869	CITF22-49E9.3	lincRNA	Non-Coding	0.3613	0	1
ENSG00000204252	HLA-DOA	ENSG00000272666	CTA-384D8.35	lincRNA	Non-Coding	0.3515	0	1
ENSG00000223865	HLA-DPB1	ENSG00000278966	RP5-1174N9.2	TEC	Non-Coding	0.3641	0	1
ENSG00000223865	HLA-DPB1	ENSG00000230812	LINC01358	lincRNA	Non-Coding	0.3504	0	1
ENSG00000223865	HLA-DPB1	ENSG00000225492	GBP1P1	transcribed_unprocessed_pseudogene	Non-Coding	0.4102	0	1
ENSG00000223865	HLA-DPB1	ENSG00000265531	FCGR1C	unprocessed_pseudogene	Non-Coding	0.5162	0	1
ENSG00000223865	HLA-DPB1	ENSG00000244682	FCGR2C	polymorphic_pseudogene	Non-Coding	0.4038	0	1
ENSG00000223865	HLA-DPB1	ENSG00000235576	AC092580.4	lincRNA	Non-Coding	0.6175	0	1
ENSG00000223865	HLA-DPB1	ENSG00000280721	AC133644.2	lincRNA	Non-Coding	0.4858	0	1
ENSG00000223865	HLA-DPB1	ENSG00000224137	AC079767.4	lincRNA	Non-Coding	0.3625	0	1
ENSG00000223865	HLA-DPB1	ENSG00000229754	CXCR2P1	transcribed_unprocessed_pseudogene	Non-Coding	0.3891	0	1
ENSG00000223865	HLA-DPB1	ENSG00000223552	RP11-24F11.2	antisense	Non-Coding	0.616	0	1
ENSG00000223865	HLA-DPB1	ENSG00000251442	LINC01094	lincRNA	Non-Coding	0.4622	0	1
ENSG00000223865	HLA-DPB1	ENSG00000238000	RP11-274E7.2	processed_pseudogene	Non-Coding	0.4433	0	1
ENSG00000223865	HLA-DPB1	ENSG00000237988	OR2I1P	unprocessed_pseudogene	Non-Coding	0.4457	0	1
ENSG00000223865	HLA-DPB1	ENSG00000225864	HCG4P11	unprocessed_pseudogene	Non-Coding	0.3847	0	1
ENSG00000223865	HLA-DPB1	ENSG00000206341	HLA-H	unprocessed_pseudogene	Non-Coding	0.4682	0	1
ENSG00000223865	HLA-DPB1	ENSG00000227766	HCG4P5	unprocessed_pseudogene	Non-Coding	0.3821	0	1
ENSG00000223865	HLA-DPB1	ENSG00000243753	HLA-L	transcribed_unprocessed_pseudogene	Non-Coding	0.4553	0	1
ENSG00000223865	HLA-DPB1	ENSG00000271581	XXbac-BPG248L24.12	unprocessed_pseudogene	Non-Coding	0.4063	0	1
ENSG00000223865	HLA-DPB1	ENSG00000206337	HCP5	sense_overlapping	Non-Coding	0.4753	0	1
ENSG00000223865	HLA-DPB1	ENSG00000196301	HLA-DRB9	unprocessed_pseudogene	Non-Coding	0.5012	0	1
ENSG00000223865	HLA-DPB1	ENSG00000229391	HLA-DRB6	transcribed_unprocessed_pseudogene	Non-Coding	0.7187	0	1
ENSG00000223865	HLA-DPB1	ENSG00000223534	HLA-DQB1-AS1	antisense	Non-Coding	0.6375	0	1
ENSG00000223865	HLA-DPB1	ENSG00000204261	PSMB8-AS1	lincRNA	Non-Coding	0.5572	0	1
ENSG00000223865	HLA-DPB1	ENSG00000224796	RPL32P1	processed_pseudogene	Non-Coding	0.5383	0	1
ENSG00000223865	HLA-DPB1	ENSG00000224557	HLA-DPB2	transcribed_unprocessed_pseudogene	Non-Coding	0.3565	0	1
ENSG00000223865	HLA-DPB1	ENSG00000237398	HLA-DPA3	unprocessed_pseudogene	Non-Coding	0.3703	0	1
ENSG00000223865	HLA-DPB1	ENSG00000224666	RP1-50J22.4	antisense	Non-Coding	0.4124	0	1
ENSG00000223865	HLA-DPB1	ENSG00000237181	AC147651.4	antisense	Non-Coding	0.4922	0	1
ENSG00000223865	HLA-DPB1	ENSG00000272908	RP11-121A8.1	lincRNA	Non-Coding	0.3975	0	1
ENSG00000223865	HLA-DPB1	ENSG00000281103	TRG-AS1	antisense	Non-Coding	0.464	0	1
ENSG00000223865	HLA-DPB1	ENSG00000182487	NCF1B	transcribed_unprocessed_pseudogene	Non-Coding	0.6016	0	1
ENSG00000223865	HLA-DPB1	ENSG00000165178	NCF1C	unprocessed_pseudogene	Non-Coding	0.5994	0	1
ENSG00000223865	HLA-DPB1	ENSG00000273341	RP5-899E9.1	lincRNA	Non-Coding	0.5817	0	1
ENSG00000223865	HLA-DPB1	ENSG00000233038	AC011899.9	antisense	Non-Coding	0.4733	0	1
ENSG00000223865	HLA-DPB1	ENSG00000228427	RP5-1091N2.9	antisense	Non-Coding	0.6281	0	1
ENSG00000223865	HLA-DPB1	ENSG00000253196	RP11-706C16.7	antisense	Non-Coding	0.3551	0	1
ENSG00000223865	HLA-DPB1	ENSG00000229671	LINC01150	lincRNA	Non-Coding	0.4452	0	1
ENSG00000223865	HLA-DPB1	ENSG00000255197	RP11-750H9.5	antisense	Non-Coding	0.3856	0	1
ENSG00000223865	HLA-DPB1	ENSG00000278982	RP5-1031D4.3	TEC	Non-Coding	0.4312	0	1
ENSG00000223865	HLA-DPB1	ENSG00000237797	RP11-472N13.3	lincRNA	Non-Coding	0.3941	0	1
ENSG00000223865	HLA-DPB1	ENSG00000228651	RP11-556E13.1	antisense	Non-Coding	0.4865	0	1
ENSG00000223865	HLA-DPB1	ENSG00000258352	RP11-23J18.1	transcribed_processed_pseudogene	Non-Coding	0.373	0	1
ENSG00000223865	HLA-DPB1	ENSG00000247774	PCED1B-AS1	processed_transcript	Non-Coding	0.7124	0	1
ENSG00000223865	HLA-DPB1	ENSG00000256262	USP30-AS1	antisense	Non-Coding	0.4893	0	1
ENSG00000223865	HLA-DPB1	ENSG00000225131	PSME2P2	processed_pseudogene	Non-Coding	0.3553	0	1
ENSG00000223865	HLA-DPB1	ENSG00000258810	RP11-219E7.1	antisense	Non-Coding	0.4165	0	1
ENSG00000223865	HLA-DPB1	ENSG00000280153	RP11-876N24.3	TEC	Non-Coding	0.4706	0	1
ENSG00000223865	HLA-DPB1	ENSG00000213876	RPL7AP64	processed_pseudogene	Non-Coding	0.4302	0	1
ENSG00000223865	HLA-DPB1	ENSG00000266274	RN7SL138P	misc_RNA	Non-Coding	0.3859	0	1
ENSG00000223865	HLA-DPB1	ENSG00000265743	RP11-848P1.3	lincRNA	Non-Coding	0.4779	0	1
ENSG00000223865	HLA-DPB1	ENSG00000267369	RP11-1094M14.8	processed_pseudogene	Non-Coding	0.3728	0	1
ENSG00000223865	HLA-DPB1	ENSG00000265206	RP5-1171I10.5	antisense	Non-Coding	0.3743	0	1
ENSG00000223865	HLA-DPB1	ENSG00000273669	RP11-405M12.4	lincRNA	Non-Coding	0.4792	0	1
ENSG00000223865	HLA-DPB1	ENSG00000230155	RP3-477O4.14	antisense	Non-Coding	0.409	0	1
ENSG00000223865	HLA-DPB1	ENSG00000224397	LINC01272	lincRNA	Non-Coding	0.4506	0	1
ENSG00000223865	HLA-DPB1	ENSG00000268027	AC006129.2	lincRNA	Non-Coding	0.4166	0	1
ENSG00000223865	HLA-DPB1	ENSG00000214855	APOC1P1	transcribed_unprocessed_pseudogene	Non-Coding	0.3695	0	1
ENSG00000223865	HLA-DPB1	ENSG00000131401	NAPSB	transcribed_unprocessed_pseudogene	Non-Coding	0.4754	0	1
ENSG00000223865	HLA-DPB1	ENSG00000273837	LLNLR-470E3.1	sense_intronic	Non-Coding	0.4192	0	1
ENSG00000223865	HLA-DPB1	ENSG00000203280	CTA-221G9.12	antisense	Non-Coding	0.3522	0	1
ENSG00000223865	HLA-DPB1	ENSG00000272666	CTA-384D8.35	lincRNA	Non-Coding	0.4875	0	1
ENSG00000189143	CLDN4	ENSG00000267959	MIR3188	miRNA	Non-Coding	0.3608	0	1
ENSG00000006606	CCL26	ENSG00000225938	RP4-575N6.4	antisense	Non-Coding	0.3508	0	1
ENSG00000006606	CCL26	ENSG00000280721	AC133644.2	lincRNA	Non-Coding	0.3541	0	1
ENSG00000006606	CCL26	ENSG00000229056	AC020571.3	antisense	Non-Coding	0.4818	0	1
ENSG00000006606	CCL26	ENSG00000230838	AC093850.2	lincRNA	Non-Coding	0.4695	0	1
ENSG00000006606	CCL26	ENSG00000248890	HHIP-AS1	antisense	Non-Coding	0.3761	0	1
ENSG00000006606	CCL26	ENSG00000260244	RP11-588K22.2	sense_overlapping	Non-Coding	0.3629	0	1
ENSG00000006606	CCL26	ENSG00000251257	CTD-2263F21.1	antisense	Non-Coding	0.392	0	1
ENSG00000006606	CCL26	ENSG00000261269	RP11-389C8.2	sense_overlapping	Non-Coding	0.4774	0	1
ENSG00000006606	CCL26	ENSG00000279118	RP11-517I3.2	TEC	Non-Coding	0.3887	0	1
ENSG00000006606	CCL26	ENSG00000269936	RP11-394O4.5	lincRNA	Non-Coding	0.4643	0	1
ENSG00000006606	CCL26	ENSG00000233682	RP11-13P5.2	antisense	Non-Coding	0.4099	0	1
ENSG00000006606	CCL26	ENSG00000223485	RP11-417E7.1	lincRNA	Non-Coding	0.4725	0	1
ENSG00000006606	CCL26	ENSG00000261039	RP11-417E7.2	lincRNA	Non-Coding	0.3565	0	1
ENSG00000006606	CCL26	ENSG00000253161	LINC01605	lincRNA	Non-Coding	0.3791	0	1
ENSG00000006606	CCL26	ENSG00000235531	MSC-AS1	antisense	Non-Coding	0.4995	0	1
ENSG00000006606	CCL26	ENSG00000243742	RPLP0P2	transcribed_processed_pseudogene	Non-Coding	0.3704	0	1
ENSG00000006606	CCL26	ENSG00000235505	RP11-693N9.2	transcribed_unprocessed_pseudogene	Non-Coding	0.5628	0	1
ENSG00000006606	CCL26	ENSG00000280143	AP000892.6	TEC	Non-Coding	0.4307	0	1
ENSG00000006606	CCL26	ENSG00000180139	ACTA2-AS1	antisense	Non-Coding	0.4615	0	1
ENSG00000006606	CCL26	ENSG00000230018	RP11-481H12.1	processed_pseudogene	Non-Coding	0.461	0	1
ENSG00000006606	CCL26	ENSG00000257894	RP1-78O14.1	lincRNA	Non-Coding	0.4953	0	1
ENSG00000006606	CCL26	ENSG00000258498	DIO3OS	lincRNA	Non-Coding	0.4094	0	1
ENSG00000006606	CCL26	ENSG00000260577	RP11-615I2.2	antisense	Non-Coding	0.4585	0	1
ENSG00000006606	CCL26	ENSG00000186594	MIR22HG	lincRNA	Non-Coding	0.3819	0	1
ENSG00000006606	CCL26	ENSG00000266835	GAPLINC	lincRNA	Non-Coding	0.4201	0	1
ENSG00000006606	CCL26	ENSG00000268560	CTD-2332E11.2	lincRNA	Non-Coding	0.3617	0	1
ENSG00000006606	CCL26	ENSG00000233521	RP5-1172A22.1	lincRNA	Non-Coding	0.6399	0	1
ENSG00000006606	CCL26	ENSG00000233818	AP000695.4	antisense	Non-Coding	0.4005	0	1
ENSG00000186810	CXCR3	ENSG00000225492	GBP1P1	transcribed_unprocessed_pseudogene	Non-Coding	0.5236	0	1
ENSG00000186810	CXCR3	ENSG00000259834	RP11-284N8.3	lincRNA	Non-Coding	0.6749	0	1
ENSG00000186810	CXCR3	ENSG00000265531	FCGR1C	unprocessed_pseudogene	Non-Coding	0.4053	0	1
ENSG00000186810	CXCR3	ENSG00000235576	AC092580.4	lincRNA	Non-Coding	0.6963	0	1
ENSG00000186810	CXCR3	ENSG00000224220	AC104699.1	antisense	Non-Coding	0.4111	0	1
ENSG00000186810	CXCR3	ENSG00000280721	AC133644.2	lincRNA	Non-Coding	0.5796	0	1
ENSG00000186810	CXCR3	ENSG00000273445	RP11-1399P15.1	antisense	Non-Coding	0.3883	0	1
ENSG00000186810	CXCR3	ENSG00000224137	AC079767.4	lincRNA	Non-Coding	0.4785	0	1
ENSG00000186810	CXCR3	ENSG00000229754	CXCR2P1	transcribed_unprocessed_pseudogene	Non-Coding	0.592	0	1
ENSG00000186810	CXCR3	ENSG00000223552	RP11-24F11.2	antisense	Non-Coding	0.5618	0	1
ENSG00000186810	CXCR3	ENSG00000251442	LINC01094	lincRNA	Non-Coding	0.4451	0	1
ENSG00000186810	CXCR3	ENSG00000238000	RP11-274E7.2	processed_pseudogene	Non-Coding	0.4397	0	1
ENSG00000186810	CXCR3	ENSG00000248996	RP11-1334A24.6	antisense	Non-Coding	0.4469	0	1
ENSG00000186810	CXCR3	ENSG00000237988	OR2I1P	unprocessed_pseudogene	Non-Coding	0.5177	0	1
ENSG00000186810	CXCR3	ENSG00000225864	HCG4P11	unprocessed_pseudogene	Non-Coding	0.393	0	1
ENSG00000186810	CXCR3	ENSG00000206341	HLA-H	unprocessed_pseudogene	Non-Coding	0.3952	0	1
ENSG00000186810	CXCR3	ENSG00000243753	HLA-L	transcribed_unprocessed_pseudogene	Non-Coding	0.3612	0	1
ENSG00000186810	CXCR3	ENSG00000271581	XXbac-BPG248L24.12	unprocessed_pseudogene	Non-Coding	0.3652	0	1
ENSG00000186810	CXCR3	ENSG00000206337	HCP5	sense_overlapping	Non-Coding	0.4218	0	1
ENSG00000186810	CXCR3	ENSG00000223534	HLA-DQB1-AS1	antisense	Non-Coding	0.4393	0	1
ENSG00000186810	CXCR3	ENSG00000204261	PSMB8-AS1	lincRNA	Non-Coding	0.4626	0	1
ENSG00000186810	CXCR3	ENSG00000224796	RPL32P1	processed_pseudogene	Non-Coding	0.4193	0	1
ENSG00000186810	CXCR3	ENSG00000237181	AC147651.4	antisense	Non-Coding	0.4867	0	1
ENSG00000186810	CXCR3	ENSG00000272908	RP11-121A8.1	lincRNA	Non-Coding	0.4728	0	1
ENSG00000186810	CXCR3	ENSG00000249978	TRGV7	TR_V_pseudogene	Non-Coding	0.5269	0	1
ENSG00000186810	CXCR3	ENSG00000281103	TRG-AS1	antisense	Non-Coding	0.7171	0	1
ENSG00000186810	CXCR3	ENSG00000182487	NCF1B	transcribed_unprocessed_pseudogene	Non-Coding	0.6201	0	1
ENSG00000186810	CXCR3	ENSG00000165178	NCF1C	unprocessed_pseudogene	Non-Coding	0.5637	0	1
ENSG00000186810	CXCR3	ENSG00000273341	RP5-899E9.1	lincRNA	Non-Coding	0.4472	0	1
ENSG00000186810	CXCR3	ENSG00000241657	TRBV11-2	lincRNA	Non-Coding	0.4644	0	1
ENSG00000186810	CXCR3	ENSG00000233038	AC011899.9	antisense	Non-Coding	0.5089	0	1
ENSG00000186810	CXCR3	ENSG00000228427	RP5-1091N2.9	antisense	Non-Coding	0.6801	0	1
ENSG00000186810	CXCR3	ENSG00000229671	LINC01150	lincRNA	Non-Coding	0.3619	0	1
ENSG00000186810	CXCR3	ENSG00000255197	RP11-750H9.5	antisense	Non-Coding	0.3936	0	1
ENSG00000186810	CXCR3	ENSG00000255422	AP002954.4	antisense	Non-Coding	0.4517	0	1
ENSG00000186810	CXCR3	ENSG00000278982	RP5-1031D4.3	TEC	Non-Coding	0.3954	0	1
ENSG00000186810	CXCR3	ENSG00000258352	RP11-23J18.1	transcribed_processed_pseudogene	Non-Coding	0.4111	0	1
ENSG00000186810	CXCR3	ENSG00000247774	PCED1B-AS1	processed_transcript	Non-Coding	0.7326	0	1
ENSG00000186810	CXCR3	ENSG00000256262	USP30-AS1	antisense	Non-Coding	0.4589	0	1
ENSG00000186810	CXCR3	ENSG00000225131	PSME2P2	processed_pseudogene	Non-Coding	0.4022	0	1
ENSG00000186810	CXCR3	ENSG00000258810	RP11-219E7.1	antisense	Non-Coding	0.4045	0	1
ENSG00000186810	CXCR3	ENSG00000258875	CTD-2547L24.3	processed_transcript	Non-Coding	0.3667	0	1
ENSG00000186810	CXCR3	ENSG00000253755	IGHGP	IG_C_pseudogene	Non-Coding	0.5318	0	1
ENSG00000186810	CXCR3	ENSG00000259772	RP11-16E12.2	lincRNA	Non-Coding	0.4292	0	1
ENSG00000186810	CXCR3	ENSG00000261644	RP11-327F22.2	antisense	Non-Coding	0.4823	0	1
ENSG00000186810	CXCR3	ENSG00000213876	RPL7AP64	processed_pseudogene	Non-Coding	0.4352	0	1
ENSG00000186810	CXCR3	ENSG00000266274	RN7SL138P	misc_RNA	Non-Coding	0.3695	0	1
ENSG00000186810	CXCR3	ENSG00000265743	RP11-848P1.3	lincRNA	Non-Coding	0.4033	0	1
ENSG00000186810	CXCR3	ENSG00000267554	RP11-686D22.10	processed_pseudogene	Non-Coding	0.5573	0	1
ENSG00000186810	CXCR3	ENSG00000267369	RP11-1094M14.8	processed_pseudogene	Non-Coding	0.7136	0	1
ENSG00000186810	CXCR3	ENSG00000255987	TOMM20P2	processed_pseudogene	Non-Coding	0.7497	0	1
ENSG00000186810	CXCR3	ENSG00000265206	RP5-1171I10.5	antisense	Non-Coding	0.5793	0	1
ENSG00000186810	CXCR3	ENSG00000273669	RP11-405M12.4	lincRNA	Non-Coding	0.5749	0	1
ENSG00000186810	CXCR3	ENSG00000230155	RP3-477O4.14	antisense	Non-Coding	0.4763	0	1
ENSG00000186810	CXCR3	ENSG00000224397	LINC01272	lincRNA	Non-Coding	0.3967	0	1
ENSG00000186810	CXCR3	ENSG00000279396	AC130469.1	TEC	Non-Coding	0.3964	0	1
ENSG00000186810	CXCR3	ENSG00000226025	LGALS17A	transcribed_unprocessed_pseudogene	Non-Coding	0.3986	0	1
ENSG00000186810	CXCR3	ENSG00000268027	AC006129.2	lincRNA	Non-Coding	0.7436	0	1
ENSG00000186810	CXCR3	ENSG00000268001	CARD8-AS1	antisense	Non-Coding	0.3975	0	1
ENSG00000186810	CXCR3	ENSG00000131401	NAPSB	transcribed_unprocessed_pseudogene	Non-Coding	0.4673	0	1
ENSG00000186810	CXCR3	ENSG00000272666	CTA-384D8.35	lincRNA	Non-Coding	0.5244	0	1
ENSG00000186810	CXCR3	ENSG00000273272	CTA-384D8.34	lincRNA	Non-Coding	0.4826	0	1
ENSG00000186810	CXCR3	ENSG00000226751	AF127936.5	lincRNA	Non-Coding	0.4296	0	1
ENSG00000186810	CXCR3	ENSG00000237989	AP001046.5	lincRNA	Non-Coding	0.4362	0	1
ENSG00000183918	SH2D1A	ENSG00000225492	GBP1P1	transcribed_unprocessed_pseudogene	Non-Coding	0.5458	0	1
ENSG00000183918	SH2D1A	ENSG00000259834	RP11-284N8.3	lincRNA	Non-Coding	0.6906	0	1
ENSG00000183918	SH2D1A	ENSG00000265531	FCGR1C	unprocessed_pseudogene	Non-Coding	0.4441	0	1
ENSG00000183918	SH2D1A	ENSG00000244682	FCGR2C	polymorphic_pseudogene	Non-Coding	0.4133	0	1
ENSG00000183918	SH2D1A	ENSG00000225217	HSPA7	unprocessed_pseudogene	Non-Coding	0.3576	0	1
ENSG00000183918	SH2D1A	ENSG00000235576	AC092580.4	lincRNA	Non-Coding	0.6944	0	1
ENSG00000183918	SH2D1A	ENSG00000224220	AC104699.1	antisense	Non-Coding	0.4494	0	1
ENSG00000183918	SH2D1A	ENSG00000280721	AC133644.2	lincRNA	Non-Coding	0.6673	0	1
ENSG00000183918	SH2D1A	ENSG00000273445	RP11-1399P15.1	antisense	Non-Coding	0.4842	0	1
ENSG00000183918	SH2D1A	ENSG00000224137	AC079767.4	lincRNA	Non-Coding	0.5662	0	1
ENSG00000183918	SH2D1A	ENSG00000229754	CXCR2P1	transcribed_unprocessed_pseudogene	Non-Coding	0.5788	0	1
ENSG00000183918	SH2D1A	ENSG00000223552	RP11-24F11.2	antisense	Non-Coding	0.5296	0	1
ENSG00000183918	SH2D1A	ENSG00000251442	LINC01094	lincRNA	Non-Coding	0.4922	0	1
ENSG00000183918	SH2D1A	ENSG00000238000	RP11-274E7.2	processed_pseudogene	Non-Coding	0.3935	0	1
ENSG00000183918	SH2D1A	ENSG00000248996	RP11-1334A24.6	antisense	Non-Coding	0.4381	0	1
ENSG00000183918	SH2D1A	ENSG00000237988	OR2I1P	unprocessed_pseudogene	Non-Coding	0.5833	0	1
ENSG00000183918	SH2D1A	ENSG00000225864	HCG4P11	unprocessed_pseudogene	Non-Coding	0.4207	0	1
ENSG00000183918	SH2D1A	ENSG00000230521	HCG4P7	unprocessed_pseudogene	Non-Coding	0.3532	0	1
ENSG00000183918	SH2D1A	ENSG00000206341	HLA-H	unprocessed_pseudogene	Non-Coding	0.3817	0	1
ENSG00000183918	SH2D1A	ENSG00000206337	HCP5	sense_overlapping	Non-Coding	0.4804	0	1
ENSG00000183918	SH2D1A	ENSG00000223534	HLA-DQB1-AS1	antisense	Non-Coding	0.4353	0	1
ENSG00000183918	SH2D1A	ENSG00000204261	PSMB8-AS1	lincRNA	Non-Coding	0.4646	0	1
ENSG00000183918	SH2D1A	ENSG00000224796	RPL32P1	processed_pseudogene	Non-Coding	0.4073	0	1
ENSG00000183918	SH2D1A	ENSG00000237398	HLA-DPA3	unprocessed_pseudogene	Non-Coding	0.3511	0	1
ENSG00000183918	SH2D1A	ENSG00000237181	AC147651.4	antisense	Non-Coding	0.5484	0	1
ENSG00000183918	SH2D1A	ENSG00000272908	RP11-121A8.1	lincRNA	Non-Coding	0.5005	0	1
ENSG00000183918	SH2D1A	ENSG00000249978	TRGV7	TR_V_pseudogene	Non-Coding	0.5539	0	1
ENSG00000183918	SH2D1A	ENSG00000281103	TRG-AS1	antisense	Non-Coding	0.7638	0	1
ENSG00000183918	SH2D1A	ENSG00000182487	NCF1B	transcribed_unprocessed_pseudogene	Non-Coding	0.5997	0	1
ENSG00000183918	SH2D1A	ENSG00000165178	NCF1C	unprocessed_pseudogene	Non-Coding	0.5186	0	1
ENSG00000183918	SH2D1A	ENSG00000273341	RP5-899E9.1	lincRNA	Non-Coding	0.4287	0	1
ENSG00000183918	SH2D1A	ENSG00000241657	TRBV11-2	lincRNA	Non-Coding	0.4545	0	1
ENSG00000183918	SH2D1A	ENSG00000233038	AC011899.9	antisense	Non-Coding	0.4729	0	1
ENSG00000183918	SH2D1A	ENSG00000228427	RP5-1091N2.9	antisense	Non-Coding	0.6742	0	1
ENSG00000183918	SH2D1A	ENSG00000229671	LINC01150	lincRNA	Non-Coding	0.3598	0	1
ENSG00000183918	SH2D1A	ENSG00000255197	RP11-750H9.5	antisense	Non-Coding	0.3866	0	1
ENSG00000183918	SH2D1A	ENSG00000255422	AP002954.4	antisense	Non-Coding	0.3704	0	1
[truncated: 1,503 more rows]
