# Supplementary material for: A methylation- and immune-related lncRNA signature to predict ovarian cancer outcome and uncover mechanisms of chemoresistance
Source: J Ovarian Res. 2023 Sep 6;16:186. doi: 10.1186/s13048-023-01260-9 (PMC10483746; doi:10.1186/s13048-023-01260-9)
Supplement: Supplementary file 6 — Additional file 6: Supplementary Table 6. The 326 coincident lncRNA genes list. [file 13048_2023_1260_MOESM6_ESM.xlsx]

## Sheet: default
Supplementary Table 6. The 326 coincident lncRNA genes list.
Ensembl_ID	Gene Symbol	Biotype
ENSG00000127589	TUBBP1	lncRNA
ENSG00000136149	RPL13AP25	lncRNA
ENSG00000152117	AC093838.4	lncRNA
ENSG00000165511	C10orf25	lncRNA
ENSG00000179277	MEIS3P1	lncRNA
ENSG00000179899	PHC1P1	lncRNA
ENSG00000179935	LINC00652	lncRNA
ENSG00000180172	RPS12P23	lncRNA
ENSG00000182648	LINC01006	lncRNA
ENSG00000182873	RP11-181G12.2	lncRNA
ENSG00000183458	RP11-958N24.1	lncRNA
ENSG00000185641	CTD-2287O16.1	lncRNA
ENSG00000187953	PMS2CL	lncRNA
ENSG00000188013	MEIS3P2	lncRNA
ENSG00000188242	PP7080	lncRNA
ENSG00000188873	RPL10AP2	lncRNA
ENSG00000197813	CTC-301O7.4	lncRNA
ENSG00000203761	MSTO2P	lncRNA
ENSG00000204650	CRHR1-IT1	lncRNA
ENSG00000206417	H1FX-AS1	lncRNA
ENSG00000207277	RNA5SP284	lncRNA
ENSG00000207770	MIR568	lncRNA
ENSG00000212802	RPL15P3	lncRNA
ENSG00000213291	RP11-420H19.3	lncRNA
ENSG00000213598	RP11-112J1.1	lncRNA
ENSG00000213609	RP11-170M17.2	lncRNA
ENSG00000213613	RP11-380G5.3	lncRNA
ENSG00000213839	TMX2P1	lncRNA
ENSG00000213939	RP11-314A20.1	lncRNA
ENSG00000213970	RP11-264F23.1	lncRNA
ENSG00000214331	RP11-252A24.2	lncRNA
ENSG00000214548	MEG3	lncRNA
ENSG00000214578	HMGN2P15	lncRNA
ENSG00000214820	MPRIPP1	lncRNA
ENSG00000214870	AC004540.5	lncRNA
ENSG00000215016	RPL24P7	lncRNA
ENSG00000215022	RP1-257A7.4	lncRNA
ENSG00000215190	LINC00680	lncRNA
ENSG00000215241	RP11-266K4.9	lncRNA
ENSG00000215270	LA16c-60H5.7	lncRNA
ENSG00000215452	ZNF663P	lncRNA
ENSG00000216775	RP1-152L7.5	lncRNA
ENSG00000217165	ANKRD18EP	lncRNA
ENSG00000218283	MORF4L1P1	lncRNA
ENSG00000219395	HSPA8P15	lncRNA
ENSG00000221055	MIR1302-3	lncRNA
ENSG00000221990	EXOC3-AS1	lncRNA
ENSG00000222041	LINC00152	lncRNA
ENSG00000223361	FTH1P10	lncRNA
ENSG00000223393	RP5-858B6.3	lncRNA
ENSG00000223459	TCAF1P1	lncRNA
ENSG00000223676	RPL34P26	lncRNA
ENSG00000223922	ASS1P2	lncRNA
ENSG00000223960	AC009948.5	lncRNA
ENSG00000224014	RP11-488L18.6	lncRNA
ENSG00000224020	MIR181A2HG	lncRNA
ENSG00000224411	HSP90AA2P	lncRNA
ENSG00000224578	HNRNPA1P48	lncRNA
ENSG00000224713	AC025165.8	lncRNA
ENSG00000224786	CETN4P	lncRNA
ENSG00000224885	TSSC1-IT1	lncRNA
ENSG00000224905	AP001347.6	lncRNA
ENSG00000225131	PSME2P2	lncRNA
ENSG00000225138	CTD-2228K2.7	lncRNA
ENSG00000225200	AB019441.29	lncRNA
ENSG00000225234	TRAPPC12-AS1	lncRNA
ENSG00000225264	ZNRF2P2	lncRNA
ENSG00000225439	BOLA3-AS1	lncRNA
ENSG00000225490	RP4-610C12.3	lncRNA
ENSG00000225507	AC069282.6	lncRNA
ENSG00000225573	RPL35P5	lncRNA
ENSG00000225792	AC004540.4	lncRNA
ENSG00000226137	BAIAP2-AS1	lncRNA
ENSG00000226245	ZNF32-AS1	lncRNA
ENSG00000226360	RPL10AP6	lncRNA
ENSG00000226491	FTOP1	lncRNA
ENSG00000226508	AC104655.3	lncRNA
ENSG00000226648	PLCG1-AS1	lncRNA
ENSG00000226688	ENTPD1-AS1	lncRNA
ENSG00000226738	CTA-384D8.31	lncRNA
ENSG00000226819	MEIS1-AS3	lncRNA
ENSG00000227081	RP11-543P15.1	lncRNA
ENSG00000227207	RPL31P12	lncRNA
ENSG00000227252	AC105760.2	lncRNA
ENSG00000227372	TP73-AS1	lncRNA
ENSG00000227470	AC073415.2	lncRNA
ENSG00000227663	RPL7P2	lncRNA
ENSG00000227782	CTC-529I10.2	lncRNA
ENSG00000227799	AC012358.4	lncRNA
ENSG00000227825	SLC9A7P1	lncRNA
ENSG00000227885	RP11-79N23.1	lncRNA
ENSG00000227910	RP11-73B2.6	lncRNA
ENSG00000228274	RP3-508I15.9	lncRNA
ENSG00000228415	PTMAP1	lncRNA
ENSG00000228653	HNRNPCP7	lncRNA
ENSG00000228701	TNKS2-AS1	lncRNA
ENSG00000228784	LINC00954	lncRNA
ENSG00000228801	RP11-110G21.1	lncRNA
ENSG00000229222	KRT18P4	lncRNA
ENSG00000229481	CTD-2554C21.3	lncRNA
ENSG00000229525	AC053503.4	lncRNA
ENSG00000229598	PRDX3P1	lncRNA
ENSG00000229728	RP11-314N13.3	lncRNA
ENSG00000229806	RPS15P5	lncRNA
ENSG00000229852	RP11-398K22.12	lncRNA
ENSG00000230042	AK3P3	lncRNA
ENSG00000230565	ZNF32-AS2	lncRNA
ENSG00000230629	RPS23P8	lncRNA
ENSG00000230733	AC092171.4	lncRNA
ENSG00000230772	VN1R108P	lncRNA
ENSG00000231074	HCG18	lncRNA
ENSG00000231105	RP5-1071N3.1	lncRNA
ENSG00000231249	ITPR1-AS1	lncRNA
ENSG00000231259	AC125232.1	lncRNA
ENSG00000231409	RP11-83J16.1	lncRNA
ENSG00000231628	RP3-355L5.4	lncRNA
ENSG00000231767	RP11-92K2.2	lncRNA
ENSG00000231822	AC019097.7	lncRNA
ENSG00000231878	SNRPFP1	lncRNA
ENSG00000231889	TRAF3IP2-AS1	lncRNA
ENSG00000232284	GNG12-AS1	lncRNA
ENSG00000232640	RP1-266L20.2	lncRNA
ENSG00000232815	DUX4L50	lncRNA
ENSG00000232835	AC107057.1	lncRNA
ENSG00000232862	RP4-665N4.4	lncRNA
ENSG00000233155	HMGA1P8	lncRNA
ENSG00000233369	GTF2IP4	lncRNA
ENSG00000233396	RP11-458D21.1	lncRNA
ENSG00000233461	RP11-295G20.2	lncRNA
ENSG00000233509	ZNF197-AS1	lncRNA
ENSG00000233718	MYCNOS	lncRNA
ENSG00000233762	AC007969.5	lncRNA
ENSG00000234072	AC074117.10	lncRNA
ENSG00000234287	RP11-761N21.2	lncRNA
ENSG00000234290	AC116366.6	lncRNA
ENSG00000234329	RP11-767N6.2	lncRNA
ENSG00000234383	CTBP2P8	lncRNA
ENSG00000234690	AC073283.4	lncRNA
ENSG00000234882	EIF3EP1	lncRNA
ENSG00000234961	RP11-124N14.3	lncRNA
ENSG00000235065	RPL24P2	lncRNA
ENSG00000235072	AC012074.2	lncRNA
ENSG00000235078	AC142528.1	lncRNA
ENSG00000235092	ID2-AS1	lncRNA
ENSG00000235499	AC073046.25	lncRNA
ENSG00000235760	HCG2040054	lncRNA
ENSG00000235865	GSN-AS1	lncRNA
ENSG00000236204	LINC01376	lncRNA
ENSG00000236383	LINC00854	lncRNA
ENSG00000236432	AC097662.2	lncRNA
ENSG00000236654	AC079780.3	lncRNA
ENSG00000236859	NIFK-AS1	lncRNA
ENSG00000236914	RP11-1008C21.2	lncRNA
ENSG00000236976	RP11-165H4.2	lncRNA
ENSG00000237004	ZNRF2P1	lncRNA
ENSG00000237036	ZEB1-AS1	lncRNA
ENSG00000237214	RP11-12M9.3	lncRNA
ENSG00000237438	CECR7	lncRNA
ENSG00000237522	NONOP2	lncRNA
ENSG00000237529	RP11-439K3.3	lncRNA
ENSG00000237749	RP3-423B22.5	lncRNA
ENSG00000238000	RP11-274E7.2	lncRNA
ENSG00000238085	RP11-435F13.2	lncRNA
ENSG00000238103	RPL9P7	lncRNA
ENSG00000238113	LINC01410	lncRNA
ENSG00000238151	MLLT10P1	lncRNA
ENSG00000238184	CD81-AS1	lncRNA
ENSG00000239559	RPL37P2	lncRNA
ENSG00000239665	RP11-295P9.3	lncRNA
ENSG00000239809	RP11-51L5.2	lncRNA
ENSG00000239883	PARGP1	lncRNA
ENSG00000240125	RPL23AP75	lncRNA
ENSG00000240231	RPS27P29	lncRNA
ENSG00000240370	U47924.6	lncRNA
ENSG00000240392	RPL9P3	lncRNA
ENSG00000240445	FOXO3B	lncRNA
ENSG00000241155	ARHGAP31-AS1	lncRNA
ENSG00000241506	PSMC1P1	lncRNA
ENSG00000241556	RP11-490G8.1	lncRNA
ENSG00000241627	UBQLN4P1	lncRNA
ENSG00000241983	RN7SL566P	lncRNA
ENSG00000242299	RP11-234A1.1	lncRNA
ENSG00000242474	AC093627.9	lncRNA
ENSG00000242588	RP11-274B21.14	lncRNA
ENSG00000243230	RP11-286H14.8	lncRNA
ENSG00000244171	PBX2P1	lncRNA
ENSG00000244313	RP11-425L10.1	lncRNA
ENSG00000244398	RP11-466H18.1	lncRNA
ENSG00000244567	AC096772.6	lncRNA
ENSG00000244586	WNT5A-AS1	lncRNA
ENSG00000245532	NEAT1	lncRNA
ENSG00000246465	RP11-57A19.2	lncRNA
ENSG00000246859	STARD4-AS1	lncRNA
ENSG00000247708	STX18-AS1	lncRNA
ENSG00000247853	RP5-940J5.6	lncRNA
ENSG00000248019	FAM13A-AS1	lncRNA
ENSG00000248593	DSTNP2	lncRNA
ENSG00000248734	CTD-2260A17.1	lncRNA
ENSG00000249430	CTD-2231H16.1	lncRNA
ENSG00000249456	RP11-298J20.4	lncRNA
ENSG00000250462	LRRC37BP1	lncRNA
ENSG00000250669	RP11-83M16.3	lncRNA
ENSG00000250899	RP11-253E3.3	lncRNA
ENSG00000251136	RP11-37B2.1	lncRNA
ENSG00000251603	RP11-164P12.4	lncRNA
ENSG00000254252	RPL7P20	lncRNA
ENSG00000254509	RP11-677M14.6	lncRNA
ENSG00000254602	AP000662.4	lncRNA
ENSG00000254667	AP000783.1	lncRNA
ENSG00000255248	RP11-166D19.1	lncRNA
ENSG00000255566	RP11-114F3.5	lncRNA
ENSG00000255753	RP11-22B23.2	lncRNA
ENSG00000256338	RPL41P2	lncRNA
ENSG00000257511	RP11-278C7.1	lncRNA
ENSG00000257698	RP11-620J15.3	lncRNA
ENSG00000257964	RP11-133N21.10	lncRNA
ENSG00000258317	RP11-603J24.5	lncRNA
ENSG00000259209	RP5-991G20.2	lncRNA
ENSG00000259349	RP11-15E18.1	lncRNA
ENSG00000259495	RP11-210M15.2	lncRNA
ENSG00000259623	RP11-156E6.1	lncRNA
ENSG00000259768	RP5-991G20.1	lncRNA
ENSG00000259969	RP11-999E24.3	lncRNA
ENSG00000260121	RP5-1142A6.9	lncRNA
ENSG00000260213	RP11-303E16.3	lncRNA
ENSG00000260293	RP11-715J22.6	lncRNA
ENSG00000260296	RP11-395I6.3	lncRNA
ENSG00000260329	RP11-412D9.4	lncRNA
ENSG00000260400	RP11-119F7.5	lncRNA
ENSG00000260448	LCMT1-AS1	lncRNA
ENSG00000260461	RP11-541N10.3	lncRNA
ENSG00000260750	RP11-482M8.1	lncRNA
ENSG00000260766	RP11-226L15.5	lncRNA
ENSG00000260804	PKI55	lncRNA
ENSG00000260855	RP11-439E19.10	lncRNA
ENSG00000260874	RP11-715J22.4	lncRNA
ENSG00000260917	RP11-57H14.4	lncRNA
ENSG00000260920	RP1-228H13.5	lncRNA
ENSG00000260941	LINC00622	lncRNA
ENSG00000261141	RP11-303E16.5	lncRNA
ENSG00000261183	RP11-532F12.5	lncRNA
ENSG00000261295	RP11-524D16__A.3	lncRNA
ENSG00000261308	FIGNL2	lncRNA
ENSG00000261586	RP11-923I11.6	lncRNA
ENSG00000261754	CTC-523E23.1	lncRNA
ENSG00000261799	RP11-283I3.6	lncRNA
ENSG00000262601	CTC-786C10.1	lncRNA
ENSG00000263064	RP11-291L22.7	lncRNA
ENSG00000263069	CTD-2047H16.4	lncRNA
ENSG00000263142	LRRC37A17P	lncRNA
ENSG00000264219	MIR4442	lncRNA
ENSG00000264885	RP11-815I9.4	lncRNA
ENSG00000265055	AC145343.2	lncRNA
ENSG00000265407	MIR4324	lncRNA
ENSG00000265415	CTD-2510F5.4	lncRNA
ENSG00000265511	RP11-524F11.1	lncRNA
ENSG00000265519	CTD-3157E16.1	lncRNA
ENSG00000265660	MIR4664	lncRNA
ENSG00000265936	RP11-563H6.1	lncRNA
ENSG00000266017	MIR4477B	lncRNA
ENSG00000266469	CTB-131K11.1	lncRNA
ENSG00000266931	RP11-1252D15.1	lncRNA
ENSG00000267002	RP11-242D8.1	lncRNA
ENSG00000267102	RP11-686D22.7	lncRNA
ENSG00000267194	RP1-193H18.2	lncRNA
ENSG00000267221	CTD-2132N18.2	lncRNA
ENSG00000267278	MAP3K14-AS1	lncRNA
ENSG00000267369	RP11-1094M14.8	lncRNA
ENSG00000267422	CTD-2554C21.1	lncRNA
ENSG00000267565	CTC-559E9.8	lncRNA
ENSG00000267640	CTD-2554C21.2	lncRNA
ENSG00000267745	RP11-686D22.8	lncRNA
ENSG00000268119	CTD-2561J22.5	lncRNA
ENSG00000268549	RP11-295P9.8	lncRNA
ENSG00000269124	AC007193.10	lncRNA
ENSG00000269275	CTD-2105E13.15	lncRNA
ENSG00000269514	RP11-370I10.12	lncRNA
ENSG00000269821	KCNQ1OT1	lncRNA
ENSG00000269834	ZNF528-AS1	lncRNA
ENSG00000269938	RP11-214K3.20	lncRNA
ENSG00000270048	RP11-214K3.22	lncRNA
ENSG00000270130	RP11-214K3.23	lncRNA
ENSG00000270696	RP11-342K6.1	lncRNA
ENSG00000271452	RP11-342K6.2	lncRNA
ENSG00000271524	BNIP3P17	lncRNA
ENSG00000271576	RP11-486G15.2	lncRNA
ENSG00000271717	CTD-3020H12.4	lncRNA
ENSG00000271936	RP11-443B20.1	lncRNA
ENSG00000271969	U47924.29	lncRNA
ENSG00000271976	RP11-884K10.7	lncRNA
ENSG00000272070	AC005618.6	lncRNA
ENSG00000272077	RP11-348P10.2	lncRNA
ENSG00000272108	AC005754.8	lncRNA
ENSG00000272150	NBPF25P	lncRNA
ENSG00000272579	RP11-101E13.5	lncRNA
ENSG00000272667	RP11-395A13.2	lncRNA
ENSG00000272994	RP11-332H14.2	lncRNA
ENSG00000273100	RP11-302L19.3	lncRNA
ENSG00000273403	RP11-329B9.3	lncRNA
ENSG00000273828	RP11-394O2.3	lncRNA
ENSG00000273893	RP1-101A2.1	lncRNA
ENSG00000273973	RP11-973D8.5	lncRNA
ENSG00000274220	RP11-77K12.9	lncRNA
ENSG00000274940	MIR8083	lncRNA
ENSG00000275155	CTD-2595P9.4	lncRNA
ENSG00000276846	CTD-3220F14.3	lncRNA
ENSG00000277744	CTC-435M10.12	lncRNA
ENSG00000277977	CTD-3018O17.5	lncRNA
ENSG00000278126	RP11-454E5.4	lncRNA
ENSG00000278594	RP11-146E13.5	lncRNA
ENSG00000278768	BACE1-AS	lncRNA
ENSG00000278864	RP11-45M22.2	lncRNA
ENSG00000278916	CEP83-AS1	lncRNA
ENSG00000279103	CTC-204F22.1	lncRNA
ENSG00000279227	AC009303.2	lncRNA
ENSG00000279348	RP11-566E18.1	lncRNA
ENSG00000279369	RP11-51F16.1	lncRNA
ENSG00000279432	RP11-135N5.3	lncRNA
ENSG00000279812	CTD-2545G14.4	lncRNA
ENSG00000280128	XXbac-BPG283O16.9	lncRNA
ENSG00000280173	RP11-447D11.3	lncRNA
ENSG00000280409	LINC01101	lncRNA
ENSG00000280828	RP11-274B21.1	lncRNA
ENSG00000281376	ABALON	lncRNA
ENSG00000281599	AC023283.1	lncRNA
ENSG00000281896	RP11-274B21.13	lncRNA
