# Supplementary material for: A methylation- and immune-related lncRNA signature to predict ovarian cancer outcome and uncover mechanisms of chemoresistance
Source: J Ovarian Res. 2023 Sep 6;16:186. doi: 10.1186/s13048-023-01260-9 (PMC10483746; doi:10.1186/s13048-023-01260-9)
Supplement: Supplementary file 7 — Additional file 7: Supplementary Table 7. miRNAs negatively correlated with 4 lncRNAs. [file 13048_2023_1260_MOESM7_ESM.xlsx]

## Sheet: default
Supplementary Table 7. miRNAs negatively correlated with 4 lncRNAs.
miRNA	4lncRNA	Pearson R	P-Value	ExpressionType
RP11-1094M14.8	MYCNOS	-0.1495	0.0037	-1
hsa-let-7a-5p	MYCNOS	-0.1343	0.0091	-1
hsa-let-7b-5p	MYCNOS	-0.1144	0.0265	-1
hsa-let-7b-3p	MYCNOS	-0.1432	0.0054	-1
hsa-let-7d-5p	MYCNOS	-0.1476	0.0041	-1
hsa-let-7d-3p	MYCNOS	-0.1398	0.0066	-1
hsa-miR-21-3p	MYCNOS	-0.1533	0.0029	-1
hsa-miR-22-3p	MYCNOS	-0.1321	0.0103	-1
hsa-miR-23a-5p	MYCNOS	-0.1069	0.0383	-1
hsa-miR-23a-3p	MYCNOS	-0.1534	0.0029	-1
hsa-miR-24-1-5p	MYCNOS	-0.1219	0.0181	-1
hsa-miR-24-3p	MYCNOS	-0.158	0.0021	-1
hsa-miR-27a-3p	MYCNOS	-0.1345	0.009	-1
hsa-miR-29a-3p	MYCNOS	-0.16	0.0019	-1
hsa-miR-29b-1-5p	MYCNOS	-0.1151	0.0256	-1
hsa-miR-29b-2-5p	MYCNOS	-0.1661	0.0012	-1
hsa-miR-34a-5p	MYCNOS	-0.1328	0.0099	-1
hsa-miR-221-3p	MYCNOS	-0.1159	0.0247	-1
hsa-miR-222-5p	MYCNOS	-0.1375	0.0076	-1
hsa-miR-222-3p	MYCNOS	-0.1262	0.0143	-1
hsa-miR-223-3p	MYCNOS	-0.1412	0.0061	-1
hsa-let-7g-5p	MYCNOS	-0.1401	0.0065	-1
hsa-let-7i-5p	MYCNOS	-0.21	0	-1
hsa-let-7i-3p	MYCNOS	-0.1538	0.0028	-1
hsa-miR-23b-5p	MYCNOS	-0.1099	0.0332	-1
hsa-miR-23b-3p	MYCNOS	-0.1218	0.0182	-1
hsa-miR-27b-3p	MYCNOS	-0.133	0.0098	-1
hsa-miR-30b-3p	MYCNOS	-0.1477	0.0041	-1
hsa-miR-132-5p	MYCNOS	-0.1436	0.0053	-1
hsa-miR-146a-5p	MYCNOS	-0.1173	0.0229	-1
hsa-miR-150-5p	MYCNOS	-0.1337	0.0095	-1
hsa-miR-150-3p	MYCNOS	-0.1221	0.0179	-1
hsa-miR-185-5p	MYCNOS	-0.1931	0.0002	-1
hsa-miR-185-3p	MYCNOS	-0.1048	0.0423	-1
hsa-miR-186-5p	MYCNOS	-0.1422	0.0057	-1
hsa-miR-188-5p	MYCNOS	-0.1069	0.0384	-1
hsa-miR-193a-5p	MYCNOS	-0.1853	0.0003	-1
hsa-miR-195-3p	MYCNOS	-0.1019	0.0483	-1
hsa-miR-155-5p	MYCNOS	-0.1066	0.0388	-1
hsa-miR-29c-5p	MYCNOS	-0.1579	0.0021	-1
hsa-miR-361-3p	MYCNOS	-0.1507	0.0034	-1
hsa-miR-365a-3p	MYCNOS	-0.1492	0.0037	-1
hsa-miR-365b-5p	MYCNOS	-0.1166	0.0237	-1
hsa-miR-365b-3p	MYCNOS	-0.1493	0.0037	-1
hsa-miR-330-5p	MYCNOS	-0.1018	0.0486	-1
hsa-miR-330-3p	MYCNOS	-0.1263	0.0142	-1
hsa-miR-326	MYCNOS	-0.1038	0.0442	-1
hsa-miR-151a-5p	MYCNOS	-0.1702	0.0009	-1
hsa-miR-151a-3p	MYCNOS	-0.1358	0.0084	-1
hsa-miR-452-5p	MYCNOS	-0.1127	0.0289	-1
hsa-miR-491-5p	MYCNOS	-0.1317	0.0106	-1
hsa-miR-511-5p	MYCNOS	-0.1302	0.0115	-1
hsa-miR-497-5p	MYCNOS	-0.1093	0.0341	-1
hsa-miR-502-3p	MYCNOS	-0.1018	0.0486	-1
hsa-miR-576-5p	MYCNOS	-0.1967	0.0001	-1
hsa-miR-550a-3p	MYCNOS	-0.1056	0.0408	-1
hsa-miR-616-3p	MYCNOS	-0.1312	0.0109	-1
hsa-miR-33b-3p	MYCNOS	-0.1226	0.0174	-1
hsa-miR-642a-5p	MYCNOS	-0.1689	0.001	-1
hsa-miR-652-3p	MYCNOS	-0.1122	0.0297	-1
hsa-miR-658	MYCNOS	-0.1307	0.0112	-1
hsa-miR-151b	MYCNOS	-0.1576	0.0022	-1
hsa-miR-675-3p	MYCNOS	-0.1092	0.0342	-1
hsa-miR-744-5p	MYCNOS	-0.1175	0.0227	-1
hsa-miR-885-5p	MYCNOS	-0.1135	0.0277	-1
hsa-miR-885-3p	MYCNOS	-0.13	0.0116	-1
hsa-miR-942-5p	MYCNOS	-0.1068	0.0385	-1
hsa-miR-664a-3p	MYCNOS	-0.1201	0.0198	-1
hsa-miR-1976	MYCNOS	-0.1222	0.0178	-1
hsa-miR-2116-3p	MYCNOS	-0.1122	0.0296	-1
hsa-miR-2355-5p	MYCNOS	-0.1182	0.0219	-1
hsa-miR-3622a-3p	MYCNOS	-0.1015	0.0493	-1
hsa-miR-3678-5p	MYCNOS	-0.1151	0.0257	-1
hsa-miR-3680-3p	MYCNOS	-0.1029	0.0462	-1
hsa-miR-3690	MYCNOS	-0.1753	0.0006	-1
hsa-miR-3909	MYCNOS	-0.1567	0.0023	-1
hsa-miR-3911	MYCNOS	-0.1132	0.0282	-1
hsa-miR-3934-5p	MYCNOS	-0.1732	0.0007	-1
hsa-miR-4632-3p	MYCNOS	-0.1144	0.0266	-1
hsa-miR-4725-3p	MYCNOS	-0.1172	0.023	-1
hsa-miR-4772-3p	MYCNOS	-0.1762	0.0006	-1
hsa-miR-664b-5p	MYCNOS	-0.1136	0.0276	-1
hsa-miR-6509-5p	MYCNOS	-0.1052	0.0415	-1
hsa-miR-6730-5p	MYCNOS	-0.1409	0.0062	-1
hsa-miR-6730-3p	MYCNOS	-0.1071	0.0379	-1
hsa-miR-6731-5p	MYCNOS	-0.1749	0.0007	-1
hsa-miR-6762-3p	MYCNOS	-0.115	0.0258	-1
hsa-miR-6777-5p	MYCNOS	-0.1191	0.0209	-1
hsa-miR-6784-3p	MYCNOS	-0.1034	0.045	-1
hsa-miR-6843-3p	MYCNOS	-0.1039	0.044	-1
hsa-miR-6852-5p	MYCNOS	-0.1268	0.0138	-1
hsa-miR-6891-5p	MYCNOS	-0.1112	0.0311	-1
hsa-miR-7702	MYCNOS	-0.1285	0.0126	-1
hsa-let-7b-5p	RP5-991G20.1	-0.1321	0.0103	-1
hsa-let-7b-3p	RP5-991G20.1	-0.1781	0.0005	-1
hsa-let-7d-3p	RP5-991G20.1	-0.17	0.0009	-1
hsa-miR-21-3p	RP5-991G20.1	-0.1823	0.0004	-1
hsa-miR-197-3p	RP5-991G20.1	-0.1253	0.015	-1
hsa-miR-30d-5p	RP5-991G20.1	-0.1644	0.0014	-1
hsa-miR-205-5p	RP5-991G20.1	-0.1317	0.0106	-1
hsa-miR-221-3p	RP5-991G20.1	-0.16	0.0019	-1
hsa-miR-222-5p	RP5-991G20.1	-0.1353	0.0086	-1
hsa-miR-222-3p	RP5-991G20.1	-0.2034	0.0001	-1
hsa-miR-29c-5p	RP5-991G20.1	-0.1184	0.0217	-1
hsa-miR-99b-5p	RP5-991G20.1	-0.1379	0.0074	-1
hsa-miR-378a-5p	RP5-991G20.1	-0.1136	0.0276	-1
hsa-miR-330-5p	RP5-991G20.1	-0.1138	0.0274	-1
hsa-miR-532-3p	RP5-991G20.1	-0.123	0.017	-1
hsa-miR-589-5p	RP5-991G20.1	-0.1027	0.0467	-1
hsa-miR-605-5p	RP5-991G20.1	-0.1299	0.0117	-1
hsa-miR-671-3p	RP5-991G20.1	-0.1119	0.03	-1
hsa-miR-885-5p	RP5-991G20.1	-0.1023	0.0474	-1
hsa-miR-877-3p	RP5-991G20.1	-0.1017	0.0488	-1
hsa-miR-937-3p	RP5-991G20.1	-0.1085	0.0354	-1
hsa-miR-939-5p	RP5-991G20.1	-0.171	0.0009	-1
hsa-miR-1228-5p	RP5-991G20.1	-0.1029	0.0462	-1
hsa-miR-1234-3p	RP5-991G20.1	-0.1436	0.0053	-1
hsa-miR-1295a	RP5-991G20.1	-0.1171	0.0231	-1
hsa-miR-1266-5p	RP5-991G20.1	-0.106	0.0399	-1
hsa-miR-1976	RP5-991G20.1	-0.1495	0.0037	-1
hsa-miR-2116-3p	RP5-991G20.1	-0.1338	0.0094	-1
hsa-miR-3619-3p	RP5-991G20.1	-0.1247	0.0155	-1
hsa-miR-3653-5p	RP5-991G20.1	-0.1015	0.0492	-1
hsa-miR-3653-3p	RP5-991G20.1	-0.1498	0.0036	-1
hsa-miR-3150b-3p	RP5-991G20.1	-0.1272	0.0136	-1
hsa-miR-3940-5p	RP5-991G20.1	-0.1201	0.0199	-1
hsa-miR-4632-3p	RP5-991G20.1	-0.1021	0.0479	-1
hsa-miR-4664-5p	RP5-991G20.1	-0.1348	0.0089	-1
hsa-miR-4664-3p	RP5-991G20.1	-0.1053	0.0412	-1
hsa-miR-4683	RP5-991G20.1	-0.1025	0.0469	-1
hsa-miR-4685-3p	RP5-991G20.1	-0.1027	0.0466	-1
hsa-miR-4763-5p	RP5-991G20.1	-0.1026	0.0468	-1
hsa-miR-664b-5p	RP5-991G20.1	-0.1076	0.037	-1
hsa-miR-664b-3p	RP5-991G20.1	-0.1241	0.0161	-1
hsa-miR-6499-5p	RP5-991G20.1	-0.1746	0.0007	-1
hsa-miR-6731-5p	RP5-991G20.1	-0.1471	0.0043	-1
hsa-miR-6749-3p	RP5-991G20.1	-0.1139	0.0273	-1
hsa-miR-6762-3p	RP5-991G20.1	-0.1089	0.0347	-1
hsa-miR-6784-3p	RP5-991G20.1	-0.1159	0.0246	-1
hsa-miR-6798-3p	RP5-991G20.1	-0.1034	0.0451	-1
hsa-miR-6803-3p	RP5-991G20.1	-0.106	0.0399	-1
hsa-miR-6814-3p	RP5-991G20.1	-0.1143	0.0267	-1
hsa-miR-6837-3p	RP5-991G20.1	-0.1016	0.0489	-1
hsa-miR-6894-3p	RP5-991G20.1	-0.123	0.017	-1
hsa-miR-7110-3p	RP5-991G20.1	-0.1094	0.034	-1
hsa-miR-7155-5p	RP5-991G20.1	-0.105	0.0418	-1
hsa-miR-7641	RP5-991G20.1	-0.1273	0.0135	-1
MYCNOS	RP11-1094M14.8	-0.1495	0.0037	-1
hsa-let-7a-2-3p	RP11-1094M14.8	-0.1123	0.0295	-1
hsa-let-7e-3p	RP11-1094M14.8	-0.1134	0.0279	-1
hsa-miR-92a-1-5p	RP11-1094M14.8	-0.138	0.0074	-1
hsa-miR-92a-3p	RP11-1094M14.8	-0.1609	0.0017	-1
hsa-miR-96-5p	RP11-1094M14.8	-0.1095	0.0338	-1
hsa-miR-181a-2-3p	RP11-1094M14.8	-0.1132	0.0282	-1
hsa-miR-181c-3p	RP11-1094M14.8	-0.1023	0.0475	-1
hsa-miR-182-5p	RP11-1094M14.8	-0.1113	0.0309	-1
hsa-miR-183-5p	RP11-1094M14.8	-0.1355	0.0085	-1
hsa-miR-128-1-5p	RP11-1094M14.8	-0.1036	0.0447	-1
hsa-miR-149-5p	RP11-1094M14.8	-0.1194	0.0205	-1
hsa-miR-296-5p	RP11-1094M14.8	-0.1147	0.0261	-1
hsa-miR-92b-3p	RP11-1094M14.8	-0.1289	0.0124	-1
hsa-miR-3607-3p	RP11-1094M14.8	-0.1026	0.0469	-1
hsa-let-7a-5p	CTD-2595P9.4	-0.165	0.0013	-1
hsa-let-7b-5p	CTD-2595P9.4	-0.1189	0.0212	-1
hsa-let-7d-3p	CTD-2595P9.4	-0.1077	0.0368	-1
hsa-miR-21-3p	CTD-2595P9.4	-0.1749	0.0007	-1
hsa-miR-22-5p	CTD-2595P9.4	-0.1653	0.0013	-1
hsa-miR-22-3p	CTD-2595P9.4	-0.1804	0.0004	-1
hsa-miR-24-3p	CTD-2595P9.4	-0.1291	0.0122	-1
hsa-miR-27a-5p	CTD-2595P9.4	-0.1297	0.0118	-1
hsa-miR-29b-1-5p	CTD-2595P9.4	-0.1101	0.0328	-1
hsa-miR-29b-2-5p	CTD-2595P9.4	-0.1065	0.039	-1
hsa-miR-181a-3p	CTD-2595P9.4	-0.1133	0.028	-1
hsa-miR-221-5p	CTD-2595P9.4	-0.1338	0.0094	-1
hsa-miR-224-5p	CTD-2595P9.4	-0.1692	0.001	-1
hsa-miR-224-3p	CTD-2595P9.4	-0.1585	0.0021	-1
hsa-let-7i-5p	CTD-2595P9.4	-0.1247	0.0156	-1
hsa-miR-15b-5p	CTD-2595P9.4	-0.1639	0.0014	-1
hsa-miR-15b-3p	CTD-2595P9.4	-0.1212	0.0187	-1
hsa-miR-23b-3p	CTD-2595P9.4	-0.1299	0.0117	-1
hsa-miR-27b-3p	CTD-2595P9.4	-0.1137	0.0274	-1
hsa-miR-132-5p	CTD-2595P9.4	-0.1068	0.0384	-1
hsa-miR-132-3p	CTD-2595P9.4	-0.1147	0.0262	-1
hsa-miR-146a-5p	CTD-2595P9.4	-0.1647	0.0013	-1
hsa-miR-185-5p	CTD-2595P9.4	-0.1116	0.0305	-1
hsa-miR-155-5p	CTD-2595P9.4	-0.1344	0.0091	-1
hsa-miR-361-3p	CTD-2595P9.4	-0.143	0.0055	-1
hsa-miR-365b-5p	CTD-2595P9.4	-0.1074	0.0374	-1
hsa-miR-378a-3p	CTD-2595P9.4	-0.122	0.018	-1
hsa-miR-330-5p	CTD-2595P9.4	-0.1128	0.0288	-1
hsa-miR-330-3p	CTD-2595P9.4	-0.1024	0.0473	-1
hsa-miR-342-3p	CTD-2595P9.4	-0.1552	0.0025	-1
hsa-miR-151a-5p	CTD-2595P9.4	-0.1656	0.0013	-1
hsa-miR-452-5p	CTD-2595P9.4	-0.1436	0.0053	-1
hsa-miR-511-5p	CTD-2595P9.4	-0.1286	0.0126	-1
hsa-miR-505-5p	CTD-2595P9.4	-0.1129	0.0286	-1
hsa-miR-505-3p	CTD-2595P9.4	-0.1431	0.0054	-1
hsa-miR-589-3p	CTD-2595P9.4	-0.1585	0.002	-1
hsa-miR-652-3p	CTD-2595P9.4	-0.146	0.0046	-1
hsa-miR-1304-5p	CTD-2595P9.4	-0.1026	0.0468	-1
hsa-miR-1254	CTD-2595P9.4	-0.1123	0.0294	-1
hsa-miR-2116-3p	CTD-2595P9.4	-0.1152	0.0255	-1
hsa-miR-4326	CTD-2595P9.4	-0.1329	0.0099	-1
hsa-miR-2355-3p	CTD-2595P9.4	-0.1288	0.0124	-1
hsa-miR-3614-5p	CTD-2595P9.4	-0.1044	0.0431	-1
hsa-miR-3619-3p	CTD-2595P9.4	-0.1439	0.0052	-1
hsa-miR-3909	CTD-2595P9.4	-0.134	0.0093	-1
hsa-miR-3922-3p	CTD-2595P9.4	-0.1894	0.0002	-1
hsa-miR-3934-5p	CTD-2595P9.4	-0.1144	0.0266	-1
hsa-miR-4479	CTD-2595P9.4	-0.1044	0.043	-1
hsa-miR-4632-3p	CTD-2595P9.4	-0.1493	0.0037	-1
hsa-miR-4660	CTD-2595P9.4	-0.1037	0.0444	-1
hsa-miR-4676-5p	CTD-2595P9.4	-0.1142	0.0268	-1
hsa-miR-4772-3p	CTD-2595P9.4	-0.166	0.0012	-1
hsa-miR-4786-5p	CTD-2595P9.4	-0.1141	0.027	-1
hsa-miR-6716-3p	CTD-2595P9.4	-0.112	0.03	-1
hsa-miR-6731-5p	CTD-2595P9.4	-0.1197	0.0203	-1
hsa-miR-6735-5p	CTD-2595P9.4	-0.1192	0.0208	-1
hsa-miR-6805-5p	CTD-2595P9.4	-0.1035	0.0449	-1
hsa-miR-6806-3p	CTD-2595P9.4	-0.1021	0.0479	-1
hsa-miR-6837-3p	CTD-2595P9.4	-0.1283	0.0128	-1
hsa-miR-6852-5p	CTD-2595P9.4	-0.1059	0.0402	-1
hsa-miR-6891-5p	CTD-2595P9.4	-0.1032	0.0456	-1
hsa-miR-7702	CTD-2595P9.4	-0.1091	0.0344	-1
