# Supplementary material for: A methylation- and immune-related lncRNA signature to predict ovarian cancer outcome and uncover mechanisms of chemoresistance
Source: J Ovarian Res. 2023 Sep 6;16:186. doi: 10.1186/s13048-023-01260-9 (PMC10483746; doi:10.1186/s13048-023-01260-9)
Supplement: Supplementary file 8 — Additional file 8: Supplementary Table 8. mRNAs negatively correlated with miRNAs. [file 13048_2023_1260_MOESM8_ESM.xlsx]

## Sheet: default
Supplementary Table 8. mRNAs negatively correlated with miRNAs.
Ensembl_Gene_ID	Gene Symbol	Gene_Biotype	Biotype	miRNA	Pearson R	P-Value	ExpressionType
ENSG00000187634	SAMD11	protein_coding	Coding	hsa-let-7a-5p	-0.2039	0.0001	-1
ENSG00000162576	MXRA8	protein_coding	Coding	hsa-miR-1266-5p	-0.2293	0	-1
ENSG00000175756	AURKAIP1	protein_coding	Coding	hsa-let-7a-5p	-0.319	0	-1
ENSG00000242485	MRPL20	protein_coding	Coding	hsa-let-7a-5p	-0.3524	0	-1
ENSG00000160075	SSU72	protein_coding	Coding	hsa-let-7a-5p	-0.2424	0	-1
ENSG00000189409	MMP23B	protein_coding	Coding	hsa-miR-361-3p	-0.2309	0	-1
ENSG00000162585	FAAP20	protein_coding	Coding	hsa-let-7a-5p	-0.2813	0	-1
ENSG00000171735	CAMTA1	protein_coding	Coding	hsa-let-7a-5p	-0.2087	0	-1
ENSG00000251503	APITD1-CORT	protein_coding	Coding	hsa-let-7a-5p	-0.2224	0	-1
ENSG00000175279	APITD1	protein_coding	Coding	hsa-let-7a-5p	-0.2064	0.0001	-1
ENSG00000116649	SRM	protein_coding	Coding	hsa-let-7a-5p	-0.2182	0	-1
ENSG00000198793	MTOR	protein_coding	Coding	hsa-miR-6803-3p	-0.212	0	-1
ENSG00000116670	MAD2L2	protein_coding	Coding	hsa-let-7a-5p	-0.2414	0	-1
ENSG00000116691	MIIP	protein_coding	Coding	hsa-let-7a-5p	-0.2075	0.0001	-1
ENSG00000162493	PDPN	protein_coding	Coding	hsa-miR-29b-2-5p	-0.2	0.0001	-1
ENSG00000162458	FBLIM1	protein_coding	Coding	hsa-miR-29b-2-5p	-0.2692	0	-1
ENSG00000162458	FBLIM1	protein_coding	Coding	hsa-miR-1266-5p	-0.2382	0	-1
ENSG00000219481	NBPF1	protein_coding	Coding	hsa-miR-1266-5p	-0.2066	0.0001	-1
ENSG00000117122	MFAP2	protein_coding	Coding	hsa-let-7a-5p	-0.2222	0	-1
ENSG00000117122	MFAP2	protein_coding	Coding	hsa-miR-29b-2-5p	-0.2231	0	-1
ENSG00000117122	MFAP2	protein_coding	Coding	hsa-let-7i-5p	-0.2143	0	-1
ENSG00000117122	MFAP2	protein_coding	Coding	hsa-miR-361-3p	-0.2177	0	-1
ENSG00000117122	MFAP2	protein_coding	Coding	hsa-miR-1266-5p	-0.2868	0	-1
ENSG00000179051	RCC2	protein_coding	Coding	hsa-miR-6803-3p	-0.2063	0.0001	-1
ENSG00000053372	MRTO4	protein_coding	Coding	hsa-let-7a-5p	-0.2423	0	-1
ENSG00000173436	MINOS1	protein_coding	Coding	hsa-let-7a-5p	-0.2796	0	-1
ENSG00000244038	DDOST	protein_coding	Coding	hsa-let-7a-5p	-0.2112	0	-1
ENSG00000075151	EIF4G3	protein_coding	Coding	hsa-miR-3150b-3p	-0.2069	0.0001	-1
ENSG00000075151	EIF4G3	protein_coding	Coding	hsa-miR-6803-3p	-0.2054	0.0001	-1
ENSG00000142794	NBPF3	protein_coding	Coding	hsa-miR-4685-3p	-0.202	0.0001	-1
ENSG00000142794	NBPF3	protein_coding	Coding	hsa-miR-6803-3p	-0.2233	0	-1
ENSG00000162551	ALPL	protein_coding	Coding	hsa-let-7a-5p	-0.2608	0	-1
ENSG00000187942	LDLRAD2	protein_coding	Coding	hsa-miR-1266-5p	-0.201	0.0001	-1
ENSG00000142798	HSPG2	protein_coding	Coding	hsa-miR-1266-5p	-0.2117	0	-1
ENSG00000070831	CDC42	protein_coding	Coding	hsa-miR-6803-3p	-0.2056	0.0001	-1
ENSG00000169641	LUZP1	protein_coding	Coding	hsa-miR-29b-2-5p	-0.2038	0.0001	-1
ENSG00000142676	RPL11	protein_coding	Coding	hsa-let-7a-5p	-0.2062	0.0001	-1
ENSG00000011009	LYPLA2	protein_coding	Coding	hsa-let-7a-5p	-0.2451	0	-1
ENSG00000117632	STMN1	protein_coding	Coding	hsa-let-7a-5p	-0.3187	0	-1
ENSG00000142684	ZNF593	protein_coding	Coding	hsa-let-7a-5p	-0.346	0	-1
ENSG00000126705	AHDC1	protein_coding	Coding	hsa-miR-3150b-3p	-0.2131	0	-1
ENSG00000117751	PPP1R8	protein_coding	Coding	hsa-miR-6803-3p	-0.2	0.0001	-1
ENSG00000158161	EYA3	protein_coding	Coding	hsa-miR-6803-3p	-0.2103	0	-1
ENSG00000130770	ATPIF1	protein_coding	Coding	hsa-let-7a-5p	-0.215	0	-1
ENSG00000130772	MED18	protein_coding	Coding	hsa-miR-6803-3p	-0.2114	0	-1
ENSG00000198492	YTHDF2	protein_coding	Coding	hsa-miR-6803-3p	-0.2616	0	-1
ENSG00000134644	PUM1	protein_coding	Coding	hsa-miR-6803-3p	-0.2787	0	-1
ENSG00000060688	SNRNP40	protein_coding	Coding	hsa-miR-6803-3p	-0.22	0	-1
ENSG00000121774	KHDRBS1	protein_coding	Coding	hsa-miR-3150b-3p	-0.2001	0.0001	-1
ENSG00000175130	MARCKSL1	protein_coding	Coding	hsa-let-7a-5p	-0.248	0	-1
ENSG00000160062	ZBTB8A	protein_coding	Coding	hsa-miR-29b-2-5p	-0.2345	0	-1
ENSG00000162521	RBBP4	protein_coding	Coding	hsa-miR-6803-3p	-0.2086	0	-1
ENSG00000197056	ZMYM1	protein_coding	Coding	hsa-miR-6803-3p	-0.2455	0	-1
ENSG00000116560	SFPQ	protein_coding	Coding	hsa-miR-6803-3p	-0.2424	0	-1
ENSG00000146463	ZMYM4	protein_coding	Coding	hsa-miR-6803-3p	-0.2278	0	-1
ENSG00000054118	THRAP3	protein_coding	Coding	hsa-miR-6803-3p	-0.2766	0	-1
ENSG00000197982	C1orf122	protein_coding	Coding	hsa-let-7a-5p	-0.2229	0	-1
ENSG00000171960	PPIH	protein_coding	Coding	hsa-let-7a-5p	-0.2712	0	-1
ENSG00000177868	SVBP	protein_coding	Coding	hsa-let-7a-5p	-0.2772	0	-1
ENSG00000117399	CDC20	protein_coding	Coding	hsa-let-7a-5p	-0.2258	0	-1
ENSG00000117419	ERI3	protein_coding	Coding	hsa-let-7a-5p	-0.2217	0	-1
ENSG00000126106	TMEM53	protein_coding	Coding	hsa-let-7a-5p	-0.2615	0	-1
ENSG00000142937	RPS8	protein_coding	Coding	hsa-miR-34a-5p	-0.2398	0	-1
ENSG00000142937	RPS8	protein_coding	Coding	hsa-miR-330-5p	-0.2011	0.0001	-1
ENSG00000126088	UROD	protein_coding	Coding	hsa-let-7a-5p	-0.2273	0	-1
ENSG00000186603	HPDL	protein_coding	Coding	hsa-miR-3909	-0.216	0	-1
ENSG00000085999	RAD54L	protein_coding	Coding	hsa-miR-6843-3p	-0.2049	0.0001	-1
ENSG00000162373	BEND5	protein_coding	Coding	hsa-miR-29b-1-5p	-0.2102	0	-1
ENSG00000162373	BEND5	protein_coding	Coding	hsa-miR-29b-2-5p	-0.2005	0.0001	-1
ENSG00000162373	BEND5	protein_coding	Coding	hsa-miR-1266-5p	-0.26	0	-1
ENSG00000085840	ORC1	protein_coding	Coding	hsa-miR-6843-3p	-0.2123	0	-1
ENSG00000134744	ZCCHC11	protein_coding	Coding	hsa-miR-29b-2-5p	-0.213	0	-1
ENSG00000134744	ZCCHC11	protein_coding	Coding	hsa-miR-1266-5p	-0.2335	0	-1
ENSG00000116157	GPX7	protein_coding	Coding	hsa-miR-29b-2-5p	-0.2503	0	-1
ENSG00000203965	EFCAB7	protein_coding	Coding	hsa-miR-1228-5p	-0.2052	0.0001	-1
ENSG00000142864	SERBP1	protein_coding	Coding	hsa-miR-6803-3p	-0.22	0	-1
ENSG00000132485	ZRANB2	protein_coding	Coding	hsa-miR-1228-5p	-0.2043	0.0001	-1
ENSG00000036549	ZZZ3	protein_coding	Coding	hsa-miR-185-3p	-0.2066	0.0001	-1
ENSG00000036549	ZZZ3	protein_coding	Coding	hsa-miR-1228-5p	-0.2191	0	-1
ENSG00000036549	ZZZ3	protein_coding	Coding	hsa-miR-6803-3p	-0.2173	0	-1
ENSG00000077254	USP33	protein_coding	Coding	hsa-miR-6803-3p	-0.2128	0	-1
ENSG00000162613	FUBP1	protein_coding	Coding	hsa-miR-6803-3p	-0.2188	0	-1
ENSG00000142875	PRKACB	protein_coding	Coding	hsa-miR-29b-1-5p	-0.2094	0	-1
ENSG00000117133	RPF1	protein_coding	Coding	hsa-let-7a-5p	-0.2223	0	-1
ENSG00000174021	GNG5	protein_coding	Coding	hsa-let-7a-5p	-0.328	0	-1
ENSG00000153936	HS2ST1	protein_coding	Coding	hsa-miR-29b-1-5p	-0.207	0.0001	-1
ENSG00000153936	HS2ST1	protein_coding	Coding	hsa-miR-29b-2-5p	-0.2459	0	-1
ENSG00000065243	PKN2	protein_coding	Coding	hsa-miR-1228-5p	-0.2172	0	-1
ENSG00000065243	PKN2	protein_coding	Coding	hsa-miR-6803-3p	-0.2385	0	-1
ENSG00000213516	RBMXL1	protein_coding	Coding	hsa-miR-1228-5p	-0.2064	0.0001	-1
ENSG00000162664	ZNF326	protein_coding	Coding	hsa-miR-29b-2-5p	-0.2269	0	-1
ENSG00000122406	RPL5	protein_coding	Coding	hsa-miR-34a-5p	-0.2108	0	-1
ENSG00000122406	RPL5	protein_coding	Coding	hsa-miR-185-3p	-0.2454	0	-1
ENSG00000122406	RPL5	protein_coding	Coding	hsa-miR-330-5p	-0.2483	0	-1
ENSG00000143033	MTF2	protein_coding	Coding	hsa-let-7a-5p	-0.2257	0	-1
ENSG00000137942	FNBP1L	protein_coding	Coding	hsa-miR-939-5p	-0.2	0.0001	-1
ENSG00000067334	DNTTIP2	protein_coding	Coding	hsa-miR-6803-3p	-0.2316	0	-1
ENSG00000172339	ALG14	protein_coding	Coding	hsa-let-7a-5p	-0.235	0	-1
ENSG00000162688	AGL	protein_coding	Coding	hsa-miR-6803-3p	-0.2254	0	-1
ENSG00000122435	TRMT13	protein_coding	Coding	hsa-miR-1228-5p	-0.2107	0	-1
ENSG00000137992	DBT	protein_coding	Coding	hsa-miR-1228-5p	-0.2401	0	-1
ENSG00000137992	DBT	protein_coding	Coding	hsa-miR-4685-3p	-0.2072	0.0001	-1
ENSG00000137992	DBT	protein_coding	Coding	hsa-miR-6803-3p	-0.2946	0	-1
ENSG00000079335	CDC14A	protein_coding	Coding	hsa-miR-1228-5p	-0.2032	0.0001	-1
ENSG00000079335	CDC14A	protein_coding	Coding	hsa-miR-6803-3p	-0.2061	0.0001	-1
ENSG00000162694	EXTL2	protein_coding	Coding	hsa-miR-29b-2-5p	-0.2105	0	-1
ENSG00000198890	PRMT6	protein_coding	Coding	hsa-miR-29b-1-5p	-0.2235	0	-1
ENSG00000198890	PRMT6	protein_coding	Coding	hsa-miR-29b-2-5p	-0.2282	0	-1
ENSG00000121940	CLCC1	protein_coding	Coding	hsa-miR-6803-3p	-0.2741	0	-1
ENSG00000143106	PSMA5	protein_coding	Coding	hsa-let-7a-5p	-0.203	0.0001	-1
ENSG00000162650	ATXN7L2	protein_coding	Coding	hsa-miR-1266-5p	-0.2225	0	-1
ENSG00000168710	AHCYL1	protein_coding	Coding	hsa-miR-6803-3p	-0.2322	0	-1
ENSG00000134248	LAMTOR5	protein_coding	Coding	hsa-let-7a-5p	-0.3378	0	-1
ENSG00000134255	CEPT1	protein_coding	Coding	hsa-miR-6803-3p	-0.2184	0	-1
ENSG00000116455	WDR77	protein_coding	Coding	hsa-let-7a-5p	-0.2175	0	-1
ENSG00000155366	RHOC	protein_coding	Coding	hsa-let-7a-5p	-0.2114	0	-1
ENSG00000116874	WARS2	protein_coding	Coding	hsa-miR-185-3p	-0.2018	0.0001	-1
ENSG00000143067	ZNF697	protein_coding	Coding	hsa-miR-29b-2-5p	-0.2046	0.0001	-1
ENSG00000117262	GPR89A	protein_coding	Coding	hsa-let-7a-5p	-0.2029	0.0001	-1
ENSG00000188092	GPR89B	protein_coding	Coding	hsa-let-7a-5p	-0.2237	0	-1
ENSG00000184260	HIST2H2AC	protein_coding	Coding	hsa-let-7a-5p	-0.2677	0	-1
ENSG00000117362	APH1A	protein_coding	Coding	hsa-miR-6803-3p	-0.2075	0.0001	-1
ENSG00000143363	PRUNE	protein_coding	Coding	hsa-miR-6803-3p	-0.2065	0.0001	-1
ENSG00000213190	MLLT11	protein_coding	Coding	hsa-miR-29b-1-5p	-0.2075	0.0001	-1
ENSG00000163156	SCNM1	protein_coding	Coding	hsa-let-7a-5p	-0.2397	0	-1
ENSG00000159377	PSMB4	protein_coding	Coding	hsa-let-7a-5p	-0.2237	0	-1
ENSG00000160679	CHTOP	protein_coding	Coding	hsa-miR-1228-5p	-0.2223	0	-1
ENSG00000160679	CHTOP	protein_coding	Coding	hsa-miR-6803-3p	-0.2316	0	-1
ENSG00000143621	ILF2	protein_coding	Coding	hsa-let-7a-5p	-0.3243	0	-1
ENSG00000143543	JTB	protein_coding	Coding	hsa-let-7a-5p	-0.2514	0	-1
ENSG00000177954	RPS27	protein_coding	Coding	hsa-miR-34a-5p	-0.2518	0	-1
ENSG00000143569	UBAP2L	protein_coding	Coding	hsa-miR-6803-3p	-0.2287	0	-1
ENSG00000143575	HAX1	protein_coding	Coding	hsa-let-7a-5p	-0.2258	0	-1
ENSG00000143515	ATP8B2	protein_coding	Coding	hsa-miR-1266-5p	-0.2351	0	-1
ENSG00000173207	CKS1B	protein_coding	Coding	hsa-let-7a-5p	-0.2728	0	-1
ENSG00000173207	CKS1B	protein_coding	Coding	hsa-miR-34a-5p	-0.2189	0	-1
ENSG00000160688	FLAD1	protein_coding	Coding	hsa-let-7a-5p	-0.2655	0	-1
ENSG00000243364	EFNA4	protein_coding	Coding	hsa-let-7a-5p	-0.3263	0	-1
ENSG00000243364	EFNA4	protein_coding	Coding	hsa-let-7i-5p	-0.2944	0	-1
ENSG00000143590	EFNA3	protein_coding	Coding	hsa-let-7a-5p	-0.2587	0	-1
ENSG00000143590	EFNA3	protein_coding	Coding	hsa-let-7i-5p	-0.2542	0	-1
ENSG00000179085	DPM3	protein_coding	Coding	hsa-let-7a-5p	-0.2203	0	-1
ENSG00000163463	KRTCAP2	protein_coding	Coding	hsa-let-7a-5p	-0.3506	0	-1
ENSG00000132680	KIAA0907	protein_coding	Coding	hsa-miR-1228-5p	-0.2133	0	-1
ENSG00000163479	SSR2	protein_coding	Coding	hsa-miR-34a-5p	-0.2029	0.0001	-1
ENSG00000116586	LAMTOR2	protein_coding	Coding	hsa-let-7a-5p	-0.2521	0	-1
ENSG00000254726	MEX3A	protein_coding	Coding	hsa-let-7a-5p	-0.2198	0	-1
ENSG00000254726	MEX3A	protein_coding	Coding	hsa-miR-29b-2-5p	-0.2298	0	-1
ENSG00000254726	MEX3A	protein_coding	Coding	hsa-miR-1266-5p	-0.2917	0	-1
ENSG00000254726	MEX3A	protein_coding	Coding	hsa-miR-3150b-3p	-0.2211	0	-1
ENSG00000260238	PMF1-BGLAP	protein_coding	Coding	hsa-let-7a-5p	-0.3536	0	-1
ENSG00000160783	PMF1	protein_coding	Coding	hsa-let-7a-5p	-0.3101	0	-1
ENSG00000163467	TSACC	protein_coding	Coding	hsa-let-7a-5p	-0.2298	0	-1
ENSG00000163382	APOA1BP	protein_coding	Coding	hsa-let-7a-5p	-0.2489	0	-1
ENSG00000160818	GPATCH4	protein_coding	Coding	hsa-miR-4632-3p	-0.2001	0.0001	-1
ENSG00000143319	ISG20L2	protein_coding	Coding	hsa-miR-6803-3p	-0.2379	0	-1
ENSG00000143294	PRCC	protein_coding	Coding	hsa-let-7a-5p	-0.2063	0.0001	-1
ENSG00000183853	KIRREL	protein_coding	Coding	hsa-miR-29b-2-5p	-0.2513	0	-1
ENSG00000183853	KIRREL	protein_coding	Coding	hsa-miR-1266-5p	-0.2151	0	-1
ENSG00000143315	PIGM	protein_coding	Coding	hsa-miR-29b-1-5p	-0.2437	0	-1
ENSG00000143315	PIGM	protein_coding	Coding	hsa-miR-1976	-0.2111	0	-1
ENSG00000143315	PIGM	protein_coding	Coding	hsa-miR-4632-3p	-0.219	0	-1
ENSG00000143315	PIGM	protein_coding	Coding	hsa-miR-6762-3p	-0.2044	0.0001	-1
ENSG00000162729	IGSF8	protein_coding	Coding	hsa-let-7a-5p	-0.2282	0	-1
ENSG00000162735	PEX19	protein_coding	Coding	hsa-miR-29b-1-5p	-0.2282	0	-1
ENSG00000162735	PEX19	protein_coding	Coding	hsa-miR-34a-5p	-0.222	0	-1
ENSG00000162735	PEX19	protein_coding	Coding	hsa-miR-361-3p	-0.2476	0	-1
ENSG00000162738	VANGL2	protein_coding	Coding	hsa-miR-1266-5p	-0.202	0.0001	-1
ENSG00000270149	RP11-544M22.13	protein_coding	Coding	hsa-miR-6803-3p	-0.2003	0.0001	-1
ENSG00000143256	PFDN2	protein_coding	Coding	hsa-let-7a-5p	-0.3004	0	-1
ENSG00000143222	UFC1	protein_coding	Coding	hsa-miR-6852-5p	-0.2002	0.0001	-1
ENSG00000143224	PPOX	protein_coding	Coding	hsa-miR-330-5p	-0.205	0.0001	-1
ENSG00000143224	PPOX	protein_coding	Coding	hsa-miR-1228-5p	-0.2001	0.0001	-1
ENSG00000143252	SDHC	protein_coding	Coding	hsa-miR-4685-3p	-0.2035	0.0001	-1
ENSG00000143252	SDHC	protein_coding	Coding	hsa-miR-6803-3p	-0.2216	0	-1
ENSG00000081721	DUSP12	protein_coding	Coding	hsa-let-7a-5p	-0.2655	0	-1
ENSG00000152382	TADA1	protein_coding	Coding	hsa-miR-29b-1-5p	-0.2	0.0001	-1
ENSG00000000457	SCYL3	protein_coding	Coding	hsa-miR-4685-3p	-0.2417	0	-1
ENSG00000000457	SCYL3	protein_coding	Coding	hsa-miR-6803-3p	-0.2052	0.0001	-1
ENSG00000075945	KIFAP3	protein_coding	Coding	hsa-miR-29b-1-5p	-0.21	0	-1
ENSG00000120370	GORAB	protein_coding	Coding	hsa-miR-4685-3p	-0.2051	0.0001	-1
ENSG00000135845	PIGC	protein_coding	Coding	hsa-let-7a-5p	-0.2407	0	-1
ENSG00000117592	PRDX6	protein_coding	Coding	hsa-let-7a-5p	-0.2482	0	-1
ENSG00000117593	DARS2	protein_coding	Coding	hsa-miR-6803-3p	-0.2234	0	-1
ENSG00000120333	MRPS14	protein_coding	Coding	hsa-let-7a-5p	-0.2314	0	-1
ENSG00000075391	RASAL2	protein_coding	Coding	hsa-miR-1266-5p	-0.2197	0	-1
ENSG00000230124	ACBD6	protein_coding	Coding	hsa-miR-1266-5p	-0.2028	0.0001	-1
ENSG00000135829	DHX9	protein_coding	Coding	hsa-miR-1976	-0.2239	0	-1
ENSG00000135829	DHX9	protein_coding	Coding	hsa-miR-6803-3p	-0.2597	0	-1
ENSG00000135862	LAMC1	protein_coding	Coding	hsa-miR-29b-1-5p	-0.2232	0	-1
ENSG00000143341	HMCN1	protein_coding	Coding	hsa-miR-29b-2-5p	-0.222	0	-1
ENSG00000143341	HMCN1	protein_coding	Coding	hsa-miR-1266-5p	-0.2061	0.0001	-1
ENSG00000116747	TROVE2	protein_coding	Coding	hsa-miR-29b-1-5p	-0.2035	0.0001	-1
ENSG00000162687	KCNT2	protein_coding	Coding	hsa-miR-1266-5p	-0.2027	0.0001	-1
ENSG00000203724	C1orf53	protein_coding	Coding	hsa-let-7a-5p	-0.2379	0	-1
ENSG00000116857	TMEM9	protein_coding	Coding	hsa-let-7a-5p	-0.2436	0	-1
ENSG00000134375	TIMM17A	protein_coding	Coding	hsa-let-7a-5p	-0.2334	0	-1
ENSG00000077152	UBE2T	protein_coding	Coding	hsa-let-7a-5p	-0.27	0	-1
ENSG00000117139	KDM5B	protein_coding	Coding	hsa-miR-29b-1-5p	-0.2289	0	-1
ENSG00000117139	KDM5B	protein_coding	Coding	hsa-miR-1266-5p	-0.2744	0	-1
ENSG00000163444	TMEM183A	protein_coding	Coding	hsa-miR-34a-5p	-0.2084	0	-1
ENSG00000122176	FMOD	protein_coding	Coding	hsa-miR-185-3p	-0.2259	0	-1
ENSG00000182004	SNRPE	protein_coding	Coding	hsa-let-7a-5p	-0.368	0	-1
ENSG00000143486	EIF2D	protein_coding	Coding	hsa-miR-330-5p	-0.2488	0	-1
ENSG00000143486	EIF2D	protein_coding	Coding	hsa-miR-1228-5p	-0.2078	0	-1
ENSG00000117597	DIEXF	protein_coding	Coding	hsa-miR-1228-5p	-0.2389	0	-1
ENSG00000117625	RCOR3	protein_coding	Coding	hsa-miR-1228-5p	-0.2335	0	-1
ENSG00000143476	DTL	protein_coding	Coding	hsa-miR-6843-3p	-0.2135	0	-1
ENSG00000065600	TMEM206	protein_coding	Coding	hsa-miR-1266-5p	-0.2113	0	-1
ENSG00000117691	NENF	protein_coding	Coding	hsa-let-7a-5p	-0.2323	0	-1
ENSG00000174606	ANGEL2	protein_coding	Coding	hsa-miR-1228-5p	-0.2122	0	-1
ENSG00000143514	TP53BP2	protein_coding	Coding	hsa-miR-1266-5p	-0.2095	0	-1
ENSG00000143771	CNIH4	protein_coding	Coding	hsa-let-7a-5p	-0.2526	0	-1
ENSG00000143815	LBR	protein_coding	Coding	hsa-miR-6843-3p	-0.2111	0	-1
ENSG00000154380	ENAH	protein_coding	Coding	hsa-miR-1266-5p	-0.2234	0	-1
ENSG00000143742	SRP9	protein_coding	Coding	hsa-let-7a-5p	-0.2093	0	-1
ENSG00000143799	PARP1	protein_coding	Coding	hsa-miR-6803-3p	-0.2007	0.0001	-1
ENSG00000203685	C1orf95	protein_coding	Coding	hsa-miR-1266-5p	-0.2112	0	-1
ENSG00000081692	JMJD4	protein_coding	Coding	hsa-let-7a-5p	-0.2691	0	-1
ENSG00000162910	MRPL55	protein_coding	Coding	hsa-let-7a-5p	-0.2878	0	-1
ENSG00000069248	NUP133	protein_coding	Coding	hsa-miR-939-5p	-0.2004	0.0001	-1
ENSG00000135776	ABCB10	protein_coding	Coding	hsa-miR-1228-5p	-0.2022	0.0001	-1
ENSG00000135763	URB2	protein_coding	Coding	hsa-miR-6803-3p	-0.2037	0.0001	-1
ENSG00000119280	C1orf198	protein_coding	Coding	hsa-miR-29b-2-5p	-0.2042	0.0001	-1
ENSG00000010072	SPRTN	protein_coding	Coding	hsa-miR-4632-3p	-0.2331	0	-1
ENSG00000173726	TOMM20	protein_coding	Coding	hsa-miR-185-3p	-0.2111	0	-1
ENSG00000173726	TOMM20	protein_coding	Coding	hsa-miR-330-5p	-0.2417	0	-1
ENSG00000116962	NID1	protein_coding	Coding	hsa-miR-29b-2-5p	-0.2226	0	-1
ENSG00000119285	HEATR1	protein_coding	Coding	hsa-miR-532-3p	-0.2049	0.0001	-1
ENSG00000119285	HEATR1	protein_coding	Coding	hsa-miR-6803-3p	-0.2405	0	-1
ENSG00000174371	EXO1	protein_coding	Coding	hsa-miR-6843-3p	-0.2092	0	-1
ENSG00000143702	CEP170	protein_coding	Coding	hsa-miR-1266-5p	-0.2631	0	-1
ENSG00000203667	COX20	protein_coding	Coding	hsa-let-7a-5p	-0.2113	0	-1
ENSG00000153187	HNRNPU	protein_coding	Coding	hsa-miR-1976	-0.2033	0.0001	-1
ENSG00000153187	HNRNPU	protein_coding	Coding	hsa-miR-6803-3p	-0.2098	0	-1
ENSG00000162852	CNST	protein_coding	Coding	hsa-miR-4632-3p	-0.2138	0	-1
ENSG00000197472	ZNF695	protein_coding	Coding	hsa-let-7a-5p	-0.22	0	-1
ENSG00000188295	ZNF669	protein_coding	Coding	hsa-miR-4632-3p	-0.2003	0.0001	-1
ENSG00000196418	ZNF124	protein_coding	Coding	hsa-miR-4632-3p	-0.2136	0	-1
ENSG00000162714	ZNF496	protein_coding	Coding	hsa-miR-4632-3p	-0.2158	0	-1
ENSG00000162714	ZNF496	protein_coding	Coding	hsa-miR-6837-3p	-0.24	0	-1
ENSG00000035115	SH3YL1	protein_coding	Coding	hsa-miR-33b-3p	-0.2116	0	-1
ENSG00000035115	SH3YL1	protein_coding	Coding	hsa-miR-1228-5p	-0.2307	0	-1
ENSG00000143727	ACP1	protein_coding	Coding	hsa-let-7a-5p	-0.2151	0	-1
ENSG00000151353	TMEM18	protein_coding	Coding	hsa-miR-34a-5p	-0.2054	0.0001	-1
ENSG00000151353	TMEM18	protein_coding	Coding	hsa-miR-6852-5p	-0.203	0.0001	-1
ENSG00000130508	PXDN	protein_coding	Coding	hsa-miR-29b-2-5p	-0.2485	0	-1
ENSG00000171863	RPS7	protein_coding	Coding	hsa-let-7a-5p	-0.2037	0.0001	-1
ENSG00000171863	RPS7	protein_coding	Coding	hsa-miR-34a-5p	-0.245	0	-1
ENSG00000151693	ASAP2	protein_coding	Coding	hsa-miR-532-3p	-0.2194	0	-1
ENSG00000151694	ADAM17	protein_coding	Coding	hsa-miR-6803-3p	-0.212	0	-1
ENSG00000134308	YWHAQ	protein_coding	Coding	hsa-miR-29b-1-5p	-0.2094	0	-1
ENSG00000134308	YWHAQ	protein_coding	Coding	hsa-miR-29b-2-5p	-0.2278	0	-1
ENSG00000115758	ODC1	protein_coding	Coding	hsa-let-7a-5p	-0.2401	0	-1
ENSG00000115758	ODC1	protein_coding	Coding	hsa-miR-361-3p	-0.2028	0.0001	-1
ENSG00000115758	ODC1	protein_coding	Coding	hsa-miR-4632-3p	-0.2017	0.0001	-1
ENSG00000134318	ROCK2	protein_coding	Coding	hsa-miR-29b-2-5p	-0.2125	0	-1
ENSG00000169016	E2F6	protein_coding	Coding	hsa-let-7a-5p	-0.2105	0	-1
ENSG00000169016	E2F6	protein_coding	Coding	hsa-miR-29b-2-5p	-0.2034	0.0001	-1
ENSG00000162981	FAM84A	protein_coding	Coding	hsa-miR-361-3p	-0.2238	0	-1
ENSG00000079785	DDX1	protein_coding	Coding	hsa-miR-29b-2-5p	-0.2124	0	-1
ENSG00000178295	GEN1	protein_coding	Coding	hsa-miR-6784-3p	-0.2379	0	-1
ENSG00000118965	WDR35	protein_coding	Coding	hsa-miR-185-3p	-0.246	0	-1
ENSG00000118965	WDR35	protein_coding	Coding	hsa-miR-361-3p	-0.2475	0	-1
ENSG00000118965	WDR35	protein_coding	Coding	hsa-miR-532-3p	-0.2136	0	-1
ENSG00000118965	WDR35	protein_coding	Coding	hsa-miR-4632-3p	-0.2597	0	-1
ENSG00000118965	WDR35	protein_coding	Coding	hsa-miR-4685-3p	-0.2066	0.0001	-1
ENSG00000118965	WDR35	protein_coding	Coding	hsa-miR-6837-3p	-0.2228	0	-1
ENSG00000115884	SDC1	protein_coding	Coding	hsa-miR-29b-1-5p	-0.2121	0	-1
ENSG00000115884	SDC1	protein_coding	Coding	hsa-miR-29b-2-5p	-0.2066	0.0001	-1
ENSG00000055917	PUM2	protein_coding	Coding	hsa-miR-29b-2-5p	-0.2613	0	-1
ENSG00000055917	PUM2	protein_coding	Coding	hsa-miR-4632-3p	-0.2331	0	-1
ENSG00000119778	ATAD2B	protein_coding	Coding	hsa-miR-29b-2-5p	-0.2158	0	-1
ENSG00000173960	UBXN2A	protein_coding	Coding	hsa-miR-29b-2-5p	-0.2922	0	-1
ENSG00000163026	C2orf44	protein_coding	Coding	hsa-miR-1976	-0.202	0.0001	-1
ENSG00000163026	C2orf44	protein_coding	Coding	hsa-miR-6803-3p	-0.2109	0	-1
ENSG00000119782	FKBP1B	protein_coding	Coding	hsa-let-7a-5p	-0.2423	0	-1
ENSG00000115128	SF3B6	protein_coding	Coding	hsa-let-7a-5p	-0.2589	0	-1
ENSG00000115128	SF3B6	protein_coding	Coding	hsa-miR-34a-5p	-0.2081	0	-1
ENSG00000184924	PTRHD1	protein_coding	Coding	hsa-let-7a-5p	-0.3193	0	-1
ENSG00000138092	CENPO	protein_coding	Coding	hsa-miR-29b-2-5p	-0.2223	0	-1
ENSG00000138092	CENPO	protein_coding	Coding	hsa-miR-6843-3p	-0.2381	0	-1
ENSG00000115137	DNAJC27	protein_coding	Coding	hsa-miR-185-3p	-0.209	0	-1
ENSG00000115137	DNAJC27	protein_coding	Coding	hsa-miR-532-3p	-0.2206	0	-1
ENSG00000115137	DNAJC27	protein_coding	Coding	hsa-miR-939-5p	-0.2078	0	-1
ENSG00000115137	DNAJC27	protein_coding	Coding	hsa-miR-1228-5p	-0.2388	0	-1
ENSG00000115137	DNAJC27	protein_coding	Coding	hsa-miR-1976	-0.2232	0	-1
ENSG00000084710	EFR3B	protein_coding	Coding	hsa-let-7a-5p	-0.2314	0	-1
ENSG00000119772	DNMT3A	protein_coding	Coding	hsa-miR-29b-1-5p	-0.2133	0	-1
ENSG00000119772	DNMT3A	protein_coding	Coding	hsa-miR-29b-2-5p	-0.2459	0	-1
ENSG00000084731	KIF3C	protein_coding	Coding	hsa-miR-1266-5p	-0.2469	0	-1
ENSG00000157833	GAREML	protein_coding	Coding	hsa-let-7a-5p	-0.2162	0	-1
ENSG00000157833	GAREML	protein_coding	Coding	hsa-miR-29b-2-5p	-0.2046	0.0001	-1
ENSG00000157833	GAREML	protein_coding	Coding	hsa-miR-1266-5p	-0.2375	0	-1
ENSG00000115163	CENPA	protein_coding	Coding	hsa-let-7a-5p	-0.262	0	-1
ENSG00000115163	CENPA	protein_coding	Coding	hsa-miR-6843-3p	-0.2436	0	-1
ENSG00000228474	OST4	protein_coding	Coding	hsa-let-7a-5p	-0.3049	0	-1
ENSG00000228474	OST4	protein_coding	Coding	hsa-miR-34a-5p	-0.2732	0	-1
ENSG00000228474	OST4	protein_coding	Coding	hsa-let-7i-5p	-0.241	0	-1
ENSG00000138073	PREB	protein_coding	Coding	hsa-let-7a-5p	-0.2531	0	-1
ENSG00000138074	SLC5A6	protein_coding	Coding	hsa-let-7a-5p	-0.2636	0	-1
ENSG00000138085	ATRAID	protein_coding	Coding	hsa-miR-34a-5p	-0.2345	0	-1
ENSG00000084774	CAD	protein_coding	Coding	hsa-miR-361-3p	-0.235	0	-1
ENSG00000115226	FNDC4	protein_coding	Coding	hsa-miR-1266-5p	-0.2166	0	-1
ENSG00000176714	CCDC121	protein_coding	Coding	hsa-miR-4685-3p	-0.2057	0.0001	-1
ENSG00000171103	TRMT61B	protein_coding	Coding	hsa-miR-4685-3p	-0.2023	0.0001	-1
ENSG00000163811	WDR43	protein_coding	Coding	hsa-miR-29b-2-5p	-0.2178	0	-1
ENSG00000163811	WDR43	protein_coding	Coding	hsa-miR-532-3p	-0.2513	0	-1
ENSG00000163811	WDR43	protein_coding	Coding	hsa-miR-1976	-0.2008	0.0001	-1
ENSG00000163811	WDR43	protein_coding	Coding	hsa-miR-4632-3p	-0.2091	0	-1
ENSG00000172954	LCLAT1	protein_coding	Coding	hsa-miR-29b-2-5p	-0.2034	0.0001	-1
ENSG00000162961	DPY30	protein_coding	Coding	hsa-let-7a-5p	-0.2677	0	-1
ENSG00000021574	SPAST	protein_coding	Coding	hsa-miR-29b-1-5p	-0.2026	0.0001	-1
ENSG00000021574	SPAST	protein_coding	Coding	hsa-miR-29b-2-5p	-0.2083	0	-1
ENSG00000021574	SPAST	protein_coding	Coding	hsa-miR-361-3p	-0.2385	0	-1
ENSG00000115760	BIRC6	protein_coding	Coding	hsa-miR-532-3p	-0.209	0	-1
ENSG00000150938	CRIM1	protein_coding	Coding	hsa-miR-532-3p	-0.2049	0.0001	-1
ENSG00000008869	HEATR5B	protein_coding	Coding	hsa-miR-532-3p	-0.202	0.0001	-1
ENSG00000008869	HEATR5B	protein_coding	Coding	hsa-miR-6803-3p	-0.2112	0	-1
ENSG00000218739	CEBPZOS	protein_coding	Coding	hsa-miR-4632-3p	-0.2224	0	-1
ENSG00000115816	CEBPZ	protein_coding	Coding	hsa-miR-29b-2-5p	-0.2063	0.0001	-1
ENSG00000115816	CEBPZ	protein_coding	Coding	hsa-miR-1976	-0.2134	0	-1
ENSG00000115825	PRKD3	protein_coding	Coding	hsa-miR-29b-2-5p	-0.2316	0	-1
ENSG00000163171	CDC42EP3	protein_coding	Coding	hsa-miR-29b-2-5p	-0.2679	0	-1
ENSG00000143889	HNRNPLL	protein_coding	Coding	hsa-miR-29b-2-5p	-0.2552	0	-1
ENSG00000143889	HNRNPLL	protein_coding	Coding	hsa-miR-361-3p	-0.2056	0.0001	-1
ENSG00000143889	HNRNPLL	protein_coding	Coding	hsa-miR-1976	-0.2079	0	-1
ENSG00000143889	HNRNPLL	protein_coding	Coding	hsa-miR-4632-3p	-0.244	0	-1
ENSG00000115875	SRSF7	protein_coding	Coding	hsa-let-7a-5p	-0.2329	0	-1
ENSG00000188010	MORN2	protein_coding	Coding	hsa-let-7a-5p	-0.2724	0	-1
ENSG00000011566	MAP4K3	protein_coding	Coding	hsa-miR-29b-2-5p	-0.2799	0	-1
ENSG00000011566	MAP4K3	protein_coding	Coding	hsa-miR-361-3p	-0.3009	0	-1
ENSG00000011566	MAP4K3	protein_coding	Coding	hsa-miR-4632-3p	-0.222	0	-1
ENSG00000143924	EML4	protein_coding	Coding	hsa-miR-29b-2-5p	-0.2037	0.0001	-1
ENSG00000143924	EML4	protein_coding	Coding	hsa-miR-6784-3p	-0.2196	0	-1
ENSG00000115944	COX7A2L	protein_coding	Coding	hsa-let-7a-5p	-0.2335	0	-1
ENSG00000115944	COX7A2L	protein_coding	Coding	hsa-miR-34a-5p	-0.2542	0	-1
ENSG00000138036	DYNC2LI1	protein_coding	Coding	hsa-let-7a-5p	-0.2198	0	-1
ENSG00000138095	LRPPRC	protein_coding	Coding	hsa-miR-4632-3p	-0.209	0	-1
ENSG00000138032	PPM1B	protein_coding	Coding	hsa-miR-4632-3p	-0.2026	0.0001	-1
ENSG00000138078	PREPL	protein_coding	Coding	hsa-miR-361-3p	-0.2121	0	-1
ENSG00000138078	PREPL	protein_coding	Coding	hsa-miR-1228-5p	-0.2119	0	-1
ENSG00000138078	PREPL	protein_coding	Coding	hsa-miR-1976	-0.2067	0.0001	-1
ENSG00000138078	PREPL	protein_coding	Coding	hsa-miR-4632-3p	-0.2924	0	-1
ENSG00000143919	CAMKMT	protein_coding	Coding	hsa-miR-361-3p	-0.2143	0	-1
ENSG00000068784	SRBD1	protein_coding	Coding	hsa-miR-29b-2-5p	-0.2093	0	-1
ENSG00000119878	CRIPT	protein_coding	Coding	hsa-let-7a-5p	-0.2031	0.0001	-1
ENSG00000119878	CRIPT	protein_coding	Coding	hsa-miR-34a-5p	-0.2148	0	-1
ENSG00000171150	SOCS5	protein_coding	Coding	hsa-miR-29b-2-5p	-0.2451	0	-1
ENSG00000171150	SOCS5	protein_coding	Coding	hsa-miR-361-3p	-0.2449	0	-1
ENSG00000138081	FBXO11	protein_coding	Coding	hsa-miR-29b-2-5p	-0.2254	0	-1
ENSG00000138081	FBXO11	protein_coding	Coding	hsa-miR-532-3p	-0.2288	0	-1
ENSG00000138081	FBXO11	protein_coding	Coding	hsa-miR-6803-3p	-0.2403	0	-1
ENSG00000170802	FOXN2	protein_coding	Coding	hsa-miR-29b-2-5p	-0.2061	0.0001	-1
ENSG00000170802	FOXN2	protein_coding	Coding	hsa-miR-6803-3p	-0.2398	0	-1
ENSG00000143947	RPS27A	protein_coding	Coding	hsa-let-7a-5p	-0.2373	0	-1
ENSG00000143947	RPS27A	protein_coding	Coding	hsa-miR-34a-5p	-0.223	0	-1
ENSG00000143947	RPS27A	protein_coding	Coding	hsa-miR-3909	-0.2243	0	-1
ENSG00000085760	MTIF2	protein_coding	Coding	hsa-miR-4632-3p	-0.2185	0	-1
ENSG00000085760	MTIF2	protein_coding	Coding	hsa-miR-6803-3p	-0.2306	0	-1
ENSG00000163001	CFAP36	protein_coding	Coding	hsa-miR-330-5p	-0.2024	0.0001	-1
ENSG00000163001	CFAP36	protein_coding	Coding	hsa-miR-4632-3p	-0.2158	0	-1
ENSG00000275052	PPP4R3B	protein_coding	Coding	hsa-miR-1976	-0.209	0	-1
ENSG00000275052	PPP4R3B	protein_coding	Coding	hsa-miR-4632-3p	-0.2553	0	-1
ENSG00000119866	BCL11A	protein_coding	Coding	hsa-miR-34a-5p	-0.2031	0.0001	-1
ENSG00000115421	PAPOLG	protein_coding	Coding	hsa-miR-4632-3p	-0.2354	0	-1
ENSG00000115464	USP34	protein_coding	Coding	hsa-miR-532-3p	-0.2193	0	-1
ENSG00000115464	USP34	protein_coding	Coding	hsa-miR-6803-3p	-0.2032	0.0001	-1
ENSG00000082898	XPO1	protein_coding	Coding	hsa-miR-1228-5p	-0.2128	0	-1
ENSG00000082898	XPO1	protein_coding	Coding	hsa-miR-6803-3p	-0.2409	0	-1
ENSG00000170264	FAM161A	protein_coding	Coding	hsa-miR-29b-2-5p	-0.2177	0	-1
ENSG00000170264	FAM161A	protein_coding	Coding	hsa-miR-1976	-0.2055	0.0001	-1
ENSG00000170264	FAM161A	protein_coding	Coding	hsa-miR-4632-3p	-0.2201	0	-1
ENSG00000173163	COMMD1	protein_coding	Coding	hsa-let-7a-5p	-0.2288	0	-1
ENSG00000186889	TMEM17	protein_coding	Coding	hsa-miR-330-5p	-0.2115	0	-1
ENSG00000138071	ACTR2	protein_coding	Coding	hsa-miR-6803-3p	-0.2025	0.0001	-1
ENSG00000198369	SPRED2	protein_coding	Coding	hsa-miR-4632-3p	-0.2159	0	-1
ENSG00000143995	MEIS1	protein_coding	Coding	hsa-miR-330-5p	-0.2222	0	-1
ENSG00000143995	MEIS1	protein_coding	Coding	hsa-miR-1228-5p	-0.2064	0.0001	-1
ENSG00000143995	MEIS1	protein_coding	Coding	hsa-miR-1976	-0.2303	0	-1
ENSG00000143995	MEIS1	protein_coding	Coding	hsa-miR-4632-3p	-0.2447	0	-1
ENSG00000143995	MEIS1	protein_coding	Coding	hsa-miR-6762-3p	-0.2055	0.0001	-1
ENSG00000221823	PPP3R1	protein_coding	Coding	hsa-miR-29b-2-5p	-0.2536	0	-1
ENSG00000169604	ANTXR1	protein_coding	Coding	hsa-miR-29b-2-5p	-0.2537	0	-1
ENSG00000087338	GMCL1	protein_coding	Coding	hsa-miR-1976	-0.2169	0	-1
ENSG00000087338	GMCL1	protein_coding	Coding	hsa-miR-4632-3p	-0.225	0	-1
ENSG00000124380	SNRNP27	protein_coding	Coding	hsa-let-7i-5p	-0.2239	0	-1
ENSG00000169564	PCBP1	protein_coding	Coding	hsa-miR-1976	-0.2042	0.0001	-1
ENSG00000169564	PCBP1	protein_coding	Coding	hsa-miR-6803-3p	-0.2655	0	-1
ENSG00000116001	TIA1	protein_coding	Coding	hsa-miR-4632-3p	-0.2334	0	-1
ENSG00000143977	SNRPG	protein_coding	Coding	hsa-let-7a-5p	-0.3269	0	-1
ENSG00000116035	VAX2	protein_coding	Coding	hsa-let-7i-5p	-0.2082	0	-1
ENSG00000124383	MPHOSPH10	protein_coding	Coding	hsa-miR-4632-3p	-0.2045	0.0001	-1
ENSG00000144036	EXOC6B	protein_coding	Coding	hsa-miR-29b-2-5p	-0.2033	0.0001	-1
ENSG00000135624	CCT7	protein_coding	Coding	hsa-let-7i-5p	-0.2313	0	-1
ENSG00000144034	TPRKB	protein_coding	Coding	hsa-let-7a-5p	-0.2907	0	-1
ENSG00000114956	DGUOK	protein_coding	Coding	hsa-let-7a-5p	-0.3641	0	-1
ENSG00000114956	DGUOK	protein_coding	Coding	hsa-miR-34a-5p	-0.2264	0	-1
ENSG00000114956	DGUOK	protein_coding	Coding	hsa-let-7i-5p	-0.2418	0	-1
ENSG00000187605	TET3	protein_coding	Coding	hsa-miR-29b-2-5p	-0.2665	0	-1
ENSG00000187605	TET3	protein_coding	Coding	hsa-miR-1266-5p	-0.2131	0	-1
ENSG00000163170	BOLA3	protein_coding	Coding	hsa-let-7a-5p	-0.2659	0	-1
ENSG00000114978	MOB1A	protein_coding	Coding	hsa-miR-6803-3p	-0.2021	0.0001	-1
ENSG00000159239	C2orf81	protein_coding	Coding	hsa-miR-3934-5p	-0.2001	0.0001	-1
ENSG00000005448	WDR54	protein_coding	Coding	hsa-let-7a-5p	-0.2083	0	-1
ENSG00000115274	INO80B	protein_coding	Coding	hsa-let-7a-5p	-0.2294	0	-1
ENSG00000204822	MRPL53	protein_coding	Coding	hsa-let-7a-5p	-0.3143	0	-1
ENSG00000115289	PCGF1	protein_coding	Coding	hsa-let-7a-5p	-0.2603	0	-1
ENSG00000115350	POLE4	protein_coding	Coding	hsa-let-7a-5p	-0.2341	0	-1
ENSG00000034510	TMSB10	protein_coding	Coding	hsa-let-7a-5p	-0.2715	0	-1
ENSG00000152284	TCF7L1	protein_coding	Coding	hsa-miR-29b-2-5p	-0.2286	0	-1
ENSG00000152284	TCF7L1	protein_coding	Coding	hsa-miR-361-3p	-0.2615	0	-1
ENSG00000152284	TCF7L1	protein_coding	Coding	hsa-miR-1266-5p	-0.2282	0	-1
ENSG00000152291	TGOLN2	protein_coding	Coding	hsa-miR-532-3p	-0.2195	0	-1
ENSG00000168906	MAT2A	protein_coding	Coding	hsa-miR-532-3p	-0.2672	0	-1
ENSG00000168906	MAT2A	protein_coding	Coding	hsa-miR-1228-5p	-0.2109	0	-1
ENSG00000168906	MAT2A	protein_coding	Coding	hsa-miR-6803-3p	-0.215	0	-1
ENSG00000115486	GGCX	protein_coding	Coding	hsa-miR-361-3p	-0.2176	0	-1
ENSG00000168894	RNF181	protein_coding	Coding	hsa-let-7a-5p	-0.307	0	-1
ENSG00000168883	USP39	protein_coding	Coding	hsa-let-7a-5p	-0.2487	0	-1
ENSG00000168887	C2orf68	protein_coding	Coding	hsa-let-7a-5p	-0.23	0	-1
ENSG00000115525	ST3GAL5	protein_coding	Coding	hsa-miR-1266-5p	-0.2593	0	-1
ENSG00000132300	PTCD3	protein_coding	Coding	hsa-miR-29b-2-5p	-0.2318	0	-1
ENSG00000132300	PTCD3	protein_coding	Coding	hsa-miR-1976	-0.2154	0	-1
ENSG00000132300	PTCD3	protein_coding	Coding	hsa-miR-4632-3p	-0.2547	0	-1
ENSG00000132300	PTCD3	protein_coding	Coding	hsa-miR-6803-3p	-0.2109	0	-1
ENSG00000153561	RMND5A	protein_coding	Coding	hsa-miR-1228-5p	-0.2104	0	-1
ENSG00000153561	RMND5A	protein_coding	Coding	hsa-miR-4632-3p	-0.2758	0	-1
ENSG00000153561	RMND5A	protein_coding	Coding	hsa-miR-6803-3p	-0.2135	0	-1
ENSG00000153574	RPIA	protein_coding	Coding	hsa-let-7a-5p	-0.2699	0	-1
ENSG00000153574	RPIA	protein_coding	Coding	hsa-let-7i-5p	-0.2663	0	-1
ENSG00000233757	AC092835.2	protein_coding	Coding	hsa-miR-1266-5p	-0.2287	0	-1
ENSG00000121152	NCAPH	protein_coding	Coding	hsa-miR-6843-3p	-0.2568	0	-1
ENSG00000213337	ANKRD39	protein_coding	Coding	hsa-let-7a-5p	-0.2769	0	-1
ENSG00000168758	SEMA4C	protein_coding	Coding	hsa-miR-1266-5p	-0.215	0	-1
ENSG00000135940	COX5B	protein_coding	Coding	hsa-let-7a-5p	-0.2786	0	-1
ENSG00000273045	C2orf15	protein_coding	Coding	hsa-miR-4632-3p	-0.2203	0	-1
ENSG00000144182	LIPT1	protein_coding	Coding	hsa-miR-1228-5p	-0.2055	0.0001	-1
ENSG00000071082	RPL31	protein_coding	Coding	hsa-let-7a-5p	-0.2188	0	-1
ENSG00000071082	RPL31	protein_coding	Coding	hsa-miR-34a-5p	-0.2289	0	-1
ENSG00000071082	RPL31	protein_coding	Coding	hsa-miR-6852-5p	-0.2193	0	-1
ENSG00000158435	CNOT11	protein_coding	Coding	hsa-let-7a-5p	-0.2199	0	-1
ENSG00000071054	MAP4K4	protein_coding	Coding	hsa-miR-29b-2-5p	-0.3034	0	-1
ENSG00000071054	MAP4K4	protein_coding	Coding	hsa-miR-1266-5p	-0.2384	0	-1
ENSG00000135972	MRPS9	protein_coding	Coding	hsa-miR-4632-3p	-0.2561	0	-1
ENSG00000135974	C2orf49	protein_coding	Coding	hsa-miR-1228-5p	-0.2541	0	-1
ENSG00000135974	C2orf49	protein_coding	Coding	hsa-miR-1976	-0.2152	0	-1
ENSG00000135974	C2orf49	protein_coding	Coding	hsa-miR-4632-3p	-0.2368	0	-1
ENSG00000135974	C2orf49	protein_coding	Coding	hsa-miR-4685-3p	-0.2265	0	-1
ENSG00000071051	NCK2	protein_coding	Coding	hsa-miR-29b-2-5p	-0.208	0	-1
ENSG00000198075	SULT1C4	protein_coding	Coding	hsa-miR-1266-5p	-0.2108	0	-1
ENSG00000163006	CCDC138	protein_coding	Coding	hsa-miR-4632-3p	-0.262	0	-1
ENSG00000186522	SEPT10	protein_coding	Coding	hsa-miR-29b-2-5p	-0.2106	0	-1
ENSG00000186522	SEPT10	protein_coding	Coding	hsa-miR-532-3p	-0.2046	0.0001	-1
ENSG00000175701	LINC00116	protein_coding	Coding	hsa-let-7a-5p	-0.2824	0	-1
ENSG00000153107	ANAPC1	protein_coding	Coding	hsa-miR-532-3p	-0.237	0	-1
ENSG00000153107	ANAPC1	protein_coding	Coding	hsa-miR-6803-3p	-0.2403	0	-1
ENSG00000144161	ZC3H8	protein_coding	Coding	hsa-miR-1228-5p	-0.2543	0	-1
ENSG00000144161	ZC3H8	protein_coding	Coding	hsa-miR-4632-3p	-0.2523	0	-1
ENSG00000125630	POLR1B	protein_coding	Coding	hsa-miR-532-3p	-0.2025	0.0001	-1
ENSG00000125630	POLR1B	protein_coding	Coding	hsa-miR-1228-5p	-0.2276	0	-1
ENSG00000125630	POLR1B	protein_coding	Coding	hsa-miR-1976	-0.2201	0	-1
ENSG00000125630	POLR1B	protein_coding	Coding	hsa-miR-4632-3p	-0.2387	0	-1
ENSG00000125611	CHCHD5	protein_coding	Coding	hsa-let-7a-5p	-0.3226	0	-1
ENSG00000125611	CHCHD5	protein_coding	Coding	hsa-let-7i-5p	-0.2114	0	-1
ENSG00000144134	RABL2A	protein_coding	Coding	hsa-miR-330-5p	-0.2162	0	-1
ENSG00000088205	DDX18	protein_coding	Coding	hsa-miR-4632-3p	-0.213	0	-1
ENSG00000186132	C2orf76	protein_coding	Coding	hsa-let-7i-5p	-0.2233	0	-1
ENSG00000088179	PTPN4	protein_coding	Coding	hsa-miR-4632-3p	-0.2213	0	-1
ENSG00000211460	TSN	protein_coding	Coding	hsa-miR-4632-3p	-0.2138	0	-1
ENSG00000163161	ERCC3	protein_coding	Coding	hsa-miR-532-3p	-0.228	0	-1
ENSG00000163161	ERCC3	protein_coding	Coding	hsa-miR-1228-5p	-0.2527	0	-1
ENSG00000163161	ERCC3	protein_coding	Coding	hsa-miR-4632-3p	-0.2435	0	-1
ENSG00000163161	ERCC3	protein_coding	Coding	hsa-miR-6803-3p	-0.2435	0	-1
ENSG00000163166	IWS1	protein_coding	Coding	hsa-miR-4632-3p	-0.2468	0	-1
ENSG00000144231	POLR2D	protein_coding	Coding	hsa-miR-4632-3p	-0.2279	0	-1
ENSG00000144233	AMMECR1L	protein_coding	Coding	hsa-miR-29b-2-5p	-0.2278	0	-1
ENSG00000144233	AMMECR1L	protein_coding	Coding	hsa-miR-532-3p	-0.2667	0	-1
ENSG00000144233	AMMECR1L	protein_coding	Coding	hsa-miR-4632-3p	-0.2325	0	-1
ENSG00000144233	AMMECR1L	protein_coding	Coding	hsa-miR-6803-3p	-0.2141	0	-1
ENSG00000152082	MZT2B	protein_coding	Coding	hsa-let-7a-5p	-0.3052	0	-1
ENSG00000152102	FAM168B	protein_coding	Coding	hsa-miR-361-3p	-0.2441	0	-1
ENSG00000152102	FAM168B	protein_coding	Coding	hsa-miR-4632-3p	-0.2118	0	-1
ENSG00000173272	MZT2A	protein_coding	Coding	hsa-let-7a-5p	-0.237	0	-1
ENSG00000082258	CCNT2	protein_coding	Coding	hsa-miR-1228-5p	-0.2172	0	-1
ENSG00000082258	CCNT2	protein_coding	Coding	hsa-miR-4632-3p	-0.2511	0	-1
ENSG00000082258	CCNT2	protein_coding	Coding	hsa-miR-6837-3p	-0.2204	0	-1
ENSG00000121988	ZRANB3	protein_coding	Coding	hsa-miR-1976	-0.2385	0	-1
ENSG00000121988	ZRANB3	protein_coding	Coding	hsa-miR-4632-3p	-0.2596	0	-1
ENSG00000048991	R3HDM1	protein_coding	Coding	hsa-miR-4632-3p	-0.2113	0	-1
ENSG00000115866	DARS	protein_coding	Coding	hsa-miR-4632-3p	-0.2108	0	-1
ENSG00000121964	GTDC1	protein_coding	Coding	hsa-miR-29b-2-5p	-0.202	0.0001	-1
ENSG00000121989	ACVR2A	protein_coding	Coding	hsa-miR-29b-1-5p	-0.2678	0	-1
ENSG00000121989	ACVR2A	protein_coding	Coding	hsa-miR-29b-2-5p	-0.2629	0	-1
ENSG00000121989	ACVR2A	protein_coding	Coding	hsa-miR-361-3p	-0.2228	0	-1
ENSG00000115947	ORC4	protein_coding	Coding	hsa-miR-4632-3p	-0.2454	0	-1
ENSG00000204406	MBD5	protein_coding	Coding	hsa-miR-4632-3p	-0.2021	0.0001	-1
ENSG00000135999	EPC2	protein_coding	Coding	hsa-miR-29b-2-5p	-0.2213	0	-1
ENSG00000135999	EPC2	protein_coding	Coding	hsa-miR-532-3p	-0.2233	0	-1
ENSG00000135999	EPC2	protein_coding	Coding	hsa-miR-33b-3p	-0.2205	0	-1
ENSG00000135999	EPC2	protein_coding	Coding	hsa-miR-939-5p	-0.2263	0	-1
ENSG00000135999	EPC2	protein_coding	Coding	hsa-miR-1228-5p	-0.2404	0	-1
ENSG00000135999	EPC2	protein_coding	Coding	hsa-miR-1976	-0.2312	0	-1
ENSG00000135999	EPC2	protein_coding	Coding	hsa-miR-4632-3p	-0.2765	0	-1
ENSG00000135999	EPC2	protein_coding	Coding	hsa-miR-4685-3p	-0.2293	0	-1
ENSG00000187123	LYPD6	protein_coding	Coding	hsa-miR-4632-3p	-0.2207	0	-1
ENSG00000080345	RIF1	protein_coding	Coding	hsa-miR-4632-3p	-0.2051	0.0001	-1
ENSG00000196504	PRPF40A	protein_coding	Coding	hsa-miR-4632-3p	-0.2597	0	-1
ENSG00000144283	PKP4	protein_coding	Coding	hsa-miR-1228-5p	-0.2086	0	-1
ENSG00000144283	PKP4	protein_coding	Coding	hsa-miR-4632-3p	-0.2312	0	-1
ENSG00000123636	BAZ2B	protein_coding	Coding	hsa-miR-4632-3p	-0.2285	0	-1
ENSG00000123607	TTC21B	protein_coding	Coding	hsa-miR-33b-3p	-0.2066	0.0001	-1
ENSG00000123607	TTC21B	protein_coding	Coding	hsa-miR-4632-3p	-0.2807	0	-1
ENSG00000172292	CERS6	protein_coding	Coding	hsa-miR-29b-2-5p	-0.2117	0	-1
ENSG00000138399	FASTKD1	protein_coding	Coding	hsa-miR-4632-3p	-0.2131	0	-1
ENSG00000138398	PPIG	protein_coding	Coding	hsa-miR-4632-3p	-0.2356	0	-1
ENSG00000144362	PHOSPHO2	protein_coding	Coding	hsa-miR-1228-5p	-0.2099	0	-1
ENSG00000213160	KLHL23	protein_coding	Coding	hsa-miR-29b-2-5p	-0.2316	0	-1
ENSG00000213160	KLHL23	protein_coding	Coding	hsa-miR-4632-3p	-0.2255	0	-1
ENSG00000138385	SSB	protein_coding	Coding	hsa-miR-29b-1-5p	-0.2262	0	-1
ENSG00000138385	SSB	protein_coding	Coding	hsa-miR-29b-2-5p	-0.2192	0	-1
ENSG00000138385	SSB	protein_coding	Coding	hsa-miR-1976	-0.2364	0	-1
ENSG00000138385	SSB	protein_coding	Coding	hsa-miR-4632-3p	-0.2996	0	-1
ENSG00000138382	METTL5	protein_coding	Coding	hsa-let-7a-5p	-0.2537	0	-1
ENSG00000144357	UBR3	protein_coding	Coding	hsa-miR-4632-3p	-0.2137	0	-1
ENSG00000198586	TLK1	protein_coding	Coding	hsa-miR-4632-3p	-0.2463	0	-1
ENSG00000115827	DCAF17	protein_coding	Coding	hsa-miR-1976	-0.2051	0.0001	-1
ENSG00000115827	DCAF17	protein_coding	Coding	hsa-miR-4632-3p	-0.2461	0	-1
ENSG00000077380	DYNC1I2	protein_coding	Coding	hsa-miR-29b-1-5p	-0.2244	0	-1
ENSG00000091428	RAPGEF4	protein_coding	Coding	hsa-miR-29b-2-5p	-0.2153	0	-1
ENSG00000144354	CDCA7	protein_coding	Coding	hsa-miR-6843-3p	-0.2006	0.0001	-1
ENSG00000138430	OLA1	protein_coding	Coding	hsa-miR-34a-5p	-0.2344	0	-1
ENSG00000138430	OLA1	protein_coding	Coding	hsa-let-7i-5p	-0.2508	0	-1
ENSG00000138430	OLA1	protein_coding	Coding	hsa-miR-4632-3p	-0.2028	0.0001	-1
ENSG00000115966	ATF2	protein_coding	Coding	hsa-miR-939-5p	-0.217	0	-1
ENSG00000115966	ATF2	protein_coding	Coding	hsa-miR-1976	-0.2348	0	-1
ENSG00000115966	ATF2	protein_coding	Coding	hsa-miR-4685-3p	-0.2122	0	-1
ENSG00000128709	HOXD9	protein_coding	Coding	hsa-let-7a-5p	-0.2278	0	-1
ENSG00000128654	MTX2	protein_coding	Coding	hsa-let-7a-5p	-0.23	0	-1
ENSG00000170144	HNRNPA3	protein_coding	Coding	hsa-miR-29b-2-5p	-0.2271	0	-1
ENSG00000180228	PRKRA	protein_coding	Coding	hsa-let-7a-5p	-0.2691	0	-1
ENSG00000079150	FKBP7	protein_coding	Coding	hsa-miR-29b-1-5p	-0.2336	0	-1
ENSG00000079150	FKBP7	protein_coding	Coding	hsa-miR-29b-2-5p	-0.263	0	-1
ENSG00000079150	FKBP7	protein_coding	Coding	hsa-miR-1266-5p	-0.2279	0	-1
ENSG00000163510	CWC22	protein_coding	Coding	hsa-miR-29b-1-5p	-0.2121	0	-1
ENSG00000163510	CWC22	protein_coding	Coding	hsa-miR-29b-2-5p	-0.2374	0	-1
ENSG00000163510	CWC22	protein_coding	Coding	hsa-miR-1976	-0.2049	0.0001	-1
ENSG00000163510	CWC22	protein_coding	Coding	hsa-miR-4632-3p	-0.2106	0	-1
ENSG00000170035	UBE2E3	protein_coding	Coding	hsa-let-7a-5p	-0.3145	0	-1
ENSG00000170035	UBE2E3	protein_coding	Coding	hsa-miR-361-3p	-0.2207	0	-1
ENSG00000162999	DUSP19	protein_coding	Coding	hsa-miR-4632-3p	-0.2237	0	-1
ENSG00000163002	NUP35	protein_coding	Coding	hsa-let-7a-5p	-0.2861	0	-1
ENSG00000163002	NUP35	protein_coding	Coding	hsa-miR-34a-5p	-0.2249	0	-1
ENSG00000065548	ZC3H15	protein_coding	Coding	hsa-miR-4632-3p	-0.2144	0	-1
ENSG00000115368	WDR75	protein_coding	Coding	hsa-miR-1976	-0.2153	0	-1
ENSG00000115368	WDR75	protein_coding	Coding	hsa-miR-4632-3p	-0.2007	0.0001	-1
ENSG00000128641	MYO1B	protein_coding	Coding	hsa-miR-29b-1-5p	-0.2074	0.0001	-1
ENSG00000128641	MYO1B	protein_coding	Coding	hsa-miR-29b-2-5p	-0.2915	0	-1
ENSG00000128641	MYO1B	protein_coding	Coding	hsa-miR-6843-3p	-0.2041	0.0001	-1
ENSG00000196950	SLC39A10	protein_coding	Coding	hsa-miR-330-5p	-0.2377	0	-1
ENSG00000196950	SLC39A10	protein_coding	Coding	hsa-miR-3150b-3p	-0.2445	0	-1
ENSG00000196950	SLC39A10	protein_coding	Coding	hsa-miR-4632-3p	-0.2309	0	-1
ENSG00000115524	SF3B1	protein_coding	Coding	hsa-miR-1976	-0.2483	0	-1
ENSG00000115524	SF3B1	protein_coding	Coding	hsa-miR-4632-3p	-0.2392	0	-1
ENSG00000115524	SF3B1	protein_coding	Coding	hsa-miR-4685-3p	-0.2335	0	-1
ENSG00000115524	SF3B1	protein_coding	Coding	hsa-miR-6784-3p	-0.2053	0.0001	-1
ENSG00000115524	SF3B1	protein_coding	Coding	hsa-miR-6803-3p	-0.2687	0	-1
ENSG00000144381	HSPD1	protein_coding	Coding	hsa-miR-1976	-0.2547	0	-1
ENSG00000144381	HSPD1	protein_coding	Coding	hsa-miR-4632-3p	-0.2396	0	-1
ENSG00000115541	HSPE1	protein_coding	Coding	hsa-let-7a-5p	-0.3541	0	-1
ENSG00000247626	MARS2	protein_coding	Coding	hsa-miR-1228-5p	-0.2009	0.0001	-1
ENSG00000247626	MARS2	protein_coding	Coding	hsa-miR-1976	-0.2087	0	-1
ENSG00000247626	MARS2	protein_coding	Coding	hsa-miR-4632-3p	-0.2486	0	-1
ENSG00000247626	MARS2	protein_coding	Coding	hsa-miR-4685-3p	-0.2193	0	-1
ENSG00000162971	TYW5	protein_coding	Coding	hsa-miR-1976	-0.2082	0	-1
ENSG00000162971	TYW5	protein_coding	Coding	hsa-miR-4632-3p	-0.2417	0	-1
ENSG00000162972	C2orf47	protein_coding	Coding	hsa-let-7a-5p	-0.2294	0	-1
ENSG00000155729	KCTD18	protein_coding	Coding	hsa-miR-4632-3p	-0.208	0	-1
ENSG00000155729	KCTD18	protein_coding	Coding	hsa-miR-4685-3p	-0.2058	0.0001	-1
ENSG00000082153	BZW1	protein_coding	Coding	hsa-miR-29b-2-5p	-0.2592	0	-1
ENSG00000196290	NIF3L1	protein_coding	Coding	hsa-let-7a-5p	-0.2024	0.0001	-1
ENSG00000196290	NIF3L1	protein_coding	Coding	hsa-miR-4632-3p	-0.2004	0.0001	-1
ENSG00000115942	ORC2	protein_coding	Coding	hsa-miR-29b-2-5p	-0.2001	0.0001	-1
ENSG00000115942	ORC2	protein_coding	Coding	hsa-miR-1976	-0.2191	0	-1
ENSG00000115942	ORC2	protein_coding	Coding	hsa-miR-4632-3p	-0.2411	0	-1
ENSG00000115942	ORC2	protein_coding	Coding	hsa-miR-4685-3p	-0.2147	0	-1
ENSG00000119013	NDUFB3	protein_coding	Coding	hsa-let-7a-5p	-0.2681	0	-1
ENSG00000115993	TRAK2	protein_coding	Coding	hsa-miR-6803-3p	-0.2112	0	-1
ENSG00000155755	TMEM237	protein_coding	Coding	hsa-miR-29b-2-5p	-0.2122	0	-1
ENSG00000003393	ALS2	protein_coding	Coding	hsa-miR-1976	-0.2026	0.0001	-1
ENSG00000003393	ALS2	protein_coding	Coding	hsa-miR-4632-3p	-0.2152	0	-1
ENSG00000116030	SUMO1	protein_coding	Coding	hsa-let-7a-5p	-0.2172	0	-1
ENSG00000055044	NOP58	protein_coding	Coding	hsa-miR-4632-3p	-0.2197	0	-1
ENSG00000138439	FAM117B	protein_coding	Coding	hsa-let-7a-5p	-0.2036	0.0001	-1
ENSG00000138439	FAM117B	protein_coding	Coding	hsa-miR-361-3p	-0.2271	0	-1
ENSG00000138439	FAM117B	protein_coding	Coding	hsa-miR-4632-3p	-0.2733	0	-1
ENSG00000138442	WDR12	protein_coding	Coding	hsa-miR-1228-5p	-0.2061	0.0001	-1
ENSG00000138442	WDR12	protein_coding	Coding	hsa-miR-1976	-0.2661	0	-1
ENSG00000138442	WDR12	protein_coding	Coding	hsa-miR-4632-3p	-0.2954	0	-1
ENSG00000138442	WDR12	protein_coding	Coding	hsa-miR-4685-3p	-0.2137	0	-1
ENSG00000138380	CARF	protein_coding	Coding	hsa-miR-1228-5p	-0.2196	0	-1
ENSG00000119004	CYP20A1	protein_coding	Coding	hsa-miR-4632-3p	-0.252	0	-1
ENSG00000138443	ABI2	protein_coding	Coding	hsa-miR-1976	-0.2255	0	-1
ENSG00000138443	ABI2	protein_coding	Coding	hsa-miR-4632-3p	-0.2261	0	-1
ENSG00000114942	EEF1B2	protein_coding	Coding	hsa-miR-34a-5p	-0.2257	0	-1
ENSG00000114942	EEF1B2	protein_coding	Coding	hsa-miR-185-3p	-0.2074	0.0001	-1
ENSG00000114942	EEF1B2	protein_coding	Coding	hsa-miR-330-5p	-0.2325	0	-1
ENSG00000114942	EEF1B2	protein_coding	Coding	hsa-miR-6852-5p	-0.2089	0	-1
ENSG00000138400	MDH1B	protein_coding	Coding	hsa-miR-330-5p	-0.2282	0	-1
ENSG00000118246	FASTKD2	protein_coding	Coding	hsa-miR-1976	-0.2529	0	-1
ENSG00000118246	FASTKD2	protein_coding	Coding	hsa-miR-4632-3p	-0.239	0	-1
ENSG00000118260	CREB1	protein_coding	Coding	hsa-miR-29b-2-5p	-0.2782	0	-1
ENSG00000118260	CREB1	protein_coding	Coding	hsa-miR-532-3p	-0.2309	0	-1
ENSG00000118260	CREB1	protein_coding	Coding	hsa-miR-1976	-0.2209	0	-1
ENSG00000118260	CREB1	protein_coding	Coding	hsa-miR-4632-3p	-0.2473	0	-1
ENSG00000118260	CREB1	protein_coding	Coding	hsa-miR-6803-3p	-0.208	0	-1
ENSG00000144401	METTL21A	protein_coding	Coding	hsa-let-7a-5p	-0.2171	0	-1
ENSG00000144401	METTL21A	protein_coding	Coding	hsa-miR-4632-3p	-0.2095	0	-1
ENSG00000197713	RPE	protein_coding	Coding	hsa-miR-1976	-0.2012	0.0001	-1
ENSG00000144445	KANSL1L	protein_coding	Coding	hsa-miR-939-5p	-0.2208	0	-1
ENSG00000144445	KANSL1L	protein_coding	Coding	hsa-miR-1228-5p	-0.2143	0	-1
ENSG00000144445	KANSL1L	protein_coding	Coding	hsa-miR-4632-3p	-0.2454	0	-1
ENSG00000115365	LANCL1	protein_coding	Coding	hsa-miR-939-5p	-0.2008	0.0001	-1
ENSG00000115365	LANCL1	protein_coding	Coding	hsa-miR-4685-3p	-0.2189	0	-1
ENSG00000144451	SPAG16	protein_coding	Coding	hsa-miR-3934-5p	-0.218	0	-1
ENSG00000079246	XRCC5	protein_coding	Coding	hsa-miR-29b-2-5p	-0.2329	0	-1
ENSG00000079246	XRCC5	protein_coding	Coding	hsa-miR-1976	-0.207	0.0001	-1
ENSG00000079246	XRCC5	protein_coding	Coding	hsa-miR-4632-3p	-0.2249	0	-1
ENSG00000197756	RPL37A	protein_coding	Coding	hsa-miR-34a-5p	-0.2164	0	-1
ENSG00000197756	RPL37A	protein_coding	Coding	hsa-miR-3909	-0.2281	0	-1
ENSG00000197756	RPL37A	protein_coding	Coding	hsa-miR-6852-5p	-0.2212	0	-1
ENSG00000135913	USP37	protein_coding	Coding	hsa-miR-6803-3p	-0.2197	0	-1
ENSG00000163482	STK36	protein_coding	Coding	hsa-miR-6837-3p	-0.2208	0	-1
ENSG00000187736	NHEJ1	protein_coding	Coding	hsa-miR-532-3p	-0.2045	0.0001	-1
ENSG00000163516	ANKZF1	protein_coding	Coding	hsa-miR-1228-5p	-0.2068	0.0001	-1
ENSG00000123983	ACSL3	protein_coding	Coding	hsa-miR-29b-1-5p	-0.2136	0	-1
ENSG00000123983	ACSL3	protein_coding	Coding	hsa-miR-29b-2-5p	-0.2049	0.0001	-1
ENSG00000135900	MRPL44	protein_coding	Coding	hsa-miR-34a-5p	-0.2019	0.0001	-1
ENSG00000036257	CUL3	protein_coding	Coding	hsa-miR-29b-2-5p	-0.207	0.0001	-1
ENSG00000036257	CUL3	protein_coding	Coding	hsa-miR-1976	-0.213	0	-1
ENSG00000036257	CUL3	protein_coding	Coding	hsa-miR-4632-3p	-0.2017	0.0001	-1
ENSG00000036257	CUL3	protein_coding	Coding	hsa-miR-6803-3p	-0.2062	0.0001	-1
ENSG00000169047	IRS1	protein_coding	Coding	hsa-miR-361-3p	-0.2104	0	-1
ENSG00000135916	ITM2C	protein_coding	Coding	hsa-miR-29b-1-5p	-0.2002	0.0001	-1
ENSG00000115053	NCL	protein_coding	Coding	hsa-miR-29b-2-5p	-0.2288	0	-1
ENSG00000115053	NCL	protein_coding	Coding	hsa-miR-532-3p	-0.2072	0.0001	-1
ENSG00000115053	NCL	protein_coding	Coding	hsa-miR-1976	-0.2361	0	-1
ENSG00000115053	NCL	protein_coding	Coding	hsa-miR-4632-3p	-0.2299	0	-1
ENSG00000156973	PDE6D	protein_coding	Coding	hsa-let-7a-5p	-0.2195	0	-1
ENSG00000221944	TIGD1	protein_coding	Coding	hsa-let-7a-5p	-0.2015	0.0001	-1
ENSG00000135930	EIF4E2	protein_coding	Coding	hsa-let-7a-5p	-0.2292	0	-1
ENSG00000077044	DGKD	protein_coding	Coding	hsa-miR-29b-2-5p	-0.2085	0	-1
ENSG00000130147	SH3BP4	protein_coding	Coding	hsa-miR-4632-3p	-0.2022	0.0001	-1
ENSG00000157985	AGAP1	protein_coding	Coding	hsa-miR-361-3p	-0.2403	0	-1
ENSG00000198612	COPS8	protein_coding	Coding	hsa-let-7i-5p	-0.2062	0.0001	-1
ENSG00000198612	COPS8	protein_coding	Coding	hsa-miR-361-3p	-0.2069	0.0001	-1
ENSG00000198612	COPS8	protein_coding	Coding	hsa-miR-3934-5p	-0.2176	0	-1
ENSG00000163359	COL6A3	protein_coding	Coding	hsa-miR-29b-2-5p	-0.2173	0	-1
ENSG00000184182	UBE2F	protein_coding	Coding	hsa-let-7a-5p	-0.2974	0	-1
ENSG00000144485	HES6	protein_coding	Coding	hsa-let-7a-5p	-0.2149	0	-1
ENSG00000172428	MYEOV2	protein_coding	Coding	hsa-let-7a-5p	-0.2699	0	-1
ENSG00000063660	GPC1	protein_coding	Coding	hsa-miR-361-3p	-0.2223	0	-1
ENSG00000063660	GPC1	protein_coding	Coding	hsa-miR-1266-5p	-0.2112	0	-1
ENSG00000122085	MTERF4	protein_coding	Coding	hsa-miR-185-3p	-0.2131	0	-1
ENSG00000168385	SEPT2	protein_coding	Coding	hsa-miR-29b-2-5p	-0.2122	0	-1
ENSG00000168385	SEPT2	protein_coding	Coding	hsa-miR-1976	-0.2093	0	-1
ENSG00000168385	SEPT2	protein_coding	Coding	hsa-miR-4632-3p	-0.2239	0	-1
ENSG00000006607	FARP2	protein_coding	Coding	hsa-miR-6803-3p	-0.2039	0.0001	-1
ENSG00000168393	DTYMK	protein_coding	Coding	hsa-let-7a-5p	-0.2835	0	-1
ENSG00000113851	CRBN	protein_coding	Coding	hsa-miR-3911	-0.2288	0	-1
ENSG00000113851	CRBN	protein_coding	Coding	hsa-miR-3934-5p	-0.2081	0	-1
ENSG00000170364	SETMAR	protein_coding	Coding	hsa-let-7i-5p	-0.2165	0	-1
ENSG00000168137	SETD5	protein_coding	Coding	hsa-miR-6803-3p	-0.2026	0.0001	-1
ENSG00000134086	VHL	protein_coding	Coding	hsa-miR-6803-3p	-0.2402	0	-1
ENSG00000144560	VGLL4	protein_coding	Coding	hsa-miR-6803-3p	-0.2561	0	-1
ENSG00000144713	RPL32	protein_coding	Coding	hsa-miR-6852-5p	-0.2046	0.0001	-1
ENSG00000170860	LSM3	protein_coding	Coding	hsa-miR-34a-5p	-0.2006	0.0001	-1
ENSG00000177463	NR2C2	protein_coding	Coding	hsa-miR-532-3p	-0.2337	0	-1
ENSG00000129810	SGOL1	protein_coding	Coding	hsa-miR-6843-3p	-0.2005	0.0001	-1
ENSG00000174748	RPL15	protein_coding	Coding	hsa-miR-34a-5p	-0.25	0	-1
ENSG00000174748	RPL15	protein_coding	Coding	hsa-miR-330-5p	-0.2772	0	-1
ENSG00000174748	RPL15	protein_coding	Coding	hsa-miR-3934-5p	-0.21	0	-1
ENSG00000174748	RPL15	protein_coding	Coding	hsa-miR-6852-5p	-0.2153	0	-1
ENSG00000174738	NR1D2	protein_coding	Coding	hsa-miR-532-3p	-0.2041	0.0001	-1
ENSG00000163512	AZI2	protein_coding	Coding	hsa-miR-29b-1-5p	-0.2362	0	-1
ENSG00000163527	STT3B	protein_coding	Coding	hsa-miR-29b-1-5p	-0.2152	0	-1
ENSG00000153558	FBXL2	protein_coding	Coding	hsa-miR-330-5p	-0.2056	0.0001	-1
ENSG00000178567	EPM2AIP1	protein_coding	Coding	hsa-miR-29b-1-5p	-0.2013	0.0001	-1
ENSG00000178567	EPM2AIP1	protein_coding	Coding	hsa-miR-616-3p	-0.2177	0	-1
ENSG00000178567	EPM2AIP1	protein_coding	Coding	hsa-miR-1976	-0.2061	0.0001	-1
ENSG00000178567	EPM2AIP1	protein_coding	Coding	hsa-miR-3934-5p	-0.2026	0.0001	-1
ENSG00000172939	OXSR1	protein_coding	Coding	hsa-miR-532-3p	-0.2035	0.0001	-1
ENSG00000114739	ACVR2B	protein_coding	Coding	hsa-miR-361-3p	-0.2284	0	-1
ENSG00000114739	ACVR2B	protein_coding	Coding	hsa-miR-1266-5p	-0.2052	0.0001	-1
ENSG00000168028	RPSA	protein_coding	Coding	hsa-miR-330-5p	-0.2525	0	-1
ENSG00000114784	EIF1B	protein_coding	Coding	hsa-miR-34a-5p	-0.2234	0	-1
ENSG00000114784	EIF1B	protein_coding	Coding	hsa-miR-3934-5p	-0.2343	0	-1
ENSG00000188846	RPL14	protein_coding	Coding	hsa-miR-330-5p	-0.2415	0	-1
ENSG00000008324	SS18L2	protein_coding	Coding	hsa-let-7a-5p	-0.2423	0	-1
ENSG00000182983	ZNF662	protein_coding	Coding	hsa-miR-29b-2-5p	-0.2031	0.0001	-1
ENSG00000179152	TCAIM	protein_coding	Coding	hsa-miR-330-5p	-0.215	0	-1
ENSG00000179152	TCAIM	protein_coding	Coding	hsa-miR-1228-5p	-0.2433	0	-1
ENSG00000185219	ZNF445	protein_coding	Coding	hsa-miR-29b-2-5p	-0.224	0	-1
ENSG00000185219	ZNF445	protein_coding	Coding	hsa-miR-1976	-0.2085	0	-1
ENSG00000196345	ZKSCAN7	protein_coding	Coding	hsa-miR-29b-1-5p	-0.2215	0	-1
ENSG00000196345	ZKSCAN7	protein_coding	Coding	hsa-miR-29b-2-5p	-0.2556	0	-1
ENSG00000196345	ZKSCAN7	protein_coding	Coding	hsa-miR-330-5p	-0.23	0	-1
ENSG00000196345	ZKSCAN7	protein_coding	Coding	hsa-miR-616-3p	-0.2052	0.0001	-1
ENSG00000196345	ZKSCAN7	protein_coding	Coding	hsa-miR-33b-3p	-0.203	0.0001	-1
ENSG00000196345	ZKSCAN7	protein_coding	Coding	hsa-miR-1266-5p	-0.2556	0	-1
ENSG00000196345	ZKSCAN7	protein_coding	Coding	hsa-miR-1976	-0.2032	0.0001	-1
ENSG00000196345	ZKSCAN7	protein_coding	Coding	hsa-miR-3934-5p	-0.2011	0.0001	-1
ENSG00000196345	ZKSCAN7	protein_coding	Coding	hsa-miR-4632-3p	-0.2364	0	-1
ENSG00000196345	ZKSCAN7	protein_coding	Coding	hsa-miR-4685-3p	-0.2036	0.0001	-1
ENSG00000144792	ZNF660	protein_coding	Coding	hsa-miR-29b-1-5p	-0.2201	0	-1
ENSG00000144792	ZNF660	protein_coding	Coding	hsa-miR-29b-2-5p	-0.2292	0	-1
ENSG00000144792	ZNF660	protein_coding	Coding	hsa-miR-330-5p	-0.2019	0.0001	-1
ENSG00000144792	ZNF660	protein_coding	Coding	hsa-miR-1266-5p	-0.2132	0	-1
ENSG00000144792	ZNF660	protein_coding	Coding	hsa-miR-3150b-3p	-0.2148	0	-1
ENSG00000186448	ZNF197	protein_coding	Coding	hsa-miR-29b-2-5p	-0.2181	0	-1
ENSG00000169981	ZNF35	protein_coding	Coding	hsa-let-7i-5p	-0.2035	0.0001	-1
ENSG00000196653	ZNF502	protein_coding	Coding	hsa-miR-330-5p	-0.234	0	-1
ENSG00000196653	ZNF502	protein_coding	Coding	hsa-miR-1228-5p	-0.2128	0	-1
ENSG00000186446	ZNF501	protein_coding	Coding	hsa-miR-330-5p	-0.2204	0	-1
ENSG00000163807	KIAA1143	protein_coding	Coding	hsa-miR-330-5p	-0.2064	0.0001	-1
ENSG00000163807	KIAA1143	protein_coding	Coding	hsa-miR-1228-5p	-0.2227	0	-1
ENSG00000163807	KIAA1143	protein_coding	Coding	hsa-miR-1976	-0.2221	0	-1
ENSG00000169964	TMEM42	protein_coding	Coding	hsa-miR-330-5p	-0.2401	0	-1
ENSG00000169964	TMEM42	protein_coding	Coding	hsa-miR-3911	-0.2118	0	-1
ENSG00000075914	EXOSC7	protein_coding	Coding	hsa-miR-3934-5p	-0.212	0	-1
ENSG00000144791	LIMD1	protein_coding	Coding	hsa-miR-4685-3p	-0.2044	0.0001	-1
ENSG00000211456	SACM1L	protein_coding	Coding	hsa-miR-1228-5p	-0.2152	0	-1
ENSG00000163818	LZTFL1	protein_coding	Coding	hsa-miR-330-5p	-0.2202	0	-1
ENSG00000163818	LZTFL1	protein_coding	Coding	hsa-miR-1228-5p	-0.2424	0	-1
ENSG00000160801	PTH1R	protein_coding	Coding	hsa-miR-1266-5p	-0.2175	0	-1
ENSG00000164045	CDC25A	protein_coding	Coding	hsa-miR-29b-2-5p	-0.208	0	-1
ENSG00000164045	CDC25A	protein_coding	Coding	hsa-miR-6843-3p	-0.2443	0	-1
ENSG00000232112	TMA7	protein_coding	Coding	hsa-let-7a-5p	-0.2301	0	-1
ENSG00000068745	IP6K2	protein_coding	Coding	hsa-miR-330-5p	-0.2048	0.0001	-1
ENSG00000068745	IP6K2	protein_coding	Coding	hsa-miR-1228-5p	-0.2002	0.0001	-1
ENSG00000178467	P4HTM	protein_coding	Coding	hsa-miR-330-5p	-0.2077	0	-1
ENSG00000178252	WDR6	protein_coding	Coding	hsa-miR-1266-5p	-0.2127	0	-1
ENSG00000178149	DALRD3	protein_coding	Coding	hsa-miR-330-5p	-0.2525	0	-1
ENSG00000178035	IMPDH2	protein_coding	Coding	hsa-miR-330-5p	-0.2179	0	-1
ENSG00000178035	IMPDH2	protein_coding	Coding	hsa-miR-1228-5p	-0.2114	0	-1
ENSG00000178035	IMPDH2	protein_coding	Coding	hsa-miR-3909	-0.2002	0.0001	-1
ENSG00000172053	QARS	protein_coding	Coding	hsa-miR-330-5p	-0.2247	0	-1
ENSG00000172053	QARS	protein_coding	Coding	hsa-miR-1228-5p	-0.2286	0	-1
ENSG00000177352	CCDC71	protein_coding	Coding	hsa-miR-330-5p	-0.2554	0	-1
ENSG00000177352	CCDC71	protein_coding	Coding	hsa-miR-3911	-0.2131	0	-1
ENSG00000003756	RBM5	protein_coding	Coding	hsa-miR-532-3p	-0.2106	0	-1
ENSG00000003756	RBM5	protein_coding	Coding	hsa-miR-1228-5p	-0.2168	0	-1
ENSG00000003756	RBM5	protein_coding	Coding	hsa-miR-6837-3p	-0.2183	0	-1
ENSG00000114383	TUSC2	protein_coding	Coding	hsa-let-7a-5p	-0.2173	0	-1
ENSG00000145041	VPRBP	protein_coding	Coding	hsa-miR-532-3p	-0.2026	0.0001	-1
ENSG00000145041	VPRBP	protein_coding	Coding	hsa-miR-1228-5p	-0.2207	0	-1
ENSG00000145041	VPRBP	protein_coding	Coding	hsa-miR-6803-3p	-0.22	0	-1
ENSG00000162244	RPL29	protein_coding	Coding	hsa-miR-330-5p	-0.2264	0	-1
ENSG00000162244	RPL29	protein_coding	Coding	hsa-miR-3909	-0.203	0.0001	-1
ENSG00000162244	RPL29	protein_coding	Coding	hsa-miR-6852-5p	-0.216	0	-1
ENSG00000164087	POC1A	protein_coding	Coding	hsa-miR-6843-3p	-0.2076	0	-1
ENSG00000164091	WDR82	protein_coding	Coding	hsa-miR-1976	-0.2077	0	-1
ENSG00000168268	NT5DC2	protein_coding	Coding	hsa-let-7i-5p	-0.2628	0	-1
ENSG00000168268	NT5DC2	protein_coding	Coding	hsa-miR-361-3p	-0.2716	0	-1
ENSG00000168268	NT5DC2	protein_coding	Coding	hsa-miR-6843-3p	-0.2063	0.0001	-1
ENSG00000113812	ACTR8	protein_coding	Coding	hsa-miR-532-3p	-0.2244	0	-1
ENSG00000114251	WNT5A	protein_coding	Coding	hsa-miR-1266-5p	-0.2236	0	-1
ENSG00000180376	CCDC66	protein_coding	Coding	hsa-miR-1228-5p	-0.2301	0	-1
ENSG00000157500	APPL1	protein_coding	Coding	hsa-miR-1228-5p	-0.2025	0.0001	-1
ENSG00000163684	RPP14	protein_coding	Coding	hsa-miR-1228-5p	-0.2468	0	-1
ENSG00000163684	RPP14	protein_coding	Coding	hsa-miR-1976	-0.2099	0	-1
ENSG00000144741	SLC25A26	protein_coding	Coding	hsa-miR-185-3p	-0.2108	0	-1
ENSG00000144741	SLC25A26	protein_coding	Coding	hsa-miR-361-3p	-0.2316	0	-1
ENSG00000144741	SLC25A26	protein_coding	Coding	hsa-miR-330-5p	-0.2355	0	-1
ENSG00000114861	FOXP1	protein_coding	Coding	hsa-miR-29b-2-5p	-0.2058	0.0001	-1
ENSG00000163602	RYBP	protein_coding	Coding	hsa-miR-29b-2-5p	-0.2297	0	-1
ENSG00000144736	SHQ1	protein_coding	Coding	hsa-miR-1976	-0.2074	0.0001	-1
ENSG00000113805	CNTN3	protein_coding	Coding	hsa-miR-1266-5p	-0.2123	0	-1
ENSG00000227124	ZNF717	protein_coding	Coding	hsa-miR-1228-5p	-0.2185	0	-1
ENSG00000227124	ZNF717	protein_coding	Coding	hsa-miR-1976	-0.2121	0	-1
ENSG00000163320	CGGBP1	protein_coding	Coding	hsa-miR-1976	-0.2274	0	-1
ENSG00000206535	LNP1	protein_coding	Coding	hsa-miR-1266-5p	-0.2084	0	-1
ENSG00000181458	TMEM45A	protein_coding	Coding	hsa-miR-1266-5p	-0.2282	0	-1
ENSG00000114391	RPL24	protein_coding	Coding	hsa-miR-6852-5p	-0.2067	0.0001	-1
ENSG00000138459	SLC35A5	protein_coding	Coding	hsa-miR-6803-3p	-0.2046	0.0001	-1
ENSG00000151576	QTRTD1	protein_coding	Coding	hsa-miR-532-3p	-0.2182	0	-1
ENSG00000121577	POPDC2	protein_coding	Coding	hsa-miR-1266-5p	-0.2313	0	-1
ENSG00000163430	FSTL1	protein_coding	Coding	hsa-miR-29b-2-5p	-0.2751	0	-1
ENSG00000163430	FSTL1	protein_coding	Coding	hsa-miR-1266-5p	-0.2467	0	-1
ENSG00000065518	NDUFB4	protein_coding	Coding	hsa-let-7a-5p	-0.2149	0	-1
ENSG00000144840	RABL3	protein_coding	Coding	hsa-miR-6803-3p	-0.2242	0	-1
ENSG00000153767	GTF2E1	protein_coding	Coding	hsa-miR-6803-3p	-0.2042	0.0001	-1
ENSG00000051341	POLQ	protein_coding	Coding	hsa-miR-6843-3p	-0.2087	0	-1
ENSG00000196981	WDR5B	protein_coding	Coding	hsa-miR-1228-5p	-0.2427	0	-1
ENSG00000160145	KALRN	protein_coding	Coding	hsa-miR-1266-5p	-0.212	0	-1
ENSG00000114631	PODXL2	protein_coding	Coding	hsa-let-7a-5p	-0.2203	0	-1
ENSG00000163785	RYK	protein_coding	Coding	hsa-miR-29b-2-5p	-0.2149	0	-1
ENSG00000163785	RYK	protein_coding	Coding	hsa-miR-3940-5p	-0.2031	0.0001	-1
ENSG00000163785	RYK	protein_coding	Coding	hsa-miR-6803-3p	-0.2098	0	-1
ENSG00000129055	ANAPC13	protein_coding	Coding	hsa-let-7a-5p	-0.2173	0	-1
ENSG00000129055	ANAPC13	protein_coding	Coding	hsa-let-7i-5p	-0.2177	0	-1
ENSG00000182923	CEP63	protein_coding	Coding	hsa-miR-3940-5p	-0.2112	0	-1
ENSG00000114120	SLC25A36	protein_coding	Coding	hsa-miR-3940-5p	-0.2499	0	-1
ENSG00000114125	RNF7	protein_coding	Coding	hsa-let-7a-5p	-0.2042	0.0001	-1
ENSG00000144935	TRPC1	protein_coding	Coding	hsa-miR-1266-5p	-0.2043	0.0001	-1
ENSG00000114744	COMMD2	protein_coding	Coding	hsa-miR-29b-1-5p	-0.2145	0	-1
ENSG00000070087	PFN2	protein_coding	Coding	hsa-miR-29b-1-5p	-0.2202	0	-1
ENSG00000196428	TSC22D2	protein_coding	Coding	hsa-miR-29b-1-5p	-0.2183	0	-1
ENSG00000196428	TSC22D2	protein_coding	Coding	hsa-miR-29b-2-5p	-0.2008	0.0001	-1
ENSG00000174953	DHX36	protein_coding	Coding	hsa-miR-29b-1-5p	-0.2293	0	-1
ENSG00000174953	DHX36	protein_coding	Coding	hsa-miR-29b-2-5p	-0.2105	0	-1
ENSG00000250588	IQCJ-SCHIP1	protein_coding	Coding	hsa-miR-29b-2-5p	-0.2152	0	-1
ENSG00000250588	IQCJ-SCHIP1	protein_coding	Coding	hsa-miR-532-3p	-0.221	0	-1
ENSG00000173905	GOLIM4	protein_coding	Coding	hsa-miR-29b-1-5p	-0.211	0	-1
ENSG00000173905	GOLIM4	protein_coding	Coding	hsa-miR-29b-2-5p	-0.2084	0	-1
ENSG00000008952	SEC62	protein_coding	Coding	hsa-miR-29b-1-5p	-0.2198	0	-1
ENSG00000136522	MRPL47	protein_coding	Coding	hsa-let-7a-5p	-0.2519	0	-1
ENSG00000180834	MAP6D1	protein_coding	Coding	hsa-miR-6843-3p	-0.2116	0	-1
ENSG00000175193	PARL	protein_coding	Coding	hsa-let-7a-5p	-0.2371	0	-1
ENSG00000145194	ECE2	protein_coding	Coding	hsa-let-7a-5p	-0.2816	0	-1
ENSG00000163882	POLR2H	protein_coding	Coding	hsa-let-7a-5p	-0.2267	0	-1
ENSG00000187068	C3orf70	protein_coding	Coding	hsa-miR-29b-2-5p	-0.2005	0.0001	-1
ENSG00000187068	C3orf70	protein_coding	Coding	hsa-miR-1266-5p	-0.2241	0	-1
ENSG00000073792	IGF2BP2	protein_coding	Coding	hsa-let-7a-5p	-0.2197	0	-1
ENSG00000163918	RFC4	protein_coding	Coding	hsa-let-7a-5p	-0.2353	0	-1
ENSG00000163923	RPL39L	protein_coding	Coding	hsa-let-7a-5p	-0.2663	0	-1
ENSG00000114315	HES1	protein_coding	Coding	hsa-miR-29b-1-5p	-0.2292	0	-1
ENSG00000173950	XXYLT1	protein_coding	Coding	hsa-miR-29b-1-5p	-0.2409	0	-1
ENSG00000173950	XXYLT1	protein_coding	Coding	hsa-miR-29b-2-5p	-0.2056	0.0001	-1
ENSG00000270170	NCBP2-AS2	protein_coding	Coding	hsa-let-7a-5p	-0.2256	0	-1
ENSG00000182899	RPL35A	protein_coding	Coding	hsa-let-7a-5p	-0.2056	0.0001	-1
ENSG00000272602	ZNF595	protein_coding	Coding	hsa-miR-34a-5p	-0.23	0	-1
ENSG00000243449	C4orf48	protein_coding	Coding	hsa-let-7a-5p	-0.215	0	-1
ENSG00000185818	NAT8L	protein_coding	Coding	hsa-miR-330-5p	-0.2033	0.0001	-1
ENSG00000185818	NAT8L	protein_coding	Coding	hsa-miR-6837-3p	-0.2058	0.0001	-1
ENSG00000123933	MXD4	protein_coding	Coding	hsa-miR-330-5p	-0.2407	0	-1
ENSG00000168826	ZBTB49	protein_coding	Coding	hsa-miR-6837-3p	-0.2104	0	-1
ENSG00000173040	EVC2	protein_coding	Coding	hsa-miR-1266-5p	-0.2007	0.0001	-1
ENSG00000186222	BLOC1S4	protein_coding	Coding	hsa-let-7i-5p	-0.2004	0.0001	-1
ENSG00000196526	AFAP1	protein_coding	Coding	hsa-miR-29b-2-5p	-0.2354	0	-1
ENSG00000170801	HTRA3	protein_coding	Coding	hsa-miR-29b-2-5p	-0.2062	0.0001	-1
ENSG00000109705	NKX3-2	protein_coding	Coding	hsa-miR-29b-2-5p	-0.2068	0.0001	-1
ENSG00000038219	BOD1L1	protein_coding	Coding	hsa-miR-29b-2-5p	-0.2092	0	-1
ENSG00000163145	C1QTNF7	protein_coding	Coding	hsa-miR-29b-2-5p	-0.2244	0	-1
ENSG00000163145	C1QTNF7	protein_coding	Coding	hsa-miR-1266-5p	-0.2006	0.0001	-1
ENSG00000048342	CC2D2A	protein_coding	Coding	hsa-miR-330-5p	-0.2094	0	-1
ENSG00000118579	MED28	protein_coding	Coding	hsa-let-7i-5p	-0.2325	0	-1
ENSG00000118579	MED28	protein_coding	Coding	hsa-miR-330-5p	-0.2293	0	-1
ENSG00000118579	MED28	protein_coding	Coding	hsa-miR-3934-5p	-0.2187	0	-1
ENSG00000163257	DCAF16	protein_coding	Coding	hsa-miR-29b-2-5p	-0.2049	0.0001	-1
ENSG00000163257	DCAF16	protein_coding	Coding	hsa-miR-330-5p	-0.214	0	-1
ENSG00000163257	DCAF16	protein_coding	Coding	hsa-miR-1976	-0.2183	0	-1
ENSG00000163257	DCAF16	protein_coding	Coding	hsa-miR-6837-3p	-0.2055	0.0001	-1
ENSG00000145147	SLIT2	protein_coding	Coding	hsa-miR-29b-2-5p	-0.2433	0	-1
ENSG00000163138	PACRGL	protein_coding	Coding	hsa-miR-330-5p	-0.2288	0	-1
ENSG00000163138	PACRGL	protein_coding	Coding	hsa-miR-4632-3p	-0.2163	0	-1
ENSG00000109606	DHX15	protein_coding	Coding	hsa-miR-1976	-0.2063	0.0001	-1
ENSG00000109606	DHX15	protein_coding	Coding	hsa-miR-6803-3p	-0.2055	0.0001	-1
ENSG00000153012	LGI2	protein_coding	Coding	hsa-miR-29b-2-5p	-0.217	0	-1
ENSG00000250317	SMIM20	protein_coding	Coding	hsa-miR-330-5p	-0.2141	0	-1
ENSG00000168214	RBPJ	protein_coding	Coding	hsa-miR-29b-2-5p	-0.2605	0	-1
ENSG00000163682	RPL9	protein_coding	Coding	hsa-miR-34a-5p	-0.207	0.0001	-1
ENSG00000163682	RPL9	protein_coding	Coding	hsa-miR-330-5p	-0.2393	0	-1
ENSG00000121897	LIAS	protein_coding	Coding	hsa-miR-330-5p	-0.2371	0	-1
ENSG00000078177	N4BP2	protein_coding	Coding	hsa-miR-29b-2-5p	-0.2265	0	-1
ENSG00000179299	NSUN7	protein_coding	Coding	hsa-miR-330-5p	-0.2245	0	-1
ENSG00000163697	APBB2	protein_coding	Coding	hsa-miR-29b-2-5p	-0.2138	0	-1
ENSG00000163697	APBB2	protein_coding	Coding	hsa-miR-1266-5p	-0.2069	0.0001	-1
ENSG00000154277	UCHL1	protein_coding	Coding	hsa-let-7a-5p	-0.214	0	-1
ENSG00000163281	GNPDA2	protein_coding	Coding	hsa-miR-3934-5p	-0.2114	0	-1
ENSG00000145248	SLC10A4	protein_coding	Coding	hsa-let-7a-5p	-0.2483	0	-1
ENSG00000145247	OCIAD2	protein_coding	Coding	hsa-let-7i-5p	-0.2127	0	-1
ENSG00000157404	KIT	protein_coding	Coding	hsa-miR-29b-2-5p	-0.21	0	-1
ENSG00000047315	POLR2B	protein_coding	Coding	hsa-miR-6803-3p	-0.2047	0.0001	-1
ENSG00000138758	SEPT11	protein_coding	Coding	hsa-miR-29b-2-5p	-0.2322	0	-1
ENSG00000163322	FAM175A	protein_coding	Coding	hsa-miR-185-3p	-0.2646	0	-1
ENSG00000163322	FAM175A	protein_coding	Coding	hsa-miR-330-5p	-0.207	0.0001	-1
ENSG00000163322	FAM175A	protein_coding	Coding	hsa-miR-532-3p	-0.2333	0	-1
ENSG00000118762	PKD2	protein_coding	Coding	hsa-miR-29b-2-5p	-0.2002	0.0001	-1
ENSG00000145337	PYURF	protein_coding	Coding	hsa-let-7a-5p	-0.238	0	-1
ENSG00000164032	H2AFZ	protein_coding	Coding	hsa-let-7a-5p	-0.2559	0	-1
ENSG00000164109	MAD2L1	protein_coding	Coding	hsa-let-7a-5p	-0.2183	0	-1
ENSG00000151458	ANKRD50	protein_coding	Coding	hsa-miR-29b-2-5p	-0.228	0	-1
ENSG00000151458	ANKRD50	protein_coding	Coding	hsa-miR-1266-5p	-0.2142	0	-1
ENSG00000151458	ANKRD50	protein_coding	Coding	hsa-miR-3150b-3p	-0.2014	0.0001	-1
ENSG00000189184	PCDH18	protein_coding	Coding	hsa-miR-29b-2-5p	-0.2207	0	-1
ENSG00000196782	MAML3	protein_coding	Coding	hsa-miR-185-3p	-0.2363	0	-1
ENSG00000151617	EDNRA	protein_coding	Coding	hsa-miR-29b-2-5p	-0.21	0	-1
ENSG00000145425	RPS3A	protein_coding	Coding	hsa-miR-34a-5p	-0.2248	0	-1
ENSG00000145425	RPS3A	protein_coding	Coding	hsa-miR-185-3p	-0.2242	0	-1
ENSG00000145425	RPS3A	protein_coding	Coding	hsa-miR-330-5p	-0.2136	0	-1
ENSG00000121211	MND1	protein_coding	Coding	hsa-let-7a-5p	-0.2129	0	-1
ENSG00000145431	PDGFC	protein_coding	Coding	hsa-miR-29b-2-5p	-0.2125	0	-1
ENSG00000205208	C4orf46	protein_coding	Coding	hsa-miR-29b-2-5p	-0.2173	0	-1
ENSG00000171497	PPID	protein_coding	Coding	hsa-miR-6803-3p	-0.2176	0	-1
ENSG00000129116	PALLD	protein_coding	Coding	hsa-miR-29b-2-5p	-0.2407	0	-1
ENSG00000109576	AADAT	protein_coding	Coding	hsa-miR-29b-1-5p	-0.2115	0	-1
ENSG00000109576	AADAT	protein_coding	Coding	hsa-miR-29b-2-5p	-0.2572	0	-1
ENSG00000218336	TENM3	protein_coding	Coding	hsa-miR-29b-2-5p	-0.2256	0	-1
ENSG00000151725	CENPU	protein_coding	Coding	hsa-miR-6843-3p	-0.222	0	-1
ENSG00000164323	CFAP97	protein_coding	Coding	hsa-miR-185-3p	-0.2307	0	-1
ENSG00000153404	PLEKHG4B	protein_coding	Coding	hsa-miR-29b-2-5p	-0.2237	0	-1
ENSG00000153404	PLEKHG4B	protein_coding	Coding	hsa-miR-3909	-0.2039	0.0001	-1
ENSG00000153404	PLEKHG4B	protein_coding	Coding	hsa-miR-4632-3p	-0.2535	0	-1
ENSG00000171421	MRPL36	protein_coding	Coding	hsa-let-7a-5p	-0.2159	0	-1
ENSG00000145494	NDUFS6	protein_coding	Coding	hsa-let-7a-5p	-0.2275	0	-1
ENSG00000056097	ZFR	protein_coding	Coding	hsa-miR-29b-2-5p	-0.2211	0	-1
ENSG00000056097	ZFR	protein_coding	Coding	hsa-miR-1976	-0.2522	0	-1
ENSG00000056097	ZFR	protein_coding	Coding	hsa-miR-4632-3p	-0.2301	0	-1
ENSG00000056097	ZFR	protein_coding	Coding	hsa-miR-6803-3p	-0.2393	0	-1
ENSG00000113387	SUB1	protein_coding	Coding	hsa-let-7a-5p	-0.2279	0	-1
ENSG00000039560	RAI14	protein_coding	Coding	hsa-miR-29b-2-5p	-0.2047	0.0001	-1
ENSG00000152582	SPEF2	protein_coding	Coding	hsa-miR-4632-3p	-0.2064	0.0001	-1
ENSG00000145604	SKP2	protein_coding	Coding	hsa-let-7a-5p	-0.2142	0	-1
ENSG00000164258	NDUFS4	protein_coding	Coding	hsa-miR-330-5p	-0.213	0	-1
ENSG00000039123	SKIV2L2	protein_coding	Coding	hsa-miR-532-3p	-0.203	0.0001	-1
ENSG00000113048	MRPS27	protein_coding	Coding	hsa-miR-185-3p	-0.2831	0	-1
ENSG00000113048	MRPS27	protein_coding	Coding	hsa-miR-330-5p	-0.2375	0	-1
ENSG00000049883	PTCD2	protein_coding	Coding	hsa-miR-185-3p	-0.2279	0	-1
ENSG00000145741	BTF3	protein_coding	Coding	hsa-miR-185-3p	-0.2499	0	-1
ENSG00000145741	BTF3	protein_coding	Coding	hsa-miR-330-5p	-0.2248	0	-1
ENSG00000164347	GFM2	protein_coding	Coding	hsa-miR-185-3p	-0.2187	0	-1
ENSG00000164346	NSA2	protein_coding	Coding	hsa-miR-185-3p	-0.2046	0.0001	-1
ENSG00000132846	ZBED3	protein_coding	Coding	hsa-miR-185-3p	-0.2117	0	-1
ENSG00000132846	ZBED3	protein_coding	Coding	hsa-miR-3150b-3p	-0.2032	0.0001	-1
ENSG00000171530	TBCA	protein_coding	Coding	hsa-let-7a-5p	-0.2011	0.0001	-1
ENSG00000085365	SCAMP1	protein_coding	Coding	hsa-miR-185-3p	-0.228	0	-1
ENSG00000164329	PAPD4	protein_coding	Coding	hsa-miR-185-3p	-0.2401	0	-1
ENSG00000177034	MTX3	protein_coding	Coding	hsa-miR-185-3p	-0.234	0	-1
ENSG00000177034	MTX3	protein_coding	Coding	hsa-miR-3150b-3p	-0.2166	0	-1
ENSG00000113318	MSH3	protein_coding	Coding	hsa-miR-185-3p	-0.2227	0	-1
ENSG00000113318	MSH3	protein_coding	Coding	hsa-miR-532-3p	-0.2004	0.0001	-1
ENSG00000145687	SSBP2	protein_coding	Coding	hsa-miR-330-5p	-0.2365	0	-1
ENSG00000186468	RPS23	protein_coding	Coding	hsa-miR-185-3p	-0.2205	0	-1
ENSG00000186468	RPS23	protein_coding	Coding	hsa-miR-330-5p	-0.2328	0	-1
ENSG00000186468	RPS23	protein_coding	Coding	hsa-miR-3909	-0.2015	0.0001	-1
ENSG00000186468	RPS23	protein_coding	Coding	hsa-miR-6852-5p	-0.2021	0.0001	-1
ENSG00000145715	RASA1	protein_coding	Coding	hsa-miR-185-3p	-0.2191	0	-1
ENSG00000145715	RASA1	protein_coding	Coding	hsa-miR-532-3p	-0.2291	0	-1
ENSG00000176055	MBLAC2	protein_coding	Coding	hsa-miR-185-3p	-0.2644	0	-1
ENSG00000176055	MBLAC2	protein_coding	Coding	hsa-miR-1228-5p	-0.2044	0.0001	-1
ENSG00000113391	FAM172A	protein_coding	Coding	hsa-miR-185-3p	-0.2139	0	-1
ENSG00000164292	RHOBTB3	protein_coding	Coding	hsa-miR-29b-2-5p	-0.2224	0	-1
ENSG00000164292	RHOBTB3	protein_coding	Coding	hsa-miR-1266-5p	-0.2077	0	-1
ENSG00000134986	NREP	protein_coding	Coding	hsa-miR-29b-1-5p	-0.2485	0	-1
ENSG00000134986	NREP	protein_coding	Coding	hsa-miR-29b-2-5p	-0.2612	0	-1
ENSG00000134986	NREP	protein_coding	Coding	hsa-let-7i-5p	-0.2074	0.0001	-1
ENSG00000134986	NREP	protein_coding	Coding	hsa-miR-1266-5p	-0.2211	0	-1
ENSG00000153037	SRP19	protein_coding	Coding	hsa-let-7a-5p	-0.2175	0	-1
ENSG00000164405	UQCRQ	protein_coding	Coding	hsa-let-7a-5p	-0.2025	0.0001	-1
ENSG00000177733	HNRNPA0	protein_coding	Coding	hsa-miR-616-3p	-0.2305	0	-1
ENSG00000112983	BRD8	protein_coding	Coding	hsa-miR-532-3p	-0.201	0.0001	-1
ENSG00000112983	BRD8	protein_coding	Coding	hsa-miR-6803-3p	-0.2093	0	-1
ENSG00000094880	CDC23	protein_coding	Coding	hsa-miR-6803-3p	-0.2169	0	-1
ENSG00000120733	KDM3B	protein_coding	Coding	hsa-miR-532-3p	-0.2051	0.0001	-1
ENSG00000170464	DNAJC18	protein_coding	Coding	hsa-miR-185-3p	-0.21	0	-1
ENSG00000170464	DNAJC18	protein_coding	Coding	hsa-miR-1266-5p	-0.2211	0	-1
ENSG00000170464	DNAJC18	protein_coding	Coding	hsa-miR-3150b-3p	-0.201	0.0001	-1
ENSG00000131495	NDUFA2	protein_coding	Coding	hsa-let-7a-5p	-0.2524	0	-1
ENSG00000178913	TAF7	protein_coding	Coding	hsa-miR-185-3p	-0.2439	0	-1
ENSG00000081791	KIAA0141	protein_coding	Coding	hsa-miR-185-3p	-0.2007	0.0001	-1
ENSG00000145868	FBXO38	protein_coding	Coding	hsa-miR-532-3p	-0.2072	0.0001	-1
ENSG00000113712	CSNK1A1	protein_coding	Coding	hsa-miR-532-3p	-0.2014	0.0001	-1
ENSG00000164587	RPS14	protein_coding	Coding	hsa-miR-330-5p	-0.2087	0	-1
ENSG00000132912	DCTN4	protein_coding	Coding	hsa-miR-185-3p	-0.2315	0	-1
ENSG00000132912	DCTN4	protein_coding	Coding	hsa-miR-532-3p	-0.2042	0.0001	-1
ENSG00000197043	ANXA6	protein_coding	Coding	hsa-miR-1266-5p	-0.2276	0	-1
ENSG00000177556	ATOX1	protein_coding	Coding	hsa-let-7a-5p	-0.2388	0	-1
ENSG00000037749	MFAP3	protein_coding	Coding	hsa-miR-532-3p	-0.2112	0	-1
ENSG00000037749	MFAP3	protein_coding	Coding	hsa-miR-6803-3p	-0.2204	0	-1
ENSG00000113272	THG1L	protein_coding	Coding	hsa-miR-185-3p	-0.2129	0	-1
ENSG00000113272	THG1L	protein_coding	Coding	hsa-miR-330-5p	-0.2224	0	-1
ENSG00000221886	ZBED8	protein_coding	Coding	hsa-miR-3911	-0.2017	0.0001	-1
ENSG00000164611	PTTG1	protein_coding	Coding	hsa-let-7a-5p	-0.295	0	-1
ENSG00000113328	CCNG1	protein_coding	Coding	hsa-miR-185-3p	-0.2132	0	-1
ENSG00000113328	CCNG1	protein_coding	Coding	hsa-miR-330-5p	-0.2162	0	-1
ENSG00000184347	SLIT3	protein_coding	Coding	hsa-miR-1266-5p	-0.2247	0	-1
ENSG00000181163	NPM1	protein_coding	Coding	hsa-miR-185-3p	-0.2025	0.0001	-1
ENSG00000181163	NPM1	protein_coding	Coding	hsa-miR-330-5p	-0.2108	0	-1
ENSG00000168246	UBTD2	protein_coding	Coding	hsa-miR-29b-1-5p	-0.2186	0	-1
ENSG00000168246	UBTD2	protein_coding	Coding	hsa-miR-29b-2-5p	-0.2489	0	-1
ENSG00000037241	RPL26L1	protein_coding	Coding	hsa-let-7a-5p	-0.2123	0	-1
ENSG00000113734	BNIP1	protein_coding	Coding	hsa-let-7a-5p	-0.2101	0	-1
ENSG00000145919	BOD1	protein_coding	Coding	hsa-let-7a-5p	-0.2088	0	-1
ENSG00000175414	ARL10	protein_coding	Coding	hsa-miR-1266-5p	-0.2281	0	-1
ENSG00000113758	DBN1	protein_coding	Coding	hsa-miR-1266-5p	-0.227	0	-1
ENSG00000113758	DBN1	protein_coding	Coding	hsa-miR-3150b-3p	-0.2107	0	-1
ENSG00000198939	ZFP2	protein_coding	Coding	hsa-miR-330-5p	-0.2254	0	-1
ENSG00000169045	HNRNPH1	protein_coding	Coding	hsa-miR-3150b-3p	-0.2018	0.0001	-1
ENSG00000204628	GNB2L1	protein_coding	Coding	hsa-miR-185-3p	-0.207	0.0001	-1
ENSG00000204628	GNB2L1	protein_coding	Coding	hsa-miR-330-5p	-0.2313	0	-1
ENSG00000204628	GNB2L1	protein_coding	Coding	hsa-miR-3909	-0.2108	0	-1
ENSG00000204628	GNB2L1	protein_coding	Coding	hsa-miR-6852-5p	-0.2383	0	-1
ENSG00000137285	TUBB2B	protein_coding	Coding	hsa-let-7a-5p	-0.2107	0	-1
ENSG00000198721	ECI2	protein_coding	Coding	hsa-let-7a-5p	-0.2535	0	-1
ENSG00000214113	LYRM4	protein_coding	Coding	hsa-let-7a-5p	-0.2559	0	-1
ENSG00000124802	EEF1E1	protein_coding	Coding	hsa-let-7a-5p	-0.3168	0	-1
ENSG00000111845	PAK1IP1	protein_coding	Coding	hsa-let-7a-5p	-0.2089	0	-1
ENSG00000111843	TMEM14C	protein_coding	Coding	hsa-miR-34a-5p	-0.2004	0.0001	-1
ENSG00000137210	TMEM14B	protein_coding	Coding	hsa-let-7a-5p	-0.2163	0	-1
ENSG00000197977	ELOVL2	protein_coding	Coding	hsa-miR-361-3p	-0.2143	0	-1
ENSG00000224531	SMIM13	protein_coding	Coding	hsa-miR-29b-2-5p	-0.2464	0	-1
ENSG00000224531	SMIM13	protein_coding	Coding	hsa-miR-361-3p	-0.2045	0.0001	-1
ENSG00000224531	SMIM13	protein_coding	Coding	hsa-miR-6843-3p	-0.2475	0	-1
ENSG00000145979	TBC1D7	protein_coding	Coding	hsa-let-7a-5p	-0.2469	0	-1
ENSG00000008083	JARID2	protein_coding	Coding	hsa-miR-29b-1-5p	-0.2174	0	-1
ENSG00000112186	CAP2	protein_coding	Coding	hsa-miR-185-3p	-0.2118	0	-1
ENSG00000137414	FAM8A1	protein_coding	Coding	hsa-miR-1976	-0.2016	0.0001	-1
ENSG00000124789	NUP153	protein_coding	Coding	hsa-miR-6843-3p	-0.205	0.0001	-1
ENSG00000124795	DEK	protein_coding	Coding	hsa-miR-6843-3p	-0.2228	0	-1
ENSG00000172201	ID4	protein_coding	Coding	hsa-miR-185-3p	-0.2033	0.0001	-1
ENSG00000172201	ID4	protein_coding	Coding	hsa-miR-330-5p	-0.2005	0.0001	-1
ENSG00000172197	MBOAT1	protein_coding	Coding	hsa-miR-1228-5p	-0.2111	0	-1
ENSG00000172197	MBOAT1	protein_coding	Coding	hsa-miR-6803-3p	-0.2087	0	-1
ENSG00000124766	SOX4	protein_coding	Coding	hsa-miR-29b-2-5p	-0.2076	0	-1
ENSG00000112312	GMNN	protein_coding	Coding	hsa-let-7a-5p	-0.215	0	-1
ENSG00000197061	HIST1H4C	protein_coding	Coding	hsa-let-7a-5p	-0.3052	0	-1
ENSG00000197061	HIST1H4C	protein_coding	Coding	hsa-miR-34a-5p	-0.2642	0	-1
ENSG00000197061	HIST1H4C	protein_coding	Coding	hsa-let-7i-5p	-0.2617	0	-1
ENSG00000146109	ABT1	protein_coding	Coding	hsa-let-7a-5p	-0.2689	0	-1
ENSG00000124613	ZNF391	protein_coding	Coding	hsa-miR-1976	-0.2055	0.0001	-1
ENSG00000096654	ZNF184	protein_coding	Coding	hsa-miR-29b-2-5p	-0.2141	0	-1
ENSG00000278677	HIST1H2AM	protein_coding	Coding	hsa-let-7a-5p	-0.2073	0.0001	-1
ENSG00000196812	ZSCAN16	protein_coding	Coding	hsa-let-7a-5p	-0.2379	0	-1
ENSG00000198315	ZKSCAN8	protein_coding	Coding	hsa-miR-29b-2-5p	-0.2443	0	-1
ENSG00000198315	ZKSCAN8	protein_coding	Coding	hsa-miR-1976	-0.2266	0	-1
ENSG00000137185	ZSCAN9	protein_coding	Coding	hsa-miR-29b-2-5p	-0.2412	0	-1
ENSG00000187626	ZKSCAN4	protein_coding	Coding	hsa-miR-1976	-0.2065	0.0001	-1
ENSG00000189298	ZKSCAN3	protein_coding	Coding	hsa-miR-4685-3p	-0.2035	0.0001	-1
ENSG00000158691	ZSCAN12	protein_coding	Coding	hsa-miR-29b-2-5p	-0.2055	0.0001	-1
ENSG00000158691	ZSCAN12	protein_coding	Coding	hsa-miR-1976	-0.206	0.0001	-1
ENSG00000232040	ZBED9	protein_coding	Coding	hsa-miR-34a-5p	-0.2028	0.0001	-1
ENSG00000066379	ZNRD1	protein_coding	Coding	hsa-let-7a-5p	-0.3777	0	-1
ENSG00000241370	RPP21	protein_coding	Coding	hsa-let-7a-5p	-0.3625	0	-1
ENSG00000196230	TUBB	protein_coding	Coding	hsa-let-7a-5p	-0.295	0	-1
ENSG00000204498	NFKBIL1	protein_coding	Coding	hsa-miR-330-5p	-0.2257	0	-1
ENSG00000204444	APOM	protein_coding	Coding	hsa-miR-330-5p	-0.2481	0	-1
ENSG00000204438	GPANK1	protein_coding	Coding	hsa-let-7a-5p	-0.2455	0	-1
ENSG00000204435	CSNK2B	protein_coding	Coding	hsa-let-7a-5p	-0.3777	0	-1
ENSG00000204392	LSM2	protein_coding	Coding	hsa-let-7a-5p	-0.3043	0	-1
ENSG00000204387	C6orf48	protein_coding	Coding	hsa-miR-185-3p	-0.2056	0.0001	-1
ENSG00000204387	C6orf48	protein_coding	Coding	hsa-miR-330-5p	-0.2117	0	-1
ENSG00000204387	C6orf48	protein_coding	Coding	hsa-miR-3909	-0.2211	0	-1
ENSG00000204366	ZBTB12	protein_coding	Coding	hsa-miR-939-5p	-0.2028	0.0001	-1
ENSG00000204356	NELFE	protein_coding	Coding	hsa-let-7a-5p	-0.3359	0	-1
ENSG00000204348	DXO	protein_coding	Coding	hsa-let-7a-5p	-0.224	0	-1
ENSG00000204315	FKBPL	protein_coding	Coding	hsa-let-7a-5p	-0.2839	0	-1
ENSG00000204308	RNF5	protein_coding	Coding	hsa-let-7a-5p	-0.2613	0	-1
ENSG00000204304	PBX2	protein_coding	Coding	hsa-let-7a-5p	-0.2121	0	-1
ENSG00000231500	RPS18	protein_coding	Coding	hsa-let-7a-5p	-0.2251	0	-1
ENSG00000204220	PFDN6	protein_coding	Coding	hsa-let-7a-5p	-0.2078	0	-1
ENSG00000237649	KIFC1	protein_coding	Coding	hsa-miR-6843-3p	-0.2582	0	-1
ENSG00000112514	CUTA	protein_coding	Coding	hsa-let-7a-5p	-0.3203	0	-1
ENSG00000137288	UQCC2	protein_coding	Coding	hsa-let-7a-5p	-0.2956	0	-1
ENSG00000137309	HMGA1	protein_coding	Coding	hsa-let-7a-5p	-0.2605	0	-1
ENSG00000124614	RPS10	protein_coding	Coding	hsa-let-7a-5p	-0.2918	0	-1
ENSG00000124614	RPS10	protein_coding	Coding	hsa-miR-34a-5p	-0.2125	0	-1
ENSG00000124614	RPS10	protein_coding	Coding	hsa-miR-6852-5p	-0.2023	0.0001	-1
ENSG00000124562	SNRPC	protein_coding	Coding	hsa-let-7a-5p	-0.3859	0	-1
ENSG00000064995	TAF11	protein_coding	Coding	hsa-let-7a-5p	-0.2397	0	-1
ENSG00000064995	TAF11	protein_coding	Coding	hsa-miR-29b-1-5p	-0.2099	0	-1
ENSG00000198755	RPL10A	protein_coding	Coding	hsa-miR-34a-5p	-0.2353	0	-1
ENSG00000198755	RPL10A	protein_coding	Coding	hsa-miR-185-3p	-0.2482	0	-1
ENSG00000198755	RPL10A	protein_coding	Coding	hsa-miR-330-5p	-0.2799	0	-1
ENSG00000198755	RPL10A	protein_coding	Coding	hsa-miR-6852-5p	-0.2448	0	-1
ENSG00000096063	SRPK1	protein_coding	Coding	hsa-miR-6843-3p	-0.2067	0.0001	-1
ENSG00000112081	SRSF3	protein_coding	Coding	hsa-miR-34a-5p	-0.2056	0.0001	-1
ENSG00000112081	SRSF3	protein_coding	Coding	hsa-miR-6843-3p	-0.209	0	-1
ENSG00000137168	PPIL1	protein_coding	Coding	hsa-let-7a-5p	-0.2086	0	-1
ENSG00000137193	PIM1	protein_coding	Coding	hsa-miR-6843-3p	-0.2304	0	-1
ENSG00000198937	CCDC167	protein_coding	Coding	hsa-let-7a-5p	-0.3578	0	-1
ENSG00000124767	GLO1	protein_coding	Coding	hsa-let-7a-5p	-0.2015	0.0001	-1
ENSG00000221821	C6orf226	protein_coding	Coding	hsa-let-7a-5p	-0.2615	0	-1
ENSG00000137161	CNPY3	protein_coding	Coding	hsa-let-7a-5p	-0.2656	0	-1
ENSG00000124733	MEA1	protein_coding	Coding	hsa-let-7a-5p	-0.3364	0	-1
ENSG00000124702	KLHDC3	protein_coding	Coding	hsa-let-7a-5p	-0.264	0	-1
ENSG00000124541	RRP36	protein_coding	Coding	hsa-let-7a-5p	-0.2418	0	-1
ENSG00000112651	MRPL2	protein_coding	Coding	hsa-let-7a-5p	-0.3014	0	-1
ENSG00000112667	DNPH1	protein_coding	Coding	hsa-let-7a-5p	-0.2291	0	-1
ENSG00000146215	CRIP3	protein_coding	Coding	hsa-let-7a-5p	-0.2342	0	-1
ENSG00000171453	POLR1C	protein_coding	Coding	hsa-let-7a-5p	-0.2457	0	-1
ENSG00000180992	MRPL14	protein_coding	Coding	hsa-let-7a-5p	-0.2818	0	-1
ENSG00000196284	SUPT3H	protein_coding	Coding	hsa-let-7a-5p	-0.2606	0	-1
ENSG00000146233	CYP39A1	protein_coding	Coding	hsa-miR-29b-1-5p	-0.2018	0.0001	-1
ENSG00000031691	CENPQ	protein_coding	Coding	hsa-let-7a-5p	-0.2125	0	-1
ENSG00000112118	MCM3	protein_coding	Coding	hsa-miR-6843-3p	-0.2337	0	-1
ENSG00000096093	EFHC1	protein_coding	Coding	hsa-miR-330-5p	-0.2073	0.0001	-1
ENSG00000137269	LRRC1	protein_coding	Coding	hsa-miR-29b-2-5p	-0.2002	0.0001	-1
ENSG00000168116	KIAA1586	protein_coding	Coding	hsa-miR-29b-1-5p	-0.2076	0	-1
ENSG00000168116	KIAA1586	protein_coding	Coding	hsa-miR-29b-2-5p	-0.2234	0	-1
ENSG00000112210	RAB23	protein_coding	Coding	hsa-miR-29b-2-5p	-0.2198	0	-1
ENSG00000118482	PHF3	protein_coding	Coding	hsa-miR-29b-2-5p	-0.2092	0	-1
ENSG00000156508	EEF1A1	protein_coding	Coding	hsa-miR-34a-5p	-0.2108	0	-1
ENSG00000156508	EEF1A1	protein_coding	Coding	hsa-miR-185-3p	-0.2363	0	-1
ENSG00000156508	EEF1A1	protein_coding	Coding	hsa-miR-330-5p	-0.2336	0	-1
ENSG00000156508	EEF1A1	protein_coding	Coding	hsa-miR-6852-5p	-0.2114	0	-1
ENSG00000112695	COX7A2	protein_coding	Coding	hsa-let-7a-5p	-0.2544	0	-1
ENSG00000112701	SENP6	protein_coding	Coding	hsa-miR-29b-2-5p	-0.2261	0	-1
ENSG00000146243	IRAK1BP1	protein_coding	Coding	hsa-miR-1228-5p	-0.2004	0.0001	-1
ENSG00000146243	IRAK1BP1	protein_coding	Coding	hsa-miR-4632-3p	-0.2131	0	-1
ENSG00000118418	HMGN3	protein_coding	Coding	hsa-let-7a-5p	-0.2213	0	-1
ENSG00000198478	SH3BGRL2	protein_coding	Coding	hsa-miR-29b-2-5p	-0.2006	0.0001	-1
ENSG00000112742	TTK	protein_coding	Coding	hsa-miR-6843-3p	-0.2215	0	-1
ENSG00000154548	SRSF12	protein_coding	Coding	hsa-let-7a-5p	-0.2459	0	-1
ENSG00000112182	BACH2	protein_coding	Coding	hsa-miR-1266-5p	-0.219	0	-1
ENSG00000123545	NDUFAF4	protein_coding	Coding	hsa-let-7a-5p	-0.2622	0	-1
ENSG00000146267	FAXC	protein_coding	Coding	hsa-let-7i-5p	-0.2267	0	-1
ENSG00000132423	COQ3	protein_coding	Coding	hsa-let-7a-5p	-0.258	0	-1
ENSG00000155115	GTF3C6	protein_coding	Coding	hsa-let-7a-5p	-0.23	0	-1
ENSG00000112394	SLC16A10	protein_coding	Coding	hsa-let-7a-5p	-0.2276	0	-1
ENSG00000203778	FAM229B	protein_coding	Coding	hsa-let-7a-5p	-0.2118	0	-1
ENSG00000277443	MARCKS	protein_coding	Coding	hsa-miR-6843-3p	-0.2019	0.0001	-1
ENSG00000196591	HDAC2	protein_coding	Coding	hsa-let-7a-5p	-0.2481	0	-1
ENSG00000153975	ZUFSP	protein_coding	Coding	hsa-let-7a-5p	-0.2136	0	-1
ENSG00000111875	ASF1A	protein_coding	Coding	hsa-let-7a-5p	-0.2011	0.0001	-1
ENSG00000111906	HDDC2	protein_coding	Coding	hsa-let-7a-5p	-0.2213	0	-1
ENSG00000112306	RPS12	protein_coding	Coding	hsa-let-7a-5p	-0.2287	0	-1
ENSG00000112306	RPS12	protein_coding	Coding	hsa-miR-6852-5p	-0.2238	0	-1
ENSG00000146410	MTFR2	protein_coding	Coding	hsa-miR-6843-3p	-0.2205	0	-1
ENSG00000029363	BCLAF1	protein_coding	Coding	hsa-miR-29b-2-5p	-0.2332	0	-1
ENSG00000279968	RP3-509I19.11	protein_coding	Coding	hsa-let-7a-5p	-0.2111	0	-1
ENSG00000146386	ABRACL	protein_coding	Coding	hsa-let-7a-5p	-0.233	0	-1
ENSG00000169976	SF3B5	protein_coding	Coding	hsa-let-7a-5p	-0.2743	0	-1
ENSG00000112029	FBXO5	protein_coding	Coding	hsa-miR-6843-3p	-0.2251	0	-1
ENSG00000272047	GTF2H5	protein_coding	Coding	hsa-let-7a-5p	-0.2959	0	-1
ENSG00000026652	AGPAT4	protein_coding	Coding	hsa-miR-1266-5p	-0.2771	0	-1
ENSG00000026652	AGPAT4	protein_coding	Coding	hsa-miR-3150b-3p	-0.2009	0.0001	-1
ENSG00000112530	PACRG	protein_coding	Coding	hsa-miR-330-5p	-0.2125	0	-1
ENSG00000112530	PACRG	protein_coding	Coding	hsa-miR-3934-5p	-0.2025	0.0001	-1
ENSG00000164488	DACT2	protein_coding	Coding	hsa-miR-29b-2-5p	-0.2083	0	-1
ENSG00000008018	PSMB1	protein_coding	Coding	hsa-let-7a-5p	-0.2142	0	-1
ENSG00000157778	PSMG3	protein_coding	Coding	hsa-let-7a-5p	-0.2308	0	-1
ENSG00000106268	NUDT1	protein_coding	Coding	hsa-let-7a-5p	-0.2555	0	-1
ENSG00000136213	CHST12	protein_coding	Coding	hsa-miR-1266-5p	-0.2247	0	-1
ENSG00000106009	BRAT1	protein_coding	Coding	hsa-miR-1266-5p	-0.2119	0	-1
ENSG00000136295	TTYH3	protein_coding	Coding	hsa-miR-1266-5p	-0.2111	0	-1
ENSG00000146535	GNA12	protein_coding	Coding	hsa-miR-1266-5p	-0.2175	0	-1
ENSG00000157954	WIPI2	protein_coding	Coding	hsa-miR-1266-5p	-0.2092	0	-1
ENSG00000075618	FSCN1	protein_coding	Coding	hsa-miR-1266-5p	-0.2386	0	-1
ENSG00000011275	RNF216	protein_coding	Coding	hsa-miR-1266-5p	-0.2349	0	-1
ENSG00000122512	PMS2	protein_coding	Coding	hsa-miR-1228-5p	-0.2154	0	-1
ENSG00000008256	CYTH3	protein_coding	Coding	hsa-miR-29b-2-5p	-0.2015	0.0001	-1
ENSG00000008256	CYTH3	protein_coding	Coding	hsa-miR-1266-5p	-0.2711	0	-1
ENSG00000236609	ZNF853	protein_coding	Coding	hsa-miR-1266-5p	-0.285	0	-1
ENSG00000164631	ZNF12	protein_coding	Coding	hsa-miR-1266-5p	-0.2186	0	-1
ENSG00000164631	ZNF12	protein_coding	Coding	hsa-miR-4632-3p	-0.2029	0.0001	-1
ENSG00000106443	PHF14	protein_coding	Coding	hsa-miR-4632-3p	-0.2367	0	-1
ENSG00000006468	ETV1	protein_coding	Coding	hsa-miR-29b-2-5p	-0.2368	0	-1
ENSG00000136261	BZW2	protein_coding	Coding	hsa-let-7i-5p	-0.2003	0.0001	-1
ENSG00000106537	TSPAN13	protein_coding	Coding	hsa-miR-29b-1-5p	-0.2134	0	-1
ENSG00000071189	SNX13	protein_coding	Coding	hsa-miR-6803-3p	-0.2029	0.0001	-1
ENSG00000105866	SP4	protein_coding	Coding	hsa-miR-29b-1-5p	-0.203	0.0001	-1
ENSG00000105866	SP4	protein_coding	Coding	hsa-miR-29b-2-5p	-0.2053	0.0001	-1
ENSG00000105866	SP4	protein_coding	Coding	hsa-miR-361-3p	-0.2148	0	-1
ENSG00000105866	SP4	protein_coding	Coding	hsa-miR-1266-5p	-0.2345	0	-1
ENSG00000105889	STEAP1B	protein_coding	Coding	hsa-let-7a-5p	-0.2304	0	-1
ENSG00000122591	FAM126A	protein_coding	Coding	hsa-miR-1266-5p	-0.2096	0	-1
ENSG00000156928	MALSU1	protein_coding	Coding	hsa-let-7a-5p	-0.2029	0.0001	-1
ENSG00000122566	HNRNPA2B1	protein_coding	Coding	hsa-miR-29b-2-5p	-0.2101	0	-1
ENSG00000122566	HNRNPA2B1	protein_coding	Coding	hsa-miR-6784-3p	-0.233	0	-1
ENSG00000122566	HNRNPA2B1	protein_coding	Coding	hsa-miR-6803-3p	-0.2346	0	-1
ENSG00000106080	FKBP14	protein_coding	Coding	hsa-miR-29b-2-5p	-0.2291	0	-1
ENSG00000106355	LSM5	protein_coding	Coding	hsa-let-7a-5p	-0.3527	0	-1
ENSG00000105778	AVL9	protein_coding	Coding	hsa-miR-6803-3p	-0.2044	0.0001	-1
ENSG00000122642	FKBP9	protein_coding	Coding	hsa-miR-361-3p	-0.2265	0	-1
ENSG00000122557	HERPUD2	protein_coding	Coding	hsa-miR-6803-3p	-0.2052	0.0001	-1
ENSG00000122545	SEPT7	protein_coding	Coding	hsa-miR-29b-2-5p	-0.2127	0	-1
ENSG00000241127	YAE1D1	protein_coding	Coding	hsa-let-7a-5p	-0.2292	0	-1
ENSG00000168303	MPLKIP	protein_coding	Coding	hsa-let-7a-5p	-0.2482	0	-1
ENSG00000106588	PSMA2	protein_coding	Coding	hsa-let-7a-5p	-0.2094	0	-1
ENSG00000106603	COA1	protein_coding	Coding	hsa-miR-6803-3p	-0.2005	0.0001	-1
ENSG00000062582	MRPS24	protein_coding	Coding	hsa-let-7a-5p	-0.3265	0	-1
ENSG00000062582	MRPS24	protein_coding	Coding	hsa-miR-34a-5p	-0.2072	0.0001	-1
ENSG00000062582	MRPS24	protein_coding	Coding	hsa-let-7i-5p	-0.2241	0	-1
ENSG00000132432	SEC61G	protein_coding	Coding	hsa-let-7a-5p	-0.3636	0	-1
ENSG00000132434	LANCL2	protein_coding	Coding	hsa-miR-4632-3p	-0.2176	0	-1
ENSG00000178665	ZNF713	protein_coding	Coding	hsa-miR-939-5p	-0.2147	0	-1
ENSG00000146733	PSPH	protein_coding	Coding	hsa-miR-4632-3p	-0.2105	0	-1
ENSG00000146731	CCT6A	protein_coding	Coding	hsa-miR-6803-3p	-0.2332	0	-1
ENSG00000106153	CHCHD2	protein_coding	Coding	hsa-let-7a-5p	-0.28	0	-1
ENSG00000106153	CHCHD2	protein_coding	Coding	hsa-miR-34a-5p	-0.2294	0	-1
ENSG00000198039	ZNF273	protein_coding	Coding	hsa-miR-4632-3p	-0.2143	0	-1
ENSG00000146757	ZNF92	protein_coding	Coding	hsa-miR-29b-1-5p	-0.2215	0	-1
ENSG00000146757	ZNF92	protein_coding	Coding	hsa-miR-1976	-0.2048	0.0001	-1
ENSG00000146757	ZNF92	protein_coding	Coding	hsa-miR-4632-3p	-0.2043	0.0001	-1
ENSG00000169902	TPST1	protein_coding	Coding	hsa-miR-1266-5p	-0.2136	0	-1
ENSG00000130305	NSUN5	protein_coding	Coding	hsa-let-7a-5p	-0.2123	0	-1
ENSG00000071462	WBSCR22	protein_coding	Coding	hsa-let-7a-5p	-0.2244	0	-1
ENSG00000175877	WBSCR28	protein_coding	Coding	hsa-let-7a-5p	-0.2103	0	-1
ENSG00000106665	CLIP2	protein_coding	Coding	hsa-miR-1266-5p	-0.2161	0	-1
ENSG00000263001	GTF2I	protein_coding	Coding	hsa-miR-6803-3p	-0.2113	0	-1
ENSG00000274070	GATSL2	protein_coding	Coding	hsa-miR-361-3p	-0.2023	0.0001	-1
ENSG00000274070	GATSL2	protein_coding	Coding	hsa-miR-1266-5p	-0.2192	0	-1
ENSG00000127955	GNAI1	protein_coding	Coding	hsa-miR-29b-2-5p	-0.2058	0.0001	-1
ENSG00000164659	KIAA1324L	protein_coding	Coding	hsa-miR-29b-2-5p	-0.2113	0	-1
ENSG00000135164	DMTF1	protein_coding	Coding	hsa-miR-4685-3p	-0.2074	0.0001	-1
ENSG00000105793	GTPBP10	protein_coding	Coding	hsa-miR-1228-5p	-0.2152	0	-1
ENSG00000157240	FZD1	protein_coding	Coding	hsa-miR-29b-2-5p	-0.2172	0	-1
ENSG00000127989	MTERF1	protein_coding	Coding	hsa-miR-1976	-0.2179	0	-1
ENSG00000127989	MTERF1	protein_coding	Coding	hsa-miR-4685-3p	-0.2121	0	-1
ENSG00000127989	MTERF1	protein_coding	Coding	hsa-miR-6749-3p	-0.2429	0	-1
ENSG00000001631	KRIT1	protein_coding	Coding	hsa-miR-1976	-0.2007	0.0001	-1
ENSG00000001631	KRIT1	protein_coding	Coding	hsa-miR-4685-3p	-0.2198	0	-1
ENSG00000127980	PEX1	protein_coding	Coding	hsa-miR-1228-5p	-0.2156	0	-1
ENSG00000127980	PEX1	protein_coding	Coding	hsa-miR-4685-3p	-0.2086	0	-1
ENSG00000127993	RBM48	protein_coding	Coding	hsa-miR-4685-3p	-0.2123	0	-1
ENSG00000234545	FAM133B	protein_coding	Coding	hsa-miR-29b-2-5p	-0.2272	0	-1
ENSG00000105810	CDK6	protein_coding	Coding	hsa-miR-29b-2-5p	-0.2097	0	-1
ENSG00000105810	CDK6	protein_coding	Coding	hsa-miR-361-3p	-0.2021	0.0001	-1
ENSG00000105810	CDK6	protein_coding	Coding	hsa-miR-1266-5p	-0.2418	0	-1
ENSG00000127922	SHFM1	protein_coding	Coding	hsa-let-7a-5p	-0.2195	0	-1
ENSG00000196636	SDHAF3	protein_coding	Coding	hsa-let-7a-5p	-0.2433	0	-1
ENSG00000241468	ATP5J2	protein_coding	Coding	hsa-let-7a-5p	-0.2358	0	-1
ENSG00000221909	FAM200A	protein_coding	Coding	hsa-miR-1228-5p	-0.215	0	-1
ENSG00000221909	FAM200A	protein_coding	Coding	hsa-miR-1976	-0.2422	0	-1
ENSG00000221909	FAM200A	protein_coding	Coding	hsa-miR-4632-3p	-0.2195	0	-1
ENSG00000221909	FAM200A	protein_coding	Coding	hsa-miR-4685-3p	-0.2321	0	-1
ENSG00000221909	FAM200A	protein_coding	Coding	hsa-miR-6749-3p	-0.2103	0	-1
ENSG00000166526	ZNF3	protein_coding	Coding	hsa-miR-1228-5p	-0.2281	0	-1
ENSG00000166526	ZNF3	protein_coding	Coding	hsa-miR-4632-3p	-0.2161	0	-1
ENSG00000166508	MCM7	protein_coding	Coding	hsa-miR-6843-3p	-0.2006	0.0001	-1
ENSG00000166997	CNPY4	protein_coding	Coding	hsa-miR-1266-5p	-0.2138	0	-1
ENSG00000188186	LAMTOR4	protein_coding	Coding	hsa-let-7a-5p	-0.2924	0	-1
ENSG00000213420	GPC2	protein_coding	Coding	hsa-miR-1266-5p	-0.2333	0	-1
ENSG00000160813	PPP1R35	protein_coding	Coding	hsa-let-7a-5p	-0.2349	0	-1
ENSG00000106330	MOSPD3	protein_coding	Coding	hsa-let-7a-5p	-0.2009	0.0001	-1
ENSG00000172336	POP7	protein_coding	Coding	hsa-let-7a-5p	-0.3398	0	-1
ENSG00000196411	EPHB4	protein_coding	Coding	hsa-miR-29b-2-5p	-0.2137	0	-1
ENSG00000196411	EPHB4	protein_coding	Coding	hsa-miR-361-3p	-0.2299	0	-1
ENSG00000106400	ZNHIT1	protein_coding	Coding	hsa-let-7a-5p	-0.2322	0	-1
ENSG00000160991	ORAI2	protein_coding	Coding	hsa-miR-1266-5p	-0.2044	0.0001	-1
ENSG00000005075	POLR2J	protein_coding	Coding	hsa-let-7a-5p	-0.3755	0	-1
ENSG00000161040	FBXL13	protein_coding	Coding	hsa-miR-330-5p	-0.2221	0	-1
ENSG00000161048	NAPEPLD	protein_coding	Coding	hsa-miR-1228-5p	-0.208	0	-1
ENSG00000105856	HBP1	protein_coding	Coding	hsa-miR-4685-3p	-0.2116	0	-1
ENSG00000105856	HBP1	protein_coding	Coding	hsa-miR-6803-3p	-0.2662	0	-1
ENSG00000164597	COG5	protein_coding	Coding	hsa-miR-361-3p	-0.2197	0	-1
ENSG00000105879	CBLL1	protein_coding	Coding	hsa-miR-1976	-0.2217	0	-1
ENSG00000091136	LAMB1	protein_coding	Coding	hsa-miR-29b-2-5p	-0.2549	0	-1
ENSG00000184903	IMMP2L	protein_coding	Coding	hsa-miR-330-5p	-0.2323	0	-1
ENSG00000146802	TMEM168	protein_coding	Coding	hsa-miR-4685-3p	-0.2018	0.0001	-1
ENSG00000164603	C7orf60	protein_coding	Coding	hsa-miR-29b-2-5p	-0.2165	0	-1
ENSG00000164603	C7orf60	protein_coding	Coding	hsa-miR-4685-3p	-0.2035	0.0001	-1
ENSG00000128534	LSM8	protein_coding	Coding	hsa-let-7a-5p	-0.2033	0.0001	-1
ENSG00000071243	ING3	protein_coding	Coding	hsa-miR-1228-5p	-0.2503	0	-1
ENSG00000128513	POT1	protein_coding	Coding	hsa-miR-1228-5p	-0.2494	0	-1
ENSG00000128513	POT1	protein_coding	Coding	hsa-miR-4685-3p	-0.2231	0	-1
ENSG00000004059	ARF5	protein_coding	Coding	hsa-let-7a-5p	-0.2154	0	-1
ENSG00000165055	METTL2B	protein_coding	Coding	hsa-miR-1228-5p	-0.2593	0	-1
ENSG00000165055	METTL2B	protein_coding	Coding	hsa-miR-1976	-0.2134	0	-1
ENSG00000165055	METTL2B	protein_coding	Coding	hsa-miR-4632-3p	-0.2266	0	-1
ENSG00000128595	CALU	protein_coding	Coding	hsa-miR-29b-2-5p	-0.2357	0	-1
ENSG00000128591	FLNC	protein_coding	Coding	hsa-miR-1266-5p	-0.2168	0	-1
ENSG00000128524	ATP6V1F	protein_coding	Coding	hsa-let-7a-5p	-0.2526	0	-1
ENSG00000128602	SMO	protein_coding	Coding	hsa-miR-29b-2-5p	-0.2524	0	-1
ENSG00000128602	SMO	protein_coding	Coding	hsa-miR-361-3p	-0.265	0	-1
ENSG00000128602	SMO	protein_coding	Coding	hsa-miR-1266-5p	-0.2535	0	-1
ENSG00000106459	NRF1	protein_coding	Coding	hsa-miR-6837-3p	-0.2163	0	-1
ENSG00000091732	ZC3HC1	protein_coding	Coding	hsa-let-7a-5p	-0.2231	0	-1
ENSG00000146842	TMEM209	protein_coding	Coding	hsa-miR-1976	-0.2078	0	-1
ENSG00000205060	SLC35B4	protein_coding	Coding	hsa-miR-6843-3p	-0.2002	0.0001	-1
ENSG00000122786	CALD1	protein_coding	Coding	hsa-miR-29b-2-5p	-0.2408	0	-1
ENSG00000080802	CNOT4	protein_coding	Coding	hsa-miR-1228-5p	-0.2173	0	-1
ENSG00000243317	C7orf73	protein_coding	Coding	hsa-let-7a-5p	-0.2278	0	-1
ENSG00000243317	C7orf73	protein_coding	Coding	hsa-miR-34a-5p	-0.2243	0	-1
ENSG00000122778	KIAA1549	protein_coding	Coding	hsa-miR-1266-5p	-0.2232	0	-1
ENSG00000105948	TTC26	protein_coding	Coding	hsa-miR-1228-5p	-0.2307	0	-1
ENSG00000164898	C7orf55	protein_coding	Coding	hsa-let-7a-5p	-0.2523	0	-1
ENSG00000146966	DENND2A	protein_coding	Coding	hsa-miR-1266-5p	-0.2367	0	-1
ENSG00000090266	NDUFB2	protein_coding	Coding	hsa-let-7a-5p	-0.2511	0	-1
ENSG00000090263	MRPS33	protein_coding	Coding	hsa-let-7a-5p	-0.2291	0	-1
ENSG00000090263	MRPS33	protein_coding	Coding	hsa-miR-34a-5p	-0.2198	0	-1
ENSG00000006530	AGK	protein_coding	Coding	hsa-miR-4632-3p	-0.2096	0	-1
ENSG00000106028	SSBP1	protein_coding	Coding	hsa-let-7a-5p	-0.2276	0	-1
ENSG00000159784	FAM131B	protein_coding	Coding	hsa-miR-1266-5p	-0.2065	0.0001	-1
ENSG00000127399	LRRC61	protein_coding	Coding	hsa-let-7a-5p	-0.2168	0	-1
ENSG00000188707	ZBED6CL	protein_coding	Coding	hsa-miR-29b-2-5p	-0.201	0.0001	-1
ENSG00000164885	CDK5	protein_coding	Coding	hsa-let-7a-5p	-0.2086	0	-1
ENSG00000164897	TMUB1	protein_coding	Coding	hsa-let-7a-5p	-0.2108	0	-1
ENSG00000196584	XRCC2	protein_coding	Coding	hsa-miR-6843-3p	-0.2109	0	-1
ENSG00000133627	ACTR3B	protein_coding	Coding	hsa-let-7a-5p	-0.2223	0	-1
ENSG00000105983	LMBR1	protein_coding	Coding	hsa-miR-29b-2-5p	-0.2333	0	-1
ENSG00000105983	LMBR1	protein_coding	Coding	hsa-miR-361-3p	-0.2069	0.0001	-1
ENSG00000105983	LMBR1	protein_coding	Coding	hsa-miR-1976	-0.2294	0	-1
ENSG00000105983	LMBR1	protein_coding	Coding	hsa-miR-4632-3p	-0.2478	0	-1
ENSG00000117868	ESYT2	protein_coding	Coding	hsa-miR-6803-3p	-0.2024	0.0001	-1
ENSG00000101955	SRPX	protein_coding	Coding	hsa-miR-29b-2-5p	-0.213	0	-1
ENSG00000102109	PCSK1N	protein_coding	Coding	hsa-let-7a-5p	-0.2024	0.0001	-1
ENSG00000196368	NUDT11	protein_coding	Coding	hsa-miR-29b-2-5p	-0.2184	0	-1
ENSG00000072506	HSD17B10	protein_coding	Coding	hsa-let-7a-5p	-0.2898	0	-1
ENSG00000067445	TRO	protein_coding	Coding	hsa-miR-1266-5p	-0.2371	0	-1
ENSG00000182518	FAM104B	protein_coding	Coding	hsa-let-7a-5p	-0.2089	0	-1
ENSG00000256045	MTRNR2L10	protein_coding	Coding	hsa-let-7a-5p	-0.2422	0	-1
ENSG00000187601	MAGEH1	protein_coding	Coding	hsa-miR-29b-1-5p	-0.2026	0.0001	-1
ENSG00000083750	RRAGB	protein_coding	Coding	hsa-miR-1266-5p	-0.2313	0	-1
ENSG00000204271	SPIN3	protein_coding	Coding	hsa-miR-877-3p	-0.2323	0	-1
ENSG00000204271	SPIN3	protein_coding	Coding	hsa-miR-1228-5p	-0.2897	0	-1
ENSG00000204271	SPIN3	protein_coding	Coding	hsa-miR-1976	-0.2335	0	-1
ENSG00000204271	SPIN3	protein_coding	Coding	hsa-miR-4685-3p	-0.2281	0	-1
ENSG00000204271	SPIN3	protein_coding	Coding	hsa-miR-6803-3p	-0.2238	0	-1
ENSG00000102043	MTMR8	protein_coding	Coding	hsa-miR-6803-3p	-0.2145	0	-1
ENSG00000126970	ZC4H2	protein_coding	Coding	hsa-miR-1266-5p	-0.2414	0	-1
ENSG00000102053	ZC3H12B	protein_coding	Coding	hsa-miR-1266-5p	-0.2262	0	-1
ENSG00000090889	KIF4A	protein_coding	Coding	hsa-miR-6843-3p	-0.2066	0.0001	-1
ENSG00000147130	ZMYM3	protein_coding	Coding	hsa-miR-1976	-0.2149	0	-1
ENSG00000147133	TAF1	protein_coding	Coding	hsa-miR-1976	-0.2013	0.0001	-1
ENSG00000147133	TAF1	protein_coding	Coding	hsa-miR-6803-3p	-0.2199	0	-1
ENSG00000147162	OGT	protein_coding	Coding	hsa-miR-1228-5p	-0.2061	0.0001	-1
ENSG00000186871	ERCC6L	protein_coding	Coding	hsa-miR-6843-3p	-0.2175	0	-1
ENSG00000198034	RPS4X	protein_coding	Coding	hsa-miR-3909	-0.213	0	-1
ENSG00000102158	MAGT1	protein_coding	Coding	hsa-miR-6803-3p	-0.2347	0	-1
ENSG00000165259	HDX	protein_coding	Coding	hsa-miR-939-5p	-0.2148	0	-1
ENSG00000155008	APOOL	protein_coding	Coding	hsa-miR-6803-3p	-0.2468	0	-1
ENSG00000147180	ZNF711	protein_coding	Coding	hsa-miR-29b-2-5p	-0.2216	0	-1
ENSG00000147180	ZNF711	protein_coding	Coding	hsa-miR-1266-5p	-0.2491	0	-1
ENSG00000188419	CHM	protein_coding	Coding	hsa-miR-1976	-0.2094	0	-1
ENSG00000188419	CHM	protein_coding	Coding	hsa-miR-6803-3p	-0.2346	0	-1
ENSG00000186310	NAP1L3	protein_coding	Coding	hsa-miR-1266-5p	-0.2418	0	-1
ENSG00000000003	TSPAN6	protein_coding	Coding	hsa-let-7a-5p	-0.2021	0.0001	-1
ENSG00000000003	TSPAN6	protein_coding	Coding	hsa-miR-34a-5p	-0.2055	0.0001	-1
ENSG00000101811	CSTF2	protein_coding	Coding	hsa-miR-885-3p	-0.201	0.0001	-1
ENSG00000101811	CSTF2	protein_coding	Coding	hsa-miR-6803-3p	-0.2096	0	-1
ENSG00000126953	TIMM8A	protein_coding	Coding	hsa-let-7a-5p	-0.2369	0	-1
ENSG00000241343	RPL36A	protein_coding	Coding	hsa-miR-3909	-0.2071	0.0001	-1
ENSG00000158164	TMSB15A	protein_coding	Coding	hsa-let-7a-5p	-0.2034	0.0001	-1
ENSG00000102409	BEX4	protein_coding	Coding	hsa-miR-885-3p	-0.2155	0	-1
ENSG00000166681	NGFRAP1	protein_coding	Coding	hsa-let-7a-5p	-0.2937	0	-1
ENSG00000123562	MORF4L2	protein_coding	Coding	hsa-miR-6803-3p	-0.2015	0.0001	-1
ENSG00000123570	RAB9B	protein_coding	Coding	hsa-miR-1266-5p	-0.2012	0.0001	-1
ENSG00000166707	ZCCHC18	protein_coding	Coding	hsa-miR-29b-2-5p	-0.2254	0	-1
ENSG00000166707	ZCCHC18	protein_coding	Coding	hsa-miR-1266-5p	-0.2398	0	-1
ENSG00000123575	FAM199X	protein_coding	Coding	hsa-miR-6803-3p	-0.2133	0	-1
ENSG00000147224	PRPS1	protein_coding	Coding	hsa-miR-6784-3p	-0.2061	0.0001	-1
ENSG00000147224	PRPS1	protein_coding	Coding	hsa-miR-6803-3p	-0.2373	0	-1
ENSG00000101843	PSMD10	protein_coding	Coding	hsa-miR-6803-3p	-0.2218	0	-1
ENSG00000197565	COL4A6	protein_coding	Coding	hsa-miR-361-3p	-0.2328	0	-1
ENSG00000198918	RPL39	protein_coding	Coding	hsa-miR-34a-5p	-0.2219	0	-1
ENSG00000158290	CUL4B	protein_coding	Coding	hsa-miR-6803-3p	-0.2147	0	-1
ENSG00000101972	STAG2	protein_coding	Coding	hsa-miR-6803-3p	-0.2408	0	-1
ENSG00000102038	SMARCA1	protein_coding	Coding	hsa-miR-29b-2-5p	-0.2034	0.0001	-1
ENSG00000178947	SMIM10L2A	protein_coding	Coding	hsa-miR-1266-5p	-0.2067	0.0001	-1
ENSG00000147274	RBMX	protein_coding	Coding	hsa-miR-29b-1-5p	-0.2046	0.0001	-1
ENSG00000147274	RBMX	protein_coding	Coding	hsa-miR-29b-2-5p	-0.2219	0	-1
ENSG00000147274	RBMX	protein_coding	Coding	hsa-miR-34a-5p	-0.2432	0	-1
ENSG00000147274	RBMX	protein_coding	Coding	hsa-miR-1976	-0.2155	0	-1
ENSG00000147274	RBMX	protein_coding	Coding	hsa-miR-4632-3p	-0.22	0	-1
ENSG00000147403	RPL10	protein_coding	Coding	hsa-miR-34a-5p	-0.2234	0	-1
ENSG00000196976	LAGE3	protein_coding	Coding	hsa-let-7a-5p	-0.2344	0	-1
ENSG00000104723	TUSC3	protein_coding	Coding	hsa-miR-3911	-0.203	0.0001	-1
ENSG00000156011	PSD3	protein_coding	Coding	hsa-miR-1266-5p	-0.2194	0	-1
ENSG00000061337	LZTS1	protein_coding	Coding	hsa-miR-29b-2-5p	-0.2073	0.0001	-1
ENSG00000130227	XPO7	protein_coding	Coding	hsa-miR-6803-3p	-0.202	0.0001	-1
ENSG00000104228	TRIM35	protein_coding	Coding	hsa-miR-877-3p	-0.2031	0.0001	-1
ENSG00000120915	EPHX2	protein_coding	Coding	hsa-miR-330-5p	-0.2425	0	-1
ENSG00000147419	CCDC25	protein_coding	Coding	hsa-miR-1228-5p	-0.2091	0	-1
ENSG00000186918	ZNF395	protein_coding	Coding	hsa-miR-330-5p	-0.2077	0	-1
ENSG00000133872	SARAF	protein_coding	Coding	hsa-miR-29b-1-5p	-0.2069	0.0001	-1
ENSG00000104671	DCTN6	protein_coding	Coding	hsa-miR-3934-5p	-0.2158	0	-1
ENSG00000197265	GTF2E2	protein_coding	Coding	hsa-miR-3934-5p	-0.2019	0.0001	-1
ENSG00000104695	PPP2CB	protein_coding	Coding	hsa-miR-1228-5p	-0.2176	0	-1
ENSG00000165392	WRN	protein_coding	Coding	hsa-miR-1228-5p	-0.2087	0	-1
ENSG00000165392	WRN	protein_coding	Coding	hsa-miR-1976	-0.2436	0	-1
ENSG00000165392	WRN	protein_coding	Coding	hsa-miR-4632-3p	-0.2017	0.0001	-1
ENSG00000165392	WRN	protein_coding	Coding	hsa-miR-6803-3p	-0.2048	0.0001	-1
ENSG00000129696	TTI2	protein_coding	Coding	hsa-miR-29b-1-5p	-0.2452	0	-1
ENSG00000129696	TTI2	protein_coding	Coding	hsa-miR-6803-3p	-0.2178	0	-1
ENSG00000198042	MAK16	protein_coding	Coding	hsa-miR-29b-1-5p	-0.2063	0.0001	-1
ENSG00000187840	EIF4EBP1	protein_coding	Coding	hsa-let-7a-5p	-0.2466	0	-1
ENSG00000077782	FGFR1	protein_coding	Coding	hsa-miR-29b-1-5p	-0.2179	0	-1
ENSG00000070501	POLB	protein_coding	Coding	hsa-let-7a-5p	-0.213	0	-1
ENSG00000187735	TCEA1	protein_coding	Coding	hsa-miR-29b-1-5p	-0.2046	0.0001	-1
ENSG00000164736	SOX17	protein_coding	Coding	hsa-let-7a-5p	-0.2988	0	-1
ENSG00000164736	SOX17	protein_coding	Coding	hsa-miR-3909	-0.2047	0.0001	-1
ENSG00000137563	GGH	protein_coding	Coding	hsa-let-7a-5p	-0.2347	0	-1
ENSG00000147604	RPL7	protein_coding	Coding	hsa-miR-3909	-0.207	0.0001	-1
ENSG00000104369	JPH1	protein_coding	Coding	hsa-miR-4660	-0.2079	0	-1
ENSG00000121005	CRISPLD1	protein_coding	Coding	hsa-miR-29b-2-5p	-0.2163	0	-1
ENSG00000171033	PKIA	protein_coding	Coding	hsa-miR-29b-1-5p	-0.2291	0	-1
ENSG00000171033	PKIA	protein_coding	Coding	hsa-miR-29b-2-5p	-0.2262	0	-1
ENSG00000147586	MRPS28	protein_coding	Coding	hsa-let-7a-5p	-0.2767	0	-1
ENSG00000133740	E2F5	protein_coding	Coding	hsa-let-7a-5p	-0.2007	0.0001	-1
ENSG00000133740	E2F5	protein_coding	Coding	hsa-let-7i-5p	-0.2318	0	-1
ENSG00000183808	RBM12B	protein_coding	Coding	hsa-miR-1976	-0.205	0.0001	-1
ENSG00000164944	KIAA1429	protein_coding	Coding	hsa-miR-6803-3p	-0.2365	0	-1
ENSG00000156162	DPY19L4	protein_coding	Coding	hsa-miR-29b-2-5p	-0.2214	0	-1
ENSG00000164941	INTS8	protein_coding	Coding	hsa-miR-6803-3p	-0.2	0.0001	-1
ENSG00000156172	C8orf37	protein_coding	Coding	hsa-miR-3934-5p	-0.207	0.0001	-1
ENSG00000169439	SDC2	protein_coding	Coding	hsa-miR-29b-2-5p	-0.2143	0	-1
ENSG00000186106	ANKRD46	protein_coding	Coding	hsa-miR-361-3p	-0.2036	0.0001	-1
ENSG00000083307	GRHL2	protein_coding	Coding	hsa-miR-616-3p	-0.2525	0	-1
ENSG00000147650	LRP12	protein_coding	Coding	hsa-miR-29b-1-5p	-0.2287	0	-1
ENSG00000189376	C8orf76	protein_coding	Coding	hsa-let-7a-5p	-0.2139	0	-1
ENSG00000180938	ZNF572	protein_coding	Coding	hsa-miR-6803-3p	-0.2009	0.0001	-1
ENSG00000234616	JRK	protein_coding	Coding	hsa-miR-6837-3p	-0.201	0.0001	-1
ENSG00000178896	EXOSC4	protein_coding	Coding	hsa-let-7a-5p	-0.2117	0	-1
ENSG00000107186	MPDZ	protein_coding	Coding	hsa-miR-1266-5p	-0.2511	0	-1
ENSG00000137154	RPS6	protein_coding	Coding	hsa-miR-330-5p	-0.2573	0	-1
ENSG00000221829	FANCG	protein_coding	Coding	hsa-miR-6843-3p	-0.2088	0	-1
ENSG00000165283	STOML2	protein_coding	Coding	hsa-let-7a-5p	-0.2116	0	-1
ENSG00000175768	TOMM5	protein_coding	Coding	hsa-let-7a-5p	-0.2609	0	-1
ENSG00000175768	TOMM5	protein_coding	Coding	hsa-let-7i-5p	-0.2165	0	-1
ENSG00000187866	FAM122A	protein_coding	Coding	hsa-miR-29b-1-5p	-0.2026	0.0001	-1
ENSG00000107362	ABHD17B	protein_coding	Coding	hsa-miR-29b-1-5p	-0.2113	0	-1
ENSG00000148019	CEP78	protein_coding	Coding	hsa-miR-29b-1-5p	-0.2003	0.0001	-1
ENSG00000148019	CEP78	protein_coding	Coding	hsa-miR-29b-2-5p	-0.275	0	-1
ENSG00000135069	PSAT1	protein_coding	Coding	hsa-miR-4632-3p	-0.2027	0.0001	-1
ENSG00000165119	HNRNPK	protein_coding	Coding	hsa-miR-29b-2-5p	-0.262	0	-1
ENSG00000165119	HNRNPK	protein_coding	Coding	hsa-miR-939-5p	-0.2001	0.0001	-1
ENSG00000165119	HNRNPK	protein_coding	Coding	hsa-miR-1228-5p	-0.2002	0.0001	-1
ENSG00000165119	HNRNPK	protein_coding	Coding	hsa-miR-1976	-0.2517	0	-1
ENSG00000165119	HNRNPK	protein_coding	Coding	hsa-miR-4685-3p	-0.2197	0	-1
ENSG00000165119	HNRNPK	protein_coding	Coding	hsa-miR-4763-5p	-0.2078	0	-1
ENSG00000165119	HNRNPK	protein_coding	Coding	hsa-miR-6803-3p	-0.2976	0	-1
ENSG00000135052	GOLM1	protein_coding	Coding	hsa-miR-29b-1-5p	-0.2143	0	-1
ENSG00000135052	GOLM1	protein_coding	Coding	hsa-miR-29b-2-5p	-0.2049	0.0001	-1
ENSG00000106723	SPIN1	protein_coding	Coding	hsa-miR-1976	-0.2027	0.0001	-1
ENSG00000187742	SECISBP2	protein_coding	Coding	hsa-miR-29b-2-5p	-0.2042	0.0001	-1
ENSG00000187742	SECISBP2	protein_coding	Coding	hsa-miR-7110-3p	-0.2148	0	-1
ENSG00000090054	SPTLC1	protein_coding	Coding	hsa-miR-6803-3p	-0.22	0	-1
ENSG00000196305	IARS	protein_coding	Coding	hsa-miR-29b-2-5p	-0.2259	0	-1
ENSG00000188312	CENPP	protein_coding	Coding	hsa-miR-29b-2-5p	-0.2005	0.0001	-1
ENSG00000188312	CENPP	protein_coding	Coding	hsa-miR-6843-3p	-0.2138	0	-1
ENSG00000185963	BICD2	protein_coding	Coding	hsa-miR-29b-2-5p	-0.2349	0	-1
ENSG00000127081	ZNF484	protein_coding	Coding	hsa-miR-29b-2-5p	-0.2179	0	-1
ENSG00000197724	PHF2	protein_coding	Coding	hsa-miR-29b-2-5p	-0.2088	0	-1
ENSG00000175787	ZNF169	protein_coding	Coding	hsa-miR-1228-5p	-0.2271	0	-1
ENSG00000182150	ERCC6L2	protein_coding	Coding	hsa-miR-29b-2-5p	-0.2567	0	-1
ENSG00000081386	ZNF510	protein_coding	Coding	hsa-miR-29b-2-5p	-0.265	0	-1
ENSG00000081386	ZNF510	protein_coding	Coding	hsa-miR-1976	-0.2015	0.0001	-1
ENSG00000136925	TSTD2	protein_coding	Coding	hsa-miR-532-3p	-0.2165	0	-1
ENSG00000136925	TSTD2	protein_coding	Coding	hsa-miR-6803-3p	-0.2002	0.0001	-1
ENSG00000136938	ANP32B	protein_coding	Coding	hsa-miR-29b-2-5p	-0.2213	0	-1
ENSG00000204291	COL15A1	protein_coding	Coding	hsa-miR-29b-2-5p	-0.2051	0.0001	-1
ENSG00000106799	TGFBR1	protein_coding	Coding	hsa-miR-29b-2-5p	-0.25	0	-1
ENSG00000136891	TEX10	protein_coding	Coding	hsa-miR-1976	-0.2074	0.0001	-1
ENSG00000066697	MSANTD3	protein_coding	Coding	hsa-miR-29b-2-5p	-0.2291	0	-1
ENSG00000241697	TMEFF1	protein_coding	Coding	hsa-miR-29b-2-5p	-0.2356	0	-1
ENSG00000241697	TMEFF1	protein_coding	Coding	hsa-miR-1266-5p	-0.2334	0	-1
ENSG00000241697	TMEFF1	protein_coding	Coding	hsa-miR-4632-3p	-0.2071	0.0001	-1
ENSG00000170681	MURC	protein_coding	Coding	hsa-miR-29b-2-5p	-0.2106	0	-1
ENSG00000170681	MURC	protein_coding	Coding	hsa-miR-1266-5p	-0.2221	0	-1
ENSG00000136824	SMC2	protein_coding	Coding	hsa-miR-29b-2-5p	-0.2322	0	-1
ENSG00000136866	ZFP37	protein_coding	Coding	hsa-miR-29b-1-5p	-0.2129	0	-1
ENSG00000136866	ZFP37	protein_coding	Coding	hsa-miR-29b-2-5p	-0.2104	0	-1
ENSG00000136868	SLC31A1	protein_coding	Coding	hsa-miR-29b-1-5p	-0.2038	0.0001	-1
ENSG00000157657	ZNF618	protein_coding	Coding	hsa-miR-29b-2-5p	-0.224	0	-1
ENSG00000136940	PDCL	protein_coding	Coding	hsa-miR-29b-2-5p	-0.2114	0	-1
ENSG00000186130	ZBTB6	protein_coding	Coding	hsa-miR-29b-2-5p	-0.2182	0	-1
ENSG00000186130	ZBTB6	protein_coding	Coding	hsa-miR-6803-3p	-0.2006	0.0001	-1
ENSG00000171448	ZBTB26	protein_coding	Coding	hsa-miR-29b-2-5p	-0.2186	0	-1
ENSG00000171448	ZBTB26	protein_coding	Coding	hsa-miR-1976	-0.2115	0	-1
ENSG00000171448	ZBTB26	protein_coding	Coding	hsa-miR-4685-3p	-0.2031	0.0001	-1
ENSG00000011454	RABGAP1	protein_coding	Coding	hsa-miR-29b-2-5p	-0.2082	0	-1
ENSG00000165209	STRBP	protein_coding	Coding	hsa-miR-29b-2-5p	-0.2045	0.0001	-1
ENSG00000177125	ZBTB34	protein_coding	Coding	hsa-miR-29b-2-5p	-0.251	0	-1
ENSG00000136895	GARNL3	protein_coding	Coding	hsa-miR-1266-5p	-0.2281	0	-1
ENSG00000171159	C9orf16	protein_coding	Coding	hsa-let-7a-5p	-0.2062	0.0001	-1
ENSG00000119335	SET	protein_coding	Coding	hsa-miR-29b-2-5p	-0.2686	0	-1
ENSG00000148358	GPR107	protein_coding	Coding	hsa-miR-6803-3p	-0.207	0.0001	-1
ENSG00000107164	FUBP3	protein_coding	Coding	hsa-miR-29b-2-5p	-0.2675	0	-1
ENSG00000097007	ABL1	protein_coding	Coding	hsa-miR-29b-1-5p	-0.2023	0.0001	-1
ENSG00000097007	ABL1	protein_coding	Coding	hsa-miR-29b-2-5p	-0.2462	0	-1
ENSG00000125482	TTF1	protein_coding	Coding	hsa-miR-29b-1-5p	-0.2036	0.0001	-1
ENSG00000125482	TTF1	protein_coding	Coding	hsa-miR-29b-2-5p	-0.2427	0	-1
ENSG00000125485	DDX31	protein_coding	Coding	hsa-miR-6803-3p	-0.2009	0.0001	-1
ENSG00000125484	GTF3C4	protein_coding	Coding	hsa-miR-29b-2-5p	-0.248	0	-1
ENSG00000148303	RPL7A	protein_coding	Coding	hsa-miR-185-3p	-0.2375	0	-1
ENSG00000148303	RPL7A	protein_coding	Coding	hsa-miR-330-5p	-0.2598	0	-1
ENSG00000160325	CACFD1	protein_coding	Coding	hsa-miR-1266-5p	-0.2271	0	-1
ENSG00000160293	VAV2	protein_coding	Coding	hsa-miR-29b-2-5p	-0.2144	0	-1
ENSG00000169925	BRD3	protein_coding	Coding	hsa-miR-29b-1-5p	-0.2317	0	-1
ENSG00000169925	BRD3	protein_coding	Coding	hsa-miR-29b-2-5p	-0.2911	0	-1
ENSG00000196363	WDR5	protein_coding	Coding	hsa-miR-29b-2-5p	-0.2026	0.0001	-1
ENSG00000196363	WDR5	protein_coding	Coding	hsa-miR-6843-3p	-0.2051	0.0001	-1
ENSG00000130559	CAMSAP1	protein_coding	Coding	hsa-miR-29b-2-5p	-0.2213	0	-1
ENSG00000160360	GPSM1	protein_coding	Coding	hsa-miR-1266-5p	-0.2439	0	-1
ENSG00000148400	NOTCH1	protein_coding	Coding	hsa-miR-6843-3p	-0.2248	0	-1
ENSG00000187713	TMEM203	protein_coding	Coding	hsa-let-7i-5p	-0.219	0	-1
ENSG00000198435	NRARP	protein_coding	Coding	hsa-miR-6843-3p	-0.2129	0	-1
ENSG00000165724	ZMYND19	protein_coding	Coding	hsa-miR-6843-3p	-0.235	0	-1
ENSG00000182272	B4GALNT4	protein_coding	Coding	hsa-miR-1266-5p	-0.2058	0.0001	-1
ENSG00000182272	B4GALNT4	protein_coding	Coding	hsa-miR-3934-5p	-0.2017	0.0001	-1
ENSG00000099849	RASSF7	protein_coding	Coding	hsa-miR-330-5p	-0.2014	0.0001	-1
ENSG00000177030	DEAF1	protein_coding	Coding	hsa-miR-330-5p	-0.2192	0	-1
ENSG00000177225	PDDC1	protein_coding	Coding	hsa-miR-330-5p	-0.2873	0	-1
ENSG00000177225	PDDC1	protein_coding	Coding	hsa-miR-1228-5p	-0.2138	0	-1
ENSG00000177225	PDDC1	protein_coding	Coding	hsa-miR-6837-3p	-0.2257	0	-1
ENSG00000177225	PDDC1	protein_coding	Coding	hsa-miR-6894-3p	-0.2086	0	-1
ENSG00000177600	RPLP2	protein_coding	Coding	hsa-let-7a-5p	-0.2442	0	-1
ENSG00000177700	POLR2L	protein_coding	Coding	hsa-let-7a-5p	-0.2348	0	-1
ENSG00000184281	TSSC4	protein_coding	Coding	hsa-miR-1266-5p	-0.2209	0	-1
ENSG00000129757	CDKN1C	protein_coding	Coding	hsa-miR-1266-5p	-0.2729	0	-1
ENSG00000205531	NAP1L4	protein_coding	Coding	hsa-miR-3150b-3p	-0.208	0	-1
ENSG00000110713	NUP98	protein_coding	Coding	hsa-miR-6803-3p	-0.2571	0	-1
ENSG00000258659	TRIM34	protein_coding	Coding	hsa-miR-7110-3p	-0.226	0	-1
ENSG00000166313	APBB1	protein_coding	Coding	hsa-miR-1266-5p	-0.2641	0	-1
ENSG00000132286	TIMM10B	protein_coding	Coding	hsa-miR-6803-3p	-0.212	0	-1
ENSG00000166337	TAF10	protein_coding	Coding	hsa-let-7a-5p	-0.2594	0	-1
ENSG00000166341	DCHS1	protein_coding	Coding	hsa-miR-29b-2-5p	-0.2055	0.0001	-1
ENSG00000166341	DCHS1	protein_coding	Coding	hsa-miR-1266-5p	-0.2282	0	-1
ENSG00000158042	MRPL17	protein_coding	Coding	hsa-let-7a-5p	-0.2134	0	-1
ENSG00000149050	ZNF214	protein_coding	Coding	hsa-miR-616-3p	-0.2006	0.0001	-1
ENSG00000149050	ZNF214	protein_coding	Coding	hsa-miR-7110-3p	-0.2121	0	-1
ENSG00000175390	EIF3F	protein_coding	Coding	hsa-miR-185-3p	-0.2298	0	-1
ENSG00000175390	EIF3F	protein_coding	Coding	hsa-miR-330-5p	-0.2256	0	-1
ENSG00000166402	TUB	protein_coding	Coding	hsa-miR-6837-3p	-0.2036	0.0001	-1
ENSG00000130413	STK33	protein_coding	Coding	hsa-miR-4632-3p	-0.203	0.0001	-1
ENSG00000166441	RPL27A	protein_coding	Coding	hsa-miR-34a-5p	-0.2216	0	-1
ENSG00000205339	IPO7	protein_coding	Coding	hsa-miR-29b-2-5p	-0.249	0	-1
ENSG00000205339	IPO7	protein_coding	Coding	hsa-miR-532-3p	-0.2071	0.0001	-1
ENSG00000205339	IPO7	protein_coding	Coding	hsa-miR-6803-3p	-0.2242	0	-1
ENSG00000166478	ZNF143	protein_coding	Coding	hsa-miR-6784-3p	-0.2148	0	-1
ENSG00000166478	ZNF143	protein_coding	Coding	hsa-miR-6803-3p	-0.2604	0	-1
ENSG00000133812	SBF2	protein_coding	Coding	hsa-miR-29b-2-5p	-0.2051	0.0001	-1
ENSG00000110321	EIF4G2	protein_coding	Coding	hsa-miR-6803-3p	-0.2283	0	-1
ENSG00000236287	ZBED5	protein_coding	Coding	hsa-miR-1228-5p	-0.2006	0.0001	-1
ENSG00000236287	ZBED5	protein_coding	Coding	hsa-miR-6803-3p	-0.2001	0.0001	-1
ENSG00000170242	USP47	protein_coding	Coding	hsa-miR-29b-2-5p	-0.2006	0.0001	-1
ENSG00000129083	COPB1	protein_coding	Coding	hsa-miR-6803-3p	-0.2209	0	-1
ENSG00000110693	SOX6	protein_coding	Coding	hsa-miR-4632-3p	-0.2059	0.0001	-1
ENSG00000011405	PIK3C2A	protein_coding	Coding	hsa-miR-4632-3p	-0.2282	0	-1
ENSG00000179119	SPTY2D1	protein_coding	Coding	hsa-miR-6803-3p	-0.253	0	-1
ENSG00000183161	FANCF	protein_coding	Coding	hsa-let-7i-5p	-0.2441	0	-1
ENSG00000183161	FANCF	protein_coding	Coding	hsa-miR-4632-3p	-0.2037	0.0001	-1
ENSG00000170946	DNAJC24	protein_coding	Coding	hsa-miR-532-3p	-0.2026	0.0001	-1
ENSG00000148950	IMMP1L	protein_coding	Coding	hsa-let-7a-5p	-0.2431	0	-1
ENSG00000135387	CAPRIN1	protein_coding	Coding	hsa-miR-6803-3p	-0.2366	0	-1
ENSG00000166352	C11orf74	protein_coding	Coding	hsa-let-7a-5p	-0.2252	0	-1
ENSG00000166181	API5	protein_coding	Coding	hsa-miR-6803-3p	-0.2037	0.0001	-1
ENSG00000052841	TTC17	protein_coding	Coding	hsa-miR-532-3p	-0.2141	0	-1
ENSG00000157570	TSPAN18	protein_coding	Coding	hsa-miR-29b-2-5p	-0.2079	0	-1
ENSG00000157570	TSPAN18	protein_coding	Coding	hsa-miR-361-3p	-0.2028	0.0001	-1
ENSG00000157570	TSPAN18	protein_coding	Coding	hsa-miR-1266-5p	-0.207	0.0001	-1
ENSG00000019485	PRDM11	protein_coding	Coding	hsa-miR-361-3p	-0.2092	0	-1
ENSG00000019505	SYT13	protein_coding	Coding	hsa-miR-29b-2-5p	-0.209	0	-1
ENSG00000019505	SYT13	protein_coding	Coding	hsa-miR-1266-5p	-0.2028	0.0001	-1
ENSG00000121653	MAPK8IP1	protein_coding	Coding	hsa-let-7a-5p	-0.2296	0	-1
ENSG00000110492	MDK	protein_coding	Coding	hsa-let-7a-5p	-0.2679	0	-1
ENSG00000149179	C11orf49	protein_coding	Coding	hsa-let-7a-5p	-0.2428	0	-1
ENSG00000149187	CELF1	protein_coding	Coding	hsa-miR-6803-3p	-0.2055	0.0001	-1
ENSG00000213619	NDUFS3	protein_coding	Coding	hsa-let-7a-5p	-0.2092	0	-1
ENSG00000123444	KBTBD4	protein_coding	Coding	hsa-miR-532-3p	-0.2547	0	-1
ENSG00000123444	KBTBD4	protein_coding	Coding	hsa-miR-6803-3p	-0.2974	0	-1
ENSG00000030066	NUP160	protein_coding	Coding	hsa-miR-532-3p	-0.2123	0	-1
ENSG00000030066	NUP160	protein_coding	Coding	hsa-miR-6784-3p	-0.2004	0.0001	-1
ENSG00000030066	NUP160	protein_coding	Coding	hsa-miR-6803-3p	-0.2667	0	-1
ENSG00000134809	TIMM10	protein_coding	Coding	hsa-let-7a-5p	-0.2621	0	-1
ENSG00000211450	C11orf31	protein_coding	Coding	hsa-let-7a-5p	-0.3083	0	-1
ENSG00000198561	CTNND1	protein_coding	Coding	hsa-miR-532-3p	-0.2135	0	-1
ENSG00000167986	DDB1	protein_coding	Coding	hsa-miR-6803-3p	-0.204	0.0001	-1
ENSG00000187049	TMEM216	protein_coding	Coding	hsa-miR-34a-5p	-0.2159	0	-1
ENSG00000167985	SDHAF2	protein_coding	Coding	hsa-let-7a-5p	-0.3709	0	-1
ENSG00000134825	TMEM258	protein_coding	Coding	hsa-let-7a-5p	-0.2681	0	-1
ENSG00000134825	TMEM258	protein_coding	Coding	hsa-miR-34a-5p	-0.2269	0	-1
ENSG00000254772	EEF1G	protein_coding	Coding	hsa-let-7a-5p	-0.2602	0	-1
ENSG00000254772	EEF1G	protein_coding	Coding	hsa-miR-3909	-0.2125	0	-1
ENSG00000149480	MTA2	protein_coding	Coding	hsa-miR-6803-3p	-0.2139	0	-1
ENSG00000278615	C11orf98	protein_coding	Coding	hsa-let-7a-5p	-0.3125	0	-1
ENSG00000278615	C11orf98	protein_coding	Coding	hsa-let-7i-5p	-0.2054	0.0001	-1
ENSG00000204922	UQCC3	protein_coding	Coding	hsa-let-7a-5p	-0.2875	0	-1
ENSG00000204922	UQCC3	protein_coding	Coding	hsa-miR-34a-5p	-0.2151	0	-1
ENSG00000234857	HNRNPUL2-BSCL2	protein_coding	Coding	hsa-miR-29b-2-5p	-0.2101	0	-1
ENSG00000214753	HNRNPUL2	protein_coding	Coding	hsa-miR-29b-2-5p	-0.2055	0.0001	-1
ENSG00000168002	POLR2G	protein_coding	Coding	hsa-let-7a-5p	-0.2409	0	-1
ENSG00000168569	TMEM223	protein_coding	Coding	hsa-miR-34a-5p	-0.2075	0.0001	-1
ENSG00000188070	C11orf95	protein_coding	Coding	hsa-miR-361-3p	-0.2021	0.0001	-1
ENSG00000188070	C11orf95	protein_coding	Coding	hsa-miR-1266-5p	-0.2079	0	-1
ENSG00000168005	C11orf84	protein_coding	Coding	hsa-miR-6843-3p	-0.2209	0	-1
ENSG00000167771	RCOR2	protein_coding	Coding	hsa-miR-361-3p	-0.236	0	-1
ENSG00000176340	COX8A	protein_coding	Coding	hsa-let-7a-5p	-0.2598	0	-1
ENSG00000167770	OTUB1	protein_coding	Coding	hsa-let-7a-5p	-0.2196	0	-1
ENSG00000002330	BAD	protein_coding	Coding	hsa-let-7a-5p	-0.2368	0	-1
ENSG00000173113	TRMT112	protein_coding	Coding	hsa-let-7a-5p	-0.28	0	-1
ENSG00000173113	TRMT112	protein_coding	Coding	hsa-miR-34a-5p	-0.2052	0.0001	-1
ENSG00000168066	SF1	protein_coding	Coding	hsa-miR-6803-3p	-0.2113	0	-1
ENSG00000213465	ARL2	protein_coding	Coding	hsa-let-7a-5p	-0.3071	0	-1
ENSG00000168061	SAC3D1	protein_coding	Coding	hsa-let-7a-5p	-0.2795	0	-1
ENSG00000146670	CDCA5	protein_coding	Coding	hsa-miR-6843-3p	-0.2509	0	-1
ENSG00000174276	ZNHIT2	protein_coding	Coding	hsa-let-7a-5p	-0.2425	0	-1
ENSG00000149806	FAU	protein_coding	Coding	hsa-let-7a-5p	-0.2516	0	-1
ENSG00000149806	FAU	protein_coding	Coding	hsa-miR-34a-5p	-0.2077	0	-1
ENSG00000173465	SSSCA1	protein_coding	Coding	hsa-let-7a-5p	-0.2615	0	-1
ENSG00000172977	KAT5	protein_coding	Coding	hsa-miR-185-3p	-0.2058	0.0001	-1
ENSG00000172922	RNASEH2C	protein_coding	Coding	hsa-let-7a-5p	-0.2119	0	-1
ENSG00000172500	FIBP	protein_coding	Coding	hsa-let-7a-5p	-0.2524	0	-1
ENSG00000175334	BANF1	protein_coding	Coding	hsa-let-7a-5p	-0.2763	0	-1
ENSG00000174684	B4GAT1	protein_coding	Coding	hsa-miR-34a-5p	-0.2172	0	-1
ENSG00000174684	B4GAT1	protein_coding	Coding	hsa-miR-361-3p	-0.2124	0	-1
ENSG00000174684	B4GAT1	protein_coding	Coding	hsa-miR-3934-5p	-0.2096	0	-1
ENSG00000174547	MRPL11	protein_coding	Coding	hsa-let-7a-5p	-0.312	0	-1
ENSG00000174547	MRPL11	protein_coding	Coding	hsa-miR-34a-5p	-0.2088	0	-1
ENSG00000174483	BBS1	protein_coding	Coding	hsa-miR-1228-5p	-0.2051	0.0001	-1
ENSG00000175634	RPS6KB2	protein_coding	Coding	hsa-let-7a-5p	-0.2394	0	-1
ENSG00000110711	AIP	protein_coding	Coding	hsa-let-7a-5p	-0.2004	0.0001	-1
ENSG00000084207	GSTP1	protein_coding	Coding	hsa-let-7a-5p	-0.2792	0	-1
ENSG00000084207	GSTP1	protein_coding	Coding	hsa-miR-3909	-0.2163	0	-1
ENSG00000110717	NDUFS8	protein_coding	Coding	hsa-let-7a-5p	-0.3045	0	-1
ENSG00000197345	MRPL21	protein_coding	Coding	hsa-let-7a-5p	-0.2428	0	-1
ENSG00000181924	COA4	protein_coding	Coding	hsa-let-7a-5p	-0.236	0	-1
ENSG00000175536	LIPT2	protein_coding	Coding	hsa-let-7a-5p	-0.2561	0	-1
ENSG00000149273	RPS3	protein_coding	Coding	hsa-miR-34a-5p	-0.2614	0	-1
ENSG00000149273	RPS3	protein_coding	Coding	hsa-miR-185-3p	-0.2026	0.0001	-1
ENSG00000149273	RPS3	protein_coding	Coding	hsa-miR-6852-5p	-0.2051	0.0001	-1
ENSG00000149257	SERPINH1	protein_coding	Coding	hsa-miR-29b-1-5p	-0.203	0.0001	-1
ENSG00000149257	SERPINH1	protein_coding	Coding	hsa-miR-29b-2-5p	-0.2349	0	-1
ENSG00000149257	SERPINH1	protein_coding	Coding	hsa-miR-6843-3p	-0.2297	0	-1
ENSG00000137509	PRCP	protein_coding	Coding	hsa-miR-34a-5p	-0.2225	0	-1
ENSG00000165490	DDIAS	protein_coding	Coding	hsa-miR-6843-3p	-0.211	0	-1
ENSG00000137502	RAB30	protein_coding	Coding	hsa-miR-29b-1-5p	-0.265	0	-1
ENSG00000137502	RAB30	protein_coding	Coding	hsa-miR-29b-2-5p	-0.2324	0	-1
ENSG00000171202	TMEM126A	protein_coding	Coding	hsa-let-7a-5p	-0.2186	0	-1
ENSG00000149196	C11orf73	protein_coding	Coding	hsa-let-7a-5p	-0.248	0	-1
ENSG00000123892	RAB38	protein_coding	Coding	hsa-miR-3909	-0.2038	0.0001	-1
ENSG00000182919	C11orf54	protein_coding	Coding	hsa-miR-330-5p	-0.2121	0	-1
ENSG00000182919	C11orf54	protein_coding	Coding	hsa-miR-1228-5p	-0.2273	0	-1
ENSG00000182919	C11orf54	protein_coding	Coding	hsa-miR-4685-3p	-0.2173	0	-1
ENSG00000020922	MRE11A	protein_coding	Coding	hsa-miR-1228-5p	-0.2242	0	-1
ENSG00000020922	MRE11A	protein_coding	Coding	hsa-miR-1976	-0.2017	0.0001	-1
ENSG00000168876	ANKRD49	protein_coding	Coding	hsa-miR-1228-5p	-0.2111	0	-1
ENSG00000168876	ANKRD49	protein_coding	Coding	hsa-miR-6762-3p	-0.2116	0	-1
ENSG00000168876	ANKRD49	protein_coding	Coding	hsa-miR-6803-3p	-0.2017	0.0001	-1
ENSG00000263465	SRSF8	protein_coding	Coding	hsa-miR-642a-5p	-0.2073	0.0001	-1
ENSG00000263465	SRSF8	protein_coding	Coding	hsa-miR-3909	-0.2233	0	-1
ENSG00000077458	FAM76B	protein_coding	Coding	hsa-miR-1976	-0.202	0.0001	-1
ENSG00000166037	CEP57	protein_coding	Coding	hsa-miR-1976	-0.2084	0	-1
ENSG00000087053	MTMR2	protein_coding	Coding	hsa-miR-29b-2-5p	-0.2424	0	-1
ENSG00000170647	TMEM133	protein_coding	Coding	hsa-miR-29b-2-5p	-0.2029	0.0001	-1
ENSG00000137692	DCUN1D5	protein_coding	Coding	hsa-let-7a-5p	-0.2563	0	-1
ENSG00000170903	MSANTD4	protein_coding	Coding	hsa-miR-4632-3p	-0.2105	0	-1
ENSG00000178105	DDX10	protein_coding	Coding	hsa-miR-4632-3p	-0.2192	0	-1
ENSG00000150764	DIXDC1	protein_coding	Coding	hsa-miR-185-3p	-0.2215	0	-1
ENSG00000150764	DIXDC1	protein_coding	Coding	hsa-miR-532-3p	-0.2017	0.0001	-1
ENSG00000150764	DIXDC1	protein_coding	Coding	hsa-miR-33b-3p	-0.2022	0.0001	-1
ENSG00000150779	TIMM8B	protein_coding	Coding	hsa-let-7a-5p	-0.2397	0	-1
ENSG00000177103	DSCAML1	protein_coding	Coding	hsa-miR-3909	-0.2326	0	-1
ENSG00000149575	SCN2B	protein_coding	Coding	hsa-miR-330-5p	-0.22	0	-1
ENSG00000110344	UBE4A	protein_coding	Coding	hsa-miR-6803-3p	-0.2031	0.0001	-1
ENSG00000167283	ATP5L	protein_coding	Coding	hsa-let-7a-5p	-0.2604	0	-1
ENSG00000110367	DDX6	protein_coding	Coding	hsa-miR-29b-2-5p	-0.235	0	-1
ENSG00000110367	DDX6	protein_coding	Coding	hsa-miR-1976	-0.2266	0	-1
ENSG00000110367	DDX6	protein_coding	Coding	hsa-miR-6803-3p	-0.2083	0	-1
ENSG00000118181	RPS25	protein_coding	Coding	hsa-miR-34a-5p	-0.2249	0	-1
ENSG00000188486	H2AFX	protein_coding	Coding	hsa-let-7a-5p	-0.2194	0	-1
ENSG00000188486	H2AFX	protein_coding	Coding	hsa-miR-6843-3p	-0.2201	0	-1
ENSG00000076706	MCAM	protein_coding	Coding	hsa-miR-29b-2-5p	-0.2293	0	-1
ENSG00000109971	HSPA8	protein_coding	Coding	hsa-miR-6803-3p	-0.2046	0.0001	-1
ENSG00000166250	CLMP	protein_coding	Coding	hsa-miR-29b-2-5p	-0.2129	0	-1
ENSG00000170325	PRDM10	protein_coding	Coding	hsa-miR-6803-3p	-0.2235	0	-1
ENSG00000151500	THYN1	protein_coding	Coding	hsa-let-7a-5p	-0.2207	0	-1
ENSG00000151240	DIP2C	protein_coding	Coding	hsa-miR-29b-2-5p	-0.2109	0	-1
ENSG00000065665	SEC61A2	protein_coding	Coding	hsa-miR-29b-1-5p	-0.2092	0	-1
ENSG00000151465	CDC123	protein_coding	Coding	hsa-let-7a-5p	-0.2237	0	-1
ENSG00000065328	MCM10	protein_coding	Coding	hsa-miR-6843-3p	-0.2245	0	-1
ENSG00000152455	SUV39H2	protein_coding	Coding	hsa-let-7a-5p	-0.2384	0	-1
ENSG00000152464	RPP38	protein_coding	Coding	hsa-let-7a-5p	-0.2179	0	-1
ENSG00000107614	TRDMT1	protein_coding	Coding	hsa-miR-361-3p	-0.2646	0	-1
ENSG00000165997	ARL5B	protein_coding	Coding	hsa-let-7a-5p	-0.2096	0	-1
ENSG00000165997	ARL5B	protein_coding	Coding	hsa-miR-29b-2-5p	-0.2109	0	-1
ENSG00000165997	ARL5B	protein_coding	Coding	hsa-miR-6843-3p	-0.2234	0	-1
ENSG00000148444	COMMD3	protein_coding	Coding	hsa-let-7a-5p	-0.2302	0	-1
ENSG00000148450	MSRB2	protein_coding	Coding	hsa-let-7a-5p	-0.2363	0	-1
ENSG00000099256	PRTFDC1	protein_coding	Coding	hsa-miR-29b-2-5p	-0.2057	0.0001	-1
ENSG00000148459	PDSS1	protein_coding	Coding	hsa-let-7a-5p	-0.2019	0.0001	-1
ENSG00000150054	MPP7	protein_coding	Coding	hsa-miR-6803-3p	-0.2234	0	-1
ENSG00000150093	ITGB1	protein_coding	Coding	hsa-miR-29b-2-5p	-0.2516	0	-1
ENSG00000108094	CUL2	protein_coding	Coding	hsa-miR-6803-3p	-0.2127	0	-1
ENSG00000175395	ZNF25	protein_coding	Coding	hsa-miR-1266-5p	-0.2051	0.0001	-1
ENSG00000196693	ZNF33B	protein_coding	Coding	hsa-miR-185-3p	-0.2459	0	-1
ENSG00000196693	ZNF33B	protein_coding	Coding	hsa-miR-330-5p	-0.2251	0	-1
ENSG00000196693	ZNF33B	protein_coding	Coding	hsa-miR-1228-5p	-0.2222	0	-1
ENSG00000196693	ZNF33B	protein_coding	Coding	hsa-miR-6837-3p	-0.2061	0.0001	-1
ENSG00000169813	HNRNPF	protein_coding	Coding	hsa-miR-6803-3p	-0.2018	0.0001	-1
ENSG00000196793	ZNF239	protein_coding	Coding	hsa-miR-1228-5p	-0.2324	0	-1
ENSG00000196793	ZNF239	protein_coding	Coding	hsa-miR-1976	-0.2184	0	-1
ENSG00000196793	ZNF239	protein_coding	Coding	hsa-miR-4632-3p	-0.2209	0	-1
ENSG00000196793	ZNF239	protein_coding	Coding	hsa-miR-6762-3p	-0.2003	0.0001	-1
ENSG00000196793	ZNF239	protein_coding	Coding	hsa-miR-6837-3p	-0.2275	0	-1
ENSG00000198298	ZNF485	protein_coding	Coding	hsa-miR-1228-5p	-0.2126	0	-1
ENSG00000198298	ZNF485	protein_coding	Coding	hsa-miR-6852-5p	-0.218	0	-1
ENSG00000169740	ZNF32	protein_coding	Coding	hsa-let-7a-5p	-0.2015	0.0001	-1
ENSG00000165512	ZNF22	protein_coding	Coding	hsa-miR-29b-2-5p	-0.2628	0	-1
ENSG00000165512	ZNF22	protein_coding	Coding	hsa-miR-34a-5p	-0.2497	0	-1
ENSG00000165512	ZNF22	protein_coding	Coding	hsa-miR-4632-3p	-0.2167	0	-1
ENSG00000172671	ZFAND4	protein_coding	Coding	hsa-miR-4632-3p	-0.2006	0.0001	-1
ENSG00000188234	AGAP4	protein_coding	Coding	hsa-miR-6837-3p	-0.2297	0	-1
ENSG00000107643	MAPK8	protein_coding	Coding	hsa-miR-29b-2-5p	-0.2441	0	-1
ENSG00000107643	MAPK8	protein_coding	Coding	hsa-miR-4632-3p	-0.241	0	-1
ENSG00000227345	PARG	protein_coding	Coding	hsa-miR-1976	-0.251	0	-1
ENSG00000227345	PARG	protein_coding	Coding	hsa-miR-4632-3p	-0.2747	0	-1
ENSG00000227345	PARG	protein_coding	Coding	hsa-miR-6803-3p	-0.2039	0.0001	-1
ENSG00000185532	PRKG1	protein_coding	Coding	hsa-miR-29b-2-5p	-0.216	0	-1
ENSG00000177613	CSTF2T	protein_coding	Coding	hsa-miR-29b-2-5p	-0.2069	0.0001	-1
ENSG00000122952	ZWINT	protein_coding	Coding	hsa-let-7a-5p	-0.2099	0	-1
ENSG00000108064	TFAM	protein_coding	Coding	hsa-miR-1976	-0.2157	0	-1
ENSG00000108064	TFAM	protein_coding	Coding	hsa-miR-4632-3p	-0.2553	0	-1
ENSG00000072422	RHOBTB1	protein_coding	Coding	hsa-miR-29b-2-5p	-0.2407	0	-1
ENSG00000072422	RHOBTB1	protein_coding	Coding	hsa-miR-1266-5p	-0.2438	0	-1
ENSG00000096717	SIRT1	protein_coding	Coding	hsa-miR-4632-3p	-0.2031	0.0001	-1
ENSG00000179774	ATOH7	protein_coding	Coding	hsa-let-7a-5p	-0.2199	0	-1
ENSG00000096746	HNRNPH3	protein_coding	Coding	hsa-miR-29b-1-5p	-0.204	0.0001	-1
ENSG00000096746	HNRNPH3	protein_coding	Coding	hsa-miR-29b-2-5p	-0.259	0	-1
ENSG00000096746	HNRNPH3	protein_coding	Coding	hsa-miR-1976	-0.2036	0.0001	-1
ENSG00000138346	DNA2	protein_coding	Coding	hsa-miR-6843-3p	-0.229	0	-1
ENSG00000138336	TET1	protein_coding	Coding	hsa-let-7a-5p	-0.2163	0	-1
ENSG00000138336	TET1	protein_coding	Coding	hsa-miR-29b-1-5p	-0.23	0	-1
ENSG00000138336	TET1	protein_coding	Coding	hsa-miR-29b-2-5p	-0.2131	0	-1
ENSG00000138336	TET1	protein_coding	Coding	hsa-miR-361-3p	-0.2317	0	-1
ENSG00000138336	TET1	protein_coding	Coding	hsa-miR-4632-3p	-0.2109	0	-1
ENSG00000156502	SUPV3L1	protein_coding	Coding	hsa-miR-1976	-0.2028	0.0001	-1
ENSG00000171224	C10orf35	protein_coding	Coding	hsa-let-7a-5p	-0.2927	0	-1
ENSG00000099284	H2AFY2	protein_coding	Coding	hsa-miR-29b-2-5p	-0.2296	0	-1
ENSG00000099284	H2AFY2	protein_coding	Coding	hsa-miR-1266-5p	-0.205	0.0001	-1
ENSG00000138286	FAM149B1	protein_coding	Coding	hsa-miR-6762-3p	-0.2123	0	-1
ENSG00000176986	SEC24C	protein_coding	Coding	hsa-miR-532-3p	-0.2089	0	-1
ENSG00000176986	SEC24C	protein_coding	Coding	hsa-miR-6803-3p	-0.2143	0	-1
ENSG00000172586	CHCHD1	protein_coding	Coding	hsa-let-7a-5p	-0.2662	0	-1
ENSG00000185009	AP3M1	protein_coding	Coding	hsa-miR-6803-3p	-0.2236	0	-1
ENSG00000156650	KAT6B	protein_coding	Coding	hsa-miR-4632-3p	-0.2174	0	-1
ENSG00000138326	RPS24	protein_coding	Coding	hsa-miR-34a-5p	-0.2092	0	-1
ENSG00000138326	RPS24	protein_coding	Coding	hsa-miR-6852-5p	-0.2042	0.0001	-1
ENSG00000107779	BMPR1A	protein_coding	Coding	hsa-miR-4632-3p	-0.2271	0	-1
ENSG00000152782	PANK1	protein_coding	Coding	hsa-miR-361-3p	-0.21	0	-1
ENSG00000152782	PANK1	protein_coding	Coding	hsa-miR-4632-3p	-0.2417	0	-1
ENSG00000148688	RPP30	protein_coding	Coding	hsa-let-7a-5p	-0.2585	0	-1
ENSG00000107854	TNKS2	protein_coding	Coding	hsa-miR-532-3p	-0.2004	0.0001	-1
ENSG00000095564	BTAF1	protein_coding	Coding	hsa-miR-532-3p	-0.2127	0	-1
ENSG00000176273	SLC35G1	protein_coding	Coding	hsa-miR-29b-2-5p	-0.2051	0.0001	-1
ENSG00000176273	SLC35G1	protein_coding	Coding	hsa-miR-4632-3p	-0.2172	0	-1
ENSG00000107443	CCNJ	protein_coding	Coding	hsa-miR-29b-1-5p	-0.2152	0	-1
ENSG00000107443	CCNJ	protein_coding	Coding	hsa-miR-29b-2-5p	-0.2397	0	-1
ENSG00000107443	CCNJ	protein_coding	Coding	hsa-miR-1266-5p	-0.2155	0	-1
ENSG00000171311	EXOSC1	protein_coding	Coding	hsa-let-7a-5p	-0.238	0	-1
ENSG00000198018	ENTPD7	protein_coding	Coding	hsa-miR-29b-1-5p	-0.2093	0	-1
ENSG00000166136	NDUFB8	protein_coding	Coding	hsa-let-7a-5p	-0.3	0	-1
ENSG00000107815	C10orf2	protein_coding	Coding	hsa-miR-532-3p	-0.21	0	-1
ENSG00000107815	C10orf2	protein_coding	Coding	hsa-miR-1228-5p	-0.2	0.0001	-1
ENSG00000107815	C10orf2	protein_coding	Coding	hsa-miR-1976	-0.2041	0.0001	-1
ENSG00000107815	C10orf2	protein_coding	Coding	hsa-miR-4632-3p	-0.2289	0	-1
ENSG00000107821	KAZALD1	protein_coding	Coding	hsa-let-7a-5p	-0.2148	0	-1
ENSG00000166171	DPCD	protein_coding	Coding	hsa-let-7a-5p	-0.2153	0	-1
ENSG00000076685	NT5C2	protein_coding	Coding	hsa-miR-532-3p	-0.2724	0	-1
ENSG00000076685	NT5C2	protein_coding	Coding	hsa-miR-6803-3p	-0.2344	0	-1
ENSG00000173915	USMG5	protein_coding	Coding	hsa-let-7a-5p	-0.2084	0	-1
ENSG00000148700	ADD3	protein_coding	Coding	hsa-miR-6784-3p	-0.2136	0	-1
ENSG00000119950	MXI1	protein_coding	Coding	hsa-miR-185-3p	-0.2051	0.0001	-1
ENSG00000119950	MXI1	protein_coding	Coding	hsa-miR-1228-5p	-0.2296	0	-1
ENSG00000119953	SMNDC1	protein_coding	Coding	hsa-miR-4632-3p	-0.217	0	-1
ENSG00000150593	PDCD4	protein_coding	Coding	hsa-miR-1228-5p	-0.2087	0	-1
ENSG00000198924	DCLRE1A	protein_coding	Coding	hsa-miR-1976	-0.2085	0	-1
ENSG00000198924	DCLRE1A	protein_coding	Coding	hsa-miR-6803-3p	-0.244	0	-1
ENSG00000196865	NHLRC2	protein_coding	Coding	hsa-miR-29b-2-5p	-0.2002	0.0001	-1
ENSG00000196865	NHLRC2	protein_coding	Coding	hsa-miR-532-3p	-0.2013	0.0001	-1
ENSG00000099204	ABLIM1	protein_coding	Coding	hsa-miR-29b-2-5p	-0.2177	0	-1
ENSG00000151553	FAM160B1	protein_coding	Coding	hsa-miR-29b-2-5p	-0.2151	0	-1
ENSG00000165832	TRUB1	protein_coding	Coding	hsa-miR-34a-5p	-0.2075	0.0001	-1
ENSG00000165832	TRUB1	protein_coding	Coding	hsa-miR-1976	-0.2128	0	-1
ENSG00000165832	TRUB1	protein_coding	Coding	hsa-miR-4632-3p	-0.2186	0	-1
ENSG00000165832	TRUB1	protein_coding	Coding	hsa-miR-6762-3p	-0.2318	0	-1
ENSG00000165832	TRUB1	protein_coding	Coding	hsa-miR-6803-3p	-0.207	0.0001	-1
ENSG00000165863	C10orf82	protein_coding	Coding	hsa-let-7a-5p	-0.2277	0	-1
ENSG00000165863	C10orf82	protein_coding	Coding	hsa-miR-29b-2-5p	-0.2168	0	-1
ENSG00000165863	C10orf82	protein_coding	Coding	hsa-miR-361-3p	-0.2026	0.0001	-1
ENSG00000165863	C10orf82	protein_coding	Coding	hsa-miR-1266-5p	-0.2015	0.0001	-1
ENSG00000188316	ENO4	protein_coding	Coding	hsa-miR-330-5p	-0.2013	0.0001	-1
ENSG00000170370	EMX2	protein_coding	Coding	hsa-miR-361-3p	-0.2056	0.0001	-1
ENSG00000170370	EMX2	protein_coding	Coding	hsa-miR-3934-5p	-0.243	0	-1
ENSG00000170370	EMX2	protein_coding	Coding	hsa-miR-4632-3p	-0.2386	0	-1
ENSG00000107560	RAB11FIP2	protein_coding	Coding	hsa-miR-3934-5p	-0.2368	0	-1
ENSG00000107560	RAB11FIP2	protein_coding	Coding	hsa-miR-4632-3p	-0.2184	0	-1
ENSG00000165669	FAM204A	protein_coding	Coding	hsa-miR-34a-5p	-0.2798	0	-1
ENSG00000107581	EIF3A	protein_coding	Coding	hsa-miR-29b-2-5p	-0.2076	0	-1
ENSG00000107581	EIF3A	protein_coding	Coding	hsa-miR-532-3p	-0.2001	0.0001	-1
ENSG00000107581	EIF3A	protein_coding	Coding	hsa-miR-6803-3p	-0.2162	0	-1
ENSG00000165672	PRDX3	protein_coding	Coding	hsa-miR-34a-5p	-0.2461	0	-1
ENSG00000151923	TIAL1	protein_coding	Coding	hsa-miR-29b-2-5p	-0.2014	0.0001	-1
ENSG00000197771	MCMBP	protein_coding	Coding	hsa-miR-29b-2-5p	-0.2098	0	-1
ENSG00000120008	WDR11	protein_coding	Coding	hsa-miR-532-3p	-0.2868	0	-1
ENSG00000120008	WDR11	protein_coding	Coding	hsa-miR-877-3p	-0.2038	0.0001	-1
ENSG00000120008	WDR11	protein_coding	Coding	hsa-miR-1228-5p	-0.2118	0	-1
ENSG00000120008	WDR11	protein_coding	Coding	hsa-miR-6803-3p	-0.2588	0	-1
ENSG00000107669	ATE1	protein_coding	Coding	hsa-miR-1228-5p	-0.2082	0	-1
ENSG00000107669	ATE1	protein_coding	Coding	hsa-miR-1976	-0.2003	0.0001	-1
ENSG00000107669	ATE1	protein_coding	Coding	hsa-miR-4632-3p	-0.2474	0	-1
ENSG00000107669	ATE1	protein_coding	Coding	hsa-miR-6762-3p	-0.2228	0	-1
ENSG00000107669	ATE1	protein_coding	Coding	hsa-miR-6803-3p	-0.22	0	-1
ENSG00000107672	NSMCE4A	protein_coding	Coding	hsa-miR-34a-5p	-0.2106	0	-1
ENSG00000119965	C10orf88	protein_coding	Coding	hsa-miR-29b-2-5p	-0.2166	0	-1
ENSG00000119965	C10orf88	protein_coding	Coding	hsa-miR-4632-3p	-0.2168	0	-1
ENSG00000179988	PSTK	protein_coding	Coding	hsa-let-7a-5p	-0.2745	0	-1
ENSG00000179988	PSTK	protein_coding	Coding	hsa-miR-34a-5p	-0.2241	0	-1
ENSG00000095574	IKZF5	protein_coding	Coding	hsa-miR-185-3p	-0.2043	0.0001	-1
ENSG00000095574	IKZF5	protein_coding	Coding	hsa-miR-877-3p	-0.2185	0	-1
ENSG00000095574	IKZF5	protein_coding	Coding	hsa-miR-1228-5p	-0.2018	0.0001	-1
ENSG00000019995	ZRANB1	protein_coding	Coding	hsa-miR-29b-2-5p	-0.2205	0	-1
ENSG00000107938	EDRF1	protein_coding	Coding	hsa-miR-532-3p	-0.2021	0.0001	-1
ENSG00000107938	EDRF1	protein_coding	Coding	hsa-miR-1976	-0.2128	0	-1
ENSG00000107938	EDRF1	protein_coding	Coding	hsa-miR-4632-3p	-0.2433	0	-1
ENSG00000107938	EDRF1	protein_coding	Coding	hsa-miR-6803-3p	-0.2343	0	-1
ENSG00000107949	BCCIP	protein_coding	Coding	hsa-miR-34a-5p	-0.2112	0	-1
ENSG00000150760	DOCK1	protein_coding	Coding	hsa-miR-29b-2-5p	-0.2007	0.0001	-1
ENSG00000108010	GLRX3	protein_coding	Coding	hsa-miR-34a-5p	-0.2199	0	-1
ENSG00000148814	LRRC27	protein_coding	Coding	hsa-miR-330-5p	-0.2116	0	-1
ENSG00000148814	LRRC27	protein_coding	Coding	hsa-miR-1228-5p	-0.2042	0.0001	-1
ENSG00000198546	ZNF511	protein_coding	Coding	hsa-let-7a-5p	-0.2333	0	-1
ENSG00000198546	ZNF511	protein_coding	Coding	hsa-miR-34a-5p	-0.2457	0	-1
ENSG00000120647	CCDC77	protein_coding	Coding	hsa-let-7a-5p	-0.2201	0	-1
ENSG00000002016	RAD52	protein_coding	Coding	hsa-miR-6837-3p	-0.2022	0.0001	-1
ENSG00000111247	RAD51AP1	protein_coding	Coding	hsa-let-7a-5p	-0.2285	0	-1
ENSG00000111247	RAD51AP1	protein_coding	Coding	hsa-miR-6843-3p	-0.2134	0	-1
ENSG00000010219	DYRK4	protein_coding	Coding	hsa-let-7a-5p	-0.2068	0.0001	-1
ENSG00000139180	NDUFA9	protein_coding	Coding	hsa-let-7a-5p	-0.278	0	-1
ENSG00000111639	MRPL51	protein_coding	Coding	hsa-let-7a-5p	-0.3102	0	-1
ENSG00000111642	CHD4	protein_coding	Coding	hsa-miR-29b-2-5p	-0.2069	0.0001	-1
ENSG00000111653	ING4	protein_coding	Coding	hsa-miR-330-5p	-0.2064	0.0001	-1
ENSG00000111665	CDCA3	protein_coding	Coding	hsa-let-7a-5p	-0.2385	0	-1
ENSG00000111665	CDCA3	protein_coding	Coding	hsa-miR-6843-3p	-0.2162	0	-1
ENSG00000111671	SPSB2	protein_coding	Coding	hsa-let-7a-5p	-0.2037	0.0001	-1
ENSG00000111678	C12orf57	protein_coding	Coding	hsa-let-7a-5p	-0.2679	0	-1
ENSG00000215021	PHB2	protein_coding	Coding	hsa-miR-34a-5p	-0.234	0	-1
ENSG00000126749	EMG1	protein_coding	Coding	hsa-let-7a-5p	-0.3628	0	-1
ENSG00000139182	CLSTN3	protein_coding	Coding	hsa-miR-1266-5p	-0.2859	0	-1
ENSG00000111752	PHC1	protein_coding	Coding	hsa-miR-29b-2-5p	-0.2236	0	-1
ENSG00000139187	KLRG1	protein_coding	Coding	hsa-miR-1266-5p	-0.2304	0	-1
ENSG00000070018	LRP6	protein_coding	Coding	hsa-miR-29b-1-5p	-0.2143	0	-1
ENSG00000070018	LRP6	protein_coding	Coding	hsa-miR-29b-2-5p	-0.21	0	-1
ENSG00000084463	WBP11	protein_coding	Coding	hsa-miR-29b-2-5p	-0.2165	0	-1
ENSG00000111716	LDHB	protein_coding	Coding	hsa-let-7a-5p	-0.2041	0.0001	-1
ENSG00000139131	YARS2	protein_coding	Coding	hsa-let-7a-5p	-0.229	0	-1
ENSG00000079387	SENP1	protein_coding	Coding	hsa-miR-29b-2-5p	-0.2068	0.0001	-1
ENSG00000079387	SENP1	protein_coding	Coding	hsa-miR-6803-3p	-0.2003	0.0001	-1
ENSG00000152556	PFKM	protein_coding	Coding	hsa-miR-185-3p	-0.2194	0	-1
ENSG00000152556	PFKM	protein_coding	Coding	hsa-miR-1976	-0.2129	0	-1
ENSG00000152556	PFKM	protein_coding	Coding	hsa-miR-4632-3p	-0.2078	0	-1
ENSG00000174243	DDX23	protein_coding	Coding	hsa-miR-6803-3p	-0.2147	0	-1
ENSG00000167552	TUBA1A	protein_coding	Coding	hsa-miR-1266-5p	-0.2505	0	-1
ENSG00000135451	TROAP	protein_coding	Coding	hsa-let-7a-5p	-0.2273	0	-1
ENSG00000187778	MCRS1	protein_coding	Coding	hsa-let-7a-5p	-0.2618	0	-1
ENSG00000178449	COX14	protein_coding	Coding	hsa-let-7a-5p	-0.2879	0	-1
ENSG00000066084	DIP2B	protein_coding	Coding	hsa-miR-6803-3p	-0.2266	0	-1
ENSG00000050426	LETMD1	protein_coding	Coding	hsa-miR-1228-5p	-0.2364	0	-1
ENSG00000063046	EIF4B	protein_coding	Coding	hsa-miR-185-3p	-0.2565	0	-1
ENSG00000063046	EIF4B	protein_coding	Coding	hsa-miR-330-5p	-0.2021	0.0001	-1
ENSG00000063046	EIF4B	protein_coding	Coding	hsa-miR-1228-5p	-0.2092	0	-1
ENSG00000139651	ZNF740	protein_coding	Coding	hsa-miR-1228-5p	-0.2011	0.0001	-1
ENSG00000139651	ZNF740	protein_coding	Coding	hsa-miR-6803-3p	-0.2305	0	-1
ENSG00000123349	PFDN5	protein_coding	Coding	hsa-let-7a-5p	-0.2202	0	-1
ENSG00000197111	PCBP2	protein_coding	Coding	hsa-let-7a-5p	-0.2082	0	-1
ENSG00000139546	TARBP2	protein_coding	Coding	hsa-let-7a-5p	-0.2964	0	-1
ENSG00000135390	ATP5G2	protein_coding	Coding	hsa-let-7a-5p	-0.2472	0	-1
ENSG00000123415	SMUG1	protein_coding	Coding	hsa-let-7a-5p	-0.226	0	-1
ENSG00000135486	HNRNPA1	protein_coding	Coding	hsa-miR-29b-2-5p	-0.2156	0	-1
ENSG00000135486	HNRNPA1	protein_coding	Coding	hsa-miR-185-3p	-0.2116	0	-1
ENSG00000135486	HNRNPA1	protein_coding	Coding	hsa-miR-1228-5p	-0.2025	0.0001	-1
ENSG00000135486	HNRNPA1	protein_coding	Coding	hsa-miR-3150b-3p	-0.2068	0.0001	-1
ENSG00000135486	HNRNPA1	protein_coding	Coding	hsa-miR-4632-3p	-0.2116	0	-1
ENSG00000135486	HNRNPA1	protein_coding	Coding	hsa-miR-6837-3p	-0.2088	0	-1
ENSG00000135441	BLOC1S1	protein_coding	Coding	hsa-let-7a-5p	-0.3108	0	-1
ENSG00000135414	GDF11	protein_coding	Coding	hsa-miR-29b-1-5p	-0.2135	0	-1
ENSG00000205323	SARNP	protein_coding	Coding	hsa-let-7a-5p	-0.2451	0	-1
ENSG00000123353	ORMDL2	protein_coding	Coding	hsa-let-7a-5p	-0.2187	0	-1
ENSG00000135392	DNAJC14	protein_coding	Coding	hsa-miR-6803-3p	-0.2393	0	-1
ENSG00000196465	MYL6B	protein_coding	Coding	hsa-let-7a-5p	-0.3727	0	-1
ENSG00000092841	MYL6	protein_coding	Coding	hsa-let-7a-5p	-0.2351	0	-1
ENSG00000181852	RNF41	protein_coding	Coding	hsa-miR-185-3p	-0.2651	0	-1
ENSG00000181852	RNF41	protein_coding	Coding	hsa-miR-532-3p	-0.2137	0	-1
ENSG00000139579	NABP2	protein_coding	Coding	hsa-let-7a-5p	-0.2499	0	-1
ENSG00000257727	CNPY2	protein_coding	Coding	hsa-let-7a-5p	-0.2813	0	-1
ENSG00000135423	GLS2	protein_coding	Coding	hsa-miR-1228-5p	-0.2003	0.0001	-1
ENSG00000135423	GLS2	protein_coding	Coding	hsa-miR-6837-3p	-0.2056	0.0001	-1
ENSG00000196531	NACA	protein_coding	Coding	hsa-miR-185-3p	-0.2034	0.0001	-1
ENSG00000196531	NACA	protein_coding	Coding	hsa-miR-330-5p	-0.2115	0	-1
ENSG00000196531	NACA	protein_coding	Coding	hsa-miR-6852-5p	-0.2094	0	-1
ENSG00000123384	LRP1	protein_coding	Coding	hsa-miR-1266-5p	-0.2421	0	-1
ENSG00000178498	DTX3	protein_coding	Coding	hsa-miR-1266-5p	-0.2023	0.0001	-1
ENSG00000135452	TSPAN31	protein_coding	Coding	hsa-miR-185-3p	-0.245	0	-1
ENSG00000135452	TSPAN31	protein_coding	Coding	hsa-miR-3911	-0.2208	0	-1
ENSG00000037897	METTL1	protein_coding	Coding	hsa-let-7a-5p	-0.2813	0	-1
ENSG00000123297	TSFM	protein_coding	Coding	hsa-let-7a-5p	-0.2161	0	-1
ENSG00000135655	USP15	protein_coding	Coding	hsa-miR-6803-3p	-0.2342	0	-1
ENSG00000183735	TBK1	protein_coding	Coding	hsa-miR-6803-3p	-0.2279	0	-1
ENSG00000174099	MSRB3	protein_coding	Coding	hsa-miR-29b-2-5p	-0.2041	0.0001	-1
ENSG00000149948	HMGA2	protein_coding	Coding	hsa-let-7a-5p	-0.2201	0	-1
ENSG00000253719	ATXN7L3B	protein_coding	Coding	hsa-miR-29b-1-5p	-0.214	0	-1
ENSG00000253719	ATXN7L3B	protein_coding	Coding	hsa-miR-29b-2-5p	-0.2174	0	-1
ENSG00000180481	GLIPR1L2	protein_coding	Coding	hsa-miR-330-5p	-0.2098	0	-1
ENSG00000111615	KRR1	protein_coding	Coding	hsa-miR-29b-2-5p	-0.2056	0.0001	-1
ENSG00000187109	NAP1L1	protein_coding	Coding	hsa-miR-185-3p	-0.2536	0	-1
ENSG00000179941	BBS10	protein_coding	Coding	hsa-miR-185-3p	-0.2362	0	-1
ENSG00000179941	BBS10	protein_coding	Coding	hsa-miR-1976	-0.2056	0.0001	-1
ENSG00000179941	BBS10	protein_coding	Coding	hsa-miR-4632-3p	-0.2255	0	-1
ENSG00000179941	BBS10	protein_coding	Coding	hsa-miR-4763-5p	-0.2075	0.0001	-1
ENSG00000179941	BBS10	protein_coding	Coding	hsa-miR-6803-3p	-0.2154	0	-1
ENSG00000091039	OSBPL8	protein_coding	Coding	hsa-miR-29b-2-5p	-0.2562	0	-1
ENSG00000139324	TMTC3	protein_coding	Coding	hsa-miR-29b-1-5p	-0.2297	0	-1
ENSG00000139324	TMTC3	protein_coding	Coding	hsa-miR-29b-2-5p	-0.2264	0	-1
ENSG00000198015	MRPL42	protein_coding	Coding	hsa-miR-4632-3p	-0.2126	0	-1
ENSG00000173588	CEP83	protein_coding	Coding	hsa-miR-4632-3p	-0.262	0	-1
ENSG00000173588	CEP83	protein_coding	Coding	hsa-miR-6803-3p	-0.2043	0.0001	-1
ENSG00000184752	NDUFA12	protein_coding	Coding	hsa-let-7a-5p	-0.21	0	-1
ENSG00000180263	FGD6	protein_coding	Coding	hsa-miR-29b-2-5p	-0.2595	0	-1
ENSG00000028203	VEZT	protein_coding	Coding	hsa-miR-29b-2-5p	-0.2107	0	-1
ENSG00000139343	SNRPF	protein_coding	Coding	hsa-let-7a-5p	-0.3653	0	-1
ENSG00000111144	LTA4H	protein_coding	Coding	hsa-miR-185-3p	-0.2203	0	-1
ENSG00000075415	SLC25A3	protein_coding	Coding	hsa-miR-185-3p	-0.2086	0	-1
ENSG00000120868	APAF1	protein_coding	Coding	hsa-miR-939-5p	-0.2404	0	-1
ENSG00000185046	ANKS1B	protein_coding	Coding	hsa-miR-185-3p	-0.2062	0.0001	-1
ENSG00000185046	ANKS1B	protein_coding	Coding	hsa-miR-330-5p	-0.2067	0.0001	-1
ENSG00000166153	DEPDC4	protein_coding	Coding	hsa-let-7a-5p	-0.2294	0	-1
ENSG00000136021	SCYL2	protein_coding	Coding	hsa-miR-6803-3p	-0.2058	0.0001	-1
ENSG00000139354	GAS2L3	protein_coding	Coding	hsa-miR-6843-3p	-0.2258	0	-1
ENSG00000075188	NUP37	protein_coding	Coding	hsa-let-7a-5p	-0.2501	0	-1
ENSG00000204954	C12orf73	protein_coding	Coding	hsa-let-7a-5p	-0.2798	0	-1
ENSG00000139372	TDG	protein_coding	Coding	hsa-miR-29b-1-5p	-0.2458	0	-1
ENSG00000139372	TDG	protein_coding	Coding	hsa-miR-29b-2-5p	-0.2512	0	-1
ENSG00000120820	GLT8D2	protein_coding	Coding	hsa-miR-29b-2-5p	-0.2515	0	-1
ENSG00000151131	C12orf45	protein_coding	Coding	hsa-let-7a-5p	-0.2494	0	-1
ENSG00000013503	POLR3B	protein_coding	Coding	hsa-miR-4632-3p	-0.2027	0.0001	-1
ENSG00000075856	SART3	protein_coding	Coding	hsa-miR-3150b-3p	-0.2405	0	-1
ENSG00000110880	CORO1C	protein_coding	Coding	hsa-miR-6843-3p	-0.2128	0	-1
ENSG00000189046	ALKBH2	protein_coding	Coding	hsa-let-7a-5p	-0.208	0	-1
ENSG00000189046	ALKBH2	protein_coding	Coding	hsa-miR-6852-5p	-0.2411	0	-1
ENSG00000139436	GIT2	protein_coding	Coding	hsa-miR-6803-3p	-0.2046	0.0001	-1
ENSG00000174456	C12orf76	protein_coding	Coding	hsa-miR-330-5p	-0.2356	0	-1
ENSG00000122970	IFT81	protein_coding	Coding	hsa-miR-4632-3p	-0.2053	0.0001	-1
ENSG00000204856	FAM216A	protein_coding	Coding	hsa-miR-185-3p	-0.2139	0	-1
ENSG00000204856	FAM216A	protein_coding	Coding	hsa-miR-330-5p	-0.2693	0	-1
ENSG00000198324	FAM109A	protein_coding	Coding	hsa-miR-1266-5p	-0.2801	0	-1
ENSG00000111271	ACAD10	protein_coding	Coding	hsa-miR-330-5p	-0.2275	0	-1
ENSG00000089022	MAPKAPK5	protein_coding	Coding	hsa-miR-6837-3p	-0.2048	0.0001	-1
ENSG00000198270	TMEM116	protein_coding	Coding	hsa-miR-330-5p	-0.2129	0	-1
ENSG00000089009	RPL6	protein_coding	Coding	hsa-miR-185-3p	-0.2284	0	-1
ENSG00000089009	RPL6	protein_coding	Coding	hsa-miR-330-5p	-0.2474	0	-1
ENSG00000089009	RPL6	protein_coding	Coding	hsa-miR-3909	-0.2145	0	-1
ENSG00000089009	RPL6	protein_coding	Coding	hsa-miR-6852-5p	-0.2557	0	-1
ENSG00000135144	DTX1	protein_coding	Coding	hsa-miR-1266-5p	-0.2502	0	-1
ENSG00000111412	C12orf49	protein_coding	Coding	hsa-miR-29b-2-5p	-0.2138	0	-1
ENSG00000135119	RNFT2	protein_coding	Coding	hsa-let-7a-5p	-0.2937	0	-1
ENSG00000174989	FBXW8	protein_coding	Coding	hsa-miR-3150b-3p	-0.215	0	-1
ENSG00000089157	RPLP0	protein_coding	Coding	hsa-miR-185-3p	-0.242	0	-1
ENSG00000089157	RPLP0	protein_coding	Coding	hsa-miR-330-5p	-0.241	0	-1
ENSG00000089157	RPLP0	protein_coding	Coding	hsa-miR-3909	-0.2296	0	-1
ENSG00000089157	RPLP0	protein_coding	Coding	hsa-miR-6852-5p	-0.2701	0	-1
ENSG00000089163	SIRT4	protein_coding	Coding	hsa-miR-185-3p	-0.2012	0.0001	-1
ENSG00000089163	SIRT4	protein_coding	Coding	hsa-miR-1266-5p	-0.244	0	-1
ENSG00000135097	MSI1	protein_coding	Coding	hsa-let-7a-5p	-0.2882	0	-1
ENSG00000135097	MSI1	protein_coding	Coding	hsa-let-7i-5p	-0.2074	0.0001	-1
ENSG00000135097	MSI1	protein_coding	Coding	hsa-miR-1266-5p	-0.2197	0	-1
ENSG00000111775	COX6A1	protein_coding	Coding	hsa-let-7a-5p	-0.2271	0	-1
ENSG00000088986	DYNLL1	protein_coding	Coding	hsa-let-7a-5p	-0.2748	0	-1
ENSG00000167272	POP5	protein_coding	Coding	hsa-let-7a-5p	-0.2877	0	-1
ENSG00000175970	UNC119B	protein_coding	Coding	hsa-miR-185-3p	-0.2181	0	-1
ENSG00000175970	UNC119B	protein_coding	Coding	hsa-miR-361-3p	-0.2355	0	-1
ENSG00000175970	UNC119B	protein_coding	Coding	hsa-miR-330-5p	-0.2084	0	-1
ENSG00000175970	UNC119B	protein_coding	Coding	hsa-miR-4632-3p	-0.2268	0	-1
ENSG00000175970	UNC119B	protein_coding	Coding	hsa-miR-6837-3p	-0.2101	0	-1
ENSG00000157837	SPPL3	protein_coding	Coding	hsa-miR-3150b-3p	-0.2009	0.0001	-1
ENSG00000110987	BCL7A	protein_coding	Coding	hsa-miR-29b-2-5p	-0.2143	0	-1
ENSG00000110987	BCL7A	protein_coding	Coding	hsa-miR-361-3p	-0.2041	0.0001	-1
ENSG00000110987	BCL7A	protein_coding	Coding	hsa-miR-4632-3p	-0.2132	0	-1
ENSG00000110987	BCL7A	protein_coding	Coding	hsa-miR-6837-3p	-0.2071	0.0001	-1
ENSG00000184047	DIABLO	protein_coding	Coding	hsa-miR-6894-3p	-0.2065	0.0001	-1
ENSG00000111011	RSRC2	protein_coding	Coding	hsa-miR-4632-3p	-0.2122	0	-1
ENSG00000182196	ARL6IP4	protein_coding	Coding	hsa-let-7a-5p	-0.3038	0	-1
ENSG00000188026	RILPL1	protein_coding	Coding	hsa-miR-29b-2-5p	-0.2051	0.0001	-1
ENSG00000188026	RILPL1	protein_coding	Coding	hsa-miR-1266-5p	-0.2828	0	-1
ENSG00000185344	ATP6V0A2	protein_coding	Coding	hsa-miR-29b-2-5p	-0.2229	0	-1
ENSG00000119242	CCDC92	protein_coding	Coding	hsa-miR-1266-5p	-0.2245	0	-1
ENSG00000179195	ZNF664	protein_coding	Coding	hsa-miR-4632-3p	-0.2444	0	-1
ENSG00000132341	RAN	protein_coding	Coding	hsa-let-7a-5p	-0.2097	0	-1
ENSG00000061936	SFSWAP	protein_coding	Coding	hsa-miR-3150b-3p	-0.236	0	-1
ENSG00000061936	SFSWAP	protein_coding	Coding	hsa-miR-6837-3p	-0.2073	0.0001	-1
ENSG00000177169	ULK1	protein_coding	Coding	hsa-miR-1266-5p	-0.2187	0	-1
ENSG00000184967	NOC4L	protein_coding	Coding	hsa-let-7a-5p	-0.2183	0	-1
ENSG00000112787	FBRSL1	protein_coding	Coding	hsa-miR-1266-5p	-0.2066	0.0001	-1
ENSG00000196458	ZNF605	protein_coding	Coding	hsa-miR-1266-5p	-0.2188	0	-1
ENSG00000196458	ZNF605	protein_coding	Coding	hsa-miR-3150b-3p	-0.2242	0	-1
ENSG00000196458	ZNF605	protein_coding	Coding	hsa-miR-4632-3p	-0.2127	0	-1
ENSG00000196458	ZNF605	protein_coding	Coding	hsa-miR-6837-3p	-0.205	0.0001	-1
ENSG00000198040	ZNF84	protein_coding	Coding	hsa-miR-4632-3p	-0.2011	0.0001	-1
ENSG00000214029	ZNF891	protein_coding	Coding	hsa-miR-1266-5p	-0.2129	0	-1
ENSG00000121390	PSPC1	protein_coding	Coding	hsa-miR-29b-1-5p	-0.2371	0	-1
ENSG00000121390	PSPC1	protein_coding	Coding	hsa-miR-29b-2-5p	-0.2097	0	-1
ENSG00000132950	ZMYM5	protein_coding	Coding	hsa-miR-29b-1-5p	-0.2241	0	-1
ENSG00000132950	ZMYM5	protein_coding	Coding	hsa-miR-29b-2-5p	-0.204	0.0001	-1
ENSG00000121741	ZMYM2	protein_coding	Coding	hsa-miR-29b-1-5p	-0.2368	0	-1
ENSG00000121741	ZMYM2	protein_coding	Coding	hsa-miR-29b-2-5p	-0.2154	0	-1
ENSG00000032742	IFT88	protein_coding	Coding	hsa-miR-29b-1-5p	-0.2124	0	-1
ENSG00000172458	IL17D	protein_coding	Coding	hsa-let-7i-5p	-0.2245	0	-1
ENSG00000150456	N6AMT2	protein_coding	Coding	hsa-let-7i-5p	-0.2786	0	-1
ENSG00000150457	LATS2	protein_coding	Coding	hsa-miR-29b-2-5p	-0.2116	0	-1
ENSG00000150459	SAP18	protein_coding	Coding	hsa-miR-34a-5p	-0.2203	0	-1
ENSG00000150459	SAP18	protein_coding	Coding	hsa-let-7i-5p	-0.231	0	-1
ENSG00000165480	SKA3	protein_coding	Coding	hsa-miR-6784-3p	-0.2033	0.0001	-1
ENSG00000165480	SKA3	protein_coding	Coding	hsa-miR-6843-3p	-0.228	0	-1
ENSG00000173141	MRPL57	protein_coding	Coding	hsa-miR-34a-5p	-0.2123	0	-1
ENSG00000173141	MRPL57	protein_coding	Coding	hsa-let-7i-5p	-0.2297	0	-1
ENSG00000180776	ZDHHC20	protein_coding	Coding	hsa-miR-29b-1-5p	-0.2008	0.0001	-1
ENSG00000151849	CENPJ	protein_coding	Coding	hsa-miR-29b-1-5p	-0.2146	0	-1
[truncated: 914 more rows]
